# Supplementary material for: The Identification and Analysis of mRNA–lncRNA–miRNA Cliques From the Integrative Network of Ovarian Cancer
Source: Front Genet. 2019 Aug 21;10:751. doi: 10.3389/fgene.2019.00751 (PMC6712160; doi:10.3389/fgene.2019.00751)
Supplement: Supplementary Material 1 — The TCGA sample IDs and their clinical information. [file Table_1.xlsx]

## Sheet: sheet1
TCGAID	VITALSTATUS	OverallSurvival.mos.	TUMORSTAGE
TCGA-04-1331	DECEASED	43.8	IIIC
TCGA-04-1332	DECEASED	40.89	IIIC
TCGA-04-1337	DECEASED	2.03	IIIC
TCGA-04-1338	LIVING	46.49	IIIC
TCGA-04-1341	LIVING	1.1
TCGA-04-1343	DECEASED	11.84	IV
TCGA-04-1347	LIVING	62.89	IV
TCGA-04-1348	DECEASED	48.62	IIIB
TCGA-04-1350	DECEASED	63.8	IIIC
TCGA-04-1356	DECEASED	49.15	IIC
TCGA-04-1357	LIVING		IIIB
TCGA-04-1361	LIVING	32.43	IIIB
TCGA-04-1362	DECEASED	44.2	IIC
TCGA-04-1364	DECEASED	33.61	IIIC
TCGA-04-1365	LIVING	76.33	IIIB
TCGA-04-1514	DECEASED	56.39	IIIA
TCGA-04-1517	DECEASED	19.93	IIIC
TCGA-04-1519	LIVING	0.8	IIIC
TCGA-04-1530	DECEASED	118.75	IIIC
TCGA-04-1536	DECEASED	28.98	IV
TCGA-04-1542	DECEASED	83.97	IIIB
TCGA-04-1648	DECEASED	28.56	IIIC
TCGA-04-1651	DECEASED	36.07	IIIC
TCGA-04-1655	DECEASED	45.21	IIIB
TCGA-09-0364	DECEASED	29.08	IIC
TCGA-09-0366	DECEASED	57.57	IIIC
TCGA-09-0367	DECEASED	17.9	IIIC
TCGA-09-0369	DECEASED	35.44	IIIC
TCGA-09-1659	DECEASED	9.93	IIIC
TCGA-09-1661	DECEASED	37.41	IIIC
TCGA-09-1662	DECEASED	89.08	IV
TCGA-09-1665	DECEASED	41.48	IIIC
TCGA-09-1666	LIVING	57.41	IIIC
TCGA-09-1667	LIVING	61.7	IIC
TCGA-09-1668	LIVING	55.21	IIIC
TCGA-09-1669	LIVING	30.39	IIIA
TCGA-09-1670	LIVING	16.69	IIIA
TCGA-09-1673	LIVING	3.02	IV
TCGA-09-1674	LIVING	8.52	IIIC
TCGA-09-2044	LIVING	6.1	IIB
TCGA-09-2045	DECEASED	35.05	IV
TCGA-09-2048	DECEASED	4.49	IIIC
TCGA-09-2051	LIVING	62.92	IIIC
TCGA-09-2053	LIVING	39.64	IIIC
TCGA-09-2054	DECEASED	20.85	IIIC
TCGA-09-2056	LIVING	12.43	IIIC
TCGA-10-0926	DECEASED	25.84	IIIC
TCGA-10-0927	DECEASED	81.64	IIIC
TCGA-10-0928	DECEASED	18.43	IIIC
TCGA-10-0931	DECEASED	32.79	IIIC
TCGA-10-0933	DECEASED	14.62	IIIC
TCGA-10-0934	DECEASED	6.66	IIIC
TCGA-10-0936	DECEASED	36.82	IIIC
TCGA-10-0937	DECEASED	19.93	IIIC
TCGA-10-0938	DECEASED	20.85	IIIC
TCGA-13-0714	DECEASED	6.1	IV
TCGA-13-0720	DECEASED	44.43	IIIC
TCGA-13-0725	DECEASED	12.1	IIIC
TCGA-13-0726	DECEASED	31.08	IIIC
TCGA-13-0727	DECEASED	15.15	IIIC
TCGA-13-0730	DECEASED	16.82	IIIC
TCGA-13-0760	DECEASED	10.1	IV
TCGA-13-0762	LIVING	32.16	IIIC
TCGA-13-0765	LIVING	28.49	IIIC
TCGA-13-0766	LIVING	21.34	IIIC
TCGA-13-0768	LIVING	8.39	IIIC
TCGA-13-0795	LIVING	18.56	IIIC
TCGA-13-0797	LIVING	8.69	IIIC
TCGA-13-0799	LIVING	7.77	IIIC
TCGA-13-0800	LIVING	8.1	IIIC
TCGA-13-0801	LIVING	8.26	IIIC
TCGA-13-0804	DECEASED	35.18	IIIC
TCGA-13-0883	DECEASED	68.72	IIIC
TCGA-13-0884	DECEASED	105.31	IIIC
TCGA-13-0885	LIVING	91.15	IIIC
TCGA-13-0886	LIVING	74.07	IIIC
TCGA-13-0887	DECEASED	66.46	IIIC
TCGA-13-0888	LIVING	70.2	IIIC
TCGA-13-0890	LIVING	67.8	IIIC
TCGA-13-0891	LIVING	67.84	IV
TCGA-13-0893	DECEASED	41.31	IIIC
TCGA-13-0897	LIVING	57.31	IIIC
TCGA-13-0899	LIVING	56	IIIC
TCGA-13-0900	LIVING	56.59	IIIC
TCGA-13-0901	LIVING	19.31	IIIC
TCGA-13-0905	LIVING	47.7	IIIC
TCGA-13-0906	LIVING	44.82	IIIC
TCGA-13-0908	LIVING	44.72	IV
TCGA-13-0911	LIVING	27.41	IV
TCGA-13-0913	LIVING	29.9	IIIC
TCGA-13-0916	LIVING	21.08	IIIC
TCGA-13-0919	LIVING	14.85	IIIC
TCGA-13-0920	LIVING	13.77	IIIC
TCGA-13-0923	LIVING	6.39	IIIC
TCGA-13-0924	LIVING	5.67	IV
TCGA-13-1403	LIVING	10.85	IIIC
TCGA-13-1404	LIVING	6.59	IIIC
TCGA-13-1405	LIVING	7.34	IV
TCGA-13-1408	LIVING	5.9	IIIC
TCGA-13-1409	LIVING	5.54	IIIC
TCGA-13-1410	LIVING	4.69	IV
TCGA-13-1411	LIVING	4.2	IIIC
TCGA-13-1477	DECEASED	53.67	IV
TCGA-13-1481	DECEASED	86.82	IIIC
TCGA-13-1482	DECEASED	60.69	IV
TCGA-13-1483	DECEASED	28.49	IIIC
TCGA-13-1485	DECEASED	20.3	IV
TCGA-13-1487	DECEASED	22.33	IV
TCGA-13-1488	DECEASED	70.62	IV
TCGA-13-1489	LIVING	82.66	IIIC
TCGA-13-1492	LIVING	72.89	IIIC
TCGA-13-1495	LIVING	49.08	IIIC
TCGA-13-1496	DECEASED	3.41	IIIC
TCGA-13-1497	LIVING	54.16	IIIC
TCGA-13-1498	LIVING	37.51	IIIC
TCGA-13-1499	LIVING	37.28	IIIC
TCGA-13-1501	LIVING	31.57	IV
TCGA-13-1505	LIVING	4.2	IIIC
TCGA-13-1506	LIVING	4.39	IIIC
TCGA-13-1507	LIVING	4.75	IIIC
TCGA-13-1509	LIVING	4.07	IV
TCGA-13-1510	LIVING	2.56	IIIC
TCGA-13-1511	LIVING	3.74	IV
TCGA-13-1512	LIVING	2.33	IIIC
TCGA-13-2060	LIVING	8.56	IV
TCGA-20-0987	DECEASED	21.31	IIIC
TCGA-20-0991	LIVING	25.25	IIB
TCGA-20-1682	LIVING	27.41	IIIC
TCGA-20-1683	LIVING	25.31	IIIC
TCGA-20-1684	LIVING	19.02	IIIC
TCGA-20-1685	LIVING	16.62	IIIC
TCGA-20-1686	LIVING	2.92	IIIC
TCGA-20-1687	LIVING	2.62	IV
TCGA-23-1021	DECEASED	47.41	IV
TCGA-23-1022	DECEASED	49.54	IIIC
TCGA-23-1023	LIVING	40.43	IIIC
TCGA-23-1024	LIVING	15.34	IV
TCGA-23-1026	LIVING	26.75	IIIC
TCGA-23-1027	DECEASED	31.97	IIIC
TCGA-23-1028	LIVING	49.28	IIIC
TCGA-23-1029	LIVING	8.79	IIIC
TCGA-23-1030	LIVING	29.02	IIIC
TCGA-23-1032	DECEASED	2.75	IV
TCGA-23-1107	DECEASED	0.3	IV
TCGA-23-1109	DECEASED	51.21	IIIC
TCGA-23-1111	LIVING	3.21	IIIC
TCGA-23-1113	DECEASED	31.11	IV
TCGA-23-1114	DECEASED	68.49	IIIC
TCGA-23-1116	LIVING	4.56	IIIC
TCGA-23-1118	LIVING	85.77	IIIC
TCGA-23-1119	LIVING	129.61	IIIC
TCGA-23-1120	LIVING	4.26	IIIC
TCGA-23-1122	DECEASED	38.98	IIIC
TCGA-23-1123	DECEASED	33.38	IIIC
TCGA-23-1809	LIVING	0.52	IIC
TCGA-23-2077	LIVING	115.57	IIIC
TCGA-23-2078	LIVING	87.25	IIIC
TCGA-23-2081	DECEASED	76.79	IV
TCGA-23-2084	DECEASED	49.7	IV
TCGA-24-0966	LIVING	7.8	IIIC
TCGA-24-0968	DECEASED	19.77	IIIC
TCGA-24-0970	DECEASED	11.61	IIIC
TCGA-24-0975	DECEASED	21.74	IIIC
TCGA-24-0979	DECEASED	41.44	IV
TCGA-24-0982	DECEASED	22.26	IIIC
TCGA-24-1103	DECEASED	53.93	IIIC
TCGA-24-1104	DECEASED	63.57	IV
TCGA-24-1105	DECEASED	47.28	IIIC
TCGA-24-1413	LIVING	6.3	IIIC
TCGA-24-1416	LIVING	6.36	IV
TCGA-24-1417	LIVING	7.8	IV
TCGA-24-1418	LIVING	7.93	IIIC
TCGA-24-1419	LIVING	7.84	IIIC
TCGA-24-1422	DECEASED	0.75	IIIC
TCGA-24-1423	LIVING	6.23	IIIC
TCGA-24-1424	LIVING	6	IIIC
TCGA-24-1425	LIVING	5.93	IIIC
TCGA-24-1426	LIVING	5.34	IIIC
TCGA-24-1427	LIVING	4.79	IIIC
TCGA-24-1428	LIVING	3.67	IIIC
TCGA-24-1430	DECEASED	28.26	IIIC
TCGA-24-1431	DECEASED	19.11	IIIC
TCGA-24-1434	DECEASED	18.62	IIIC
TCGA-24-1435	DECEASED	43.41	IIIC
TCGA-24-1436	DECEASED	8.52	IIIC
TCGA-24-1463	DECEASED	72.72	IIIC
TCGA-24-1464	DECEASED	12.43	IIIC
TCGA-24-1467	DECEASED	105.7	IIIC
TCGA-24-1469	LIVING	9.08	IIIC
TCGA-24-1470	LIVING	3.41	IIIB
TCGA-24-1471	LIVING	1.18	IIIC
TCGA-24-1474	DECEASED	22.13	IIIC
TCGA-24-1544	DECEASED	26.89	IIIC
TCGA-24-1545	DECEASED	57.21	IIIC
TCGA-24-1546	DECEASED	64.1	IIIC
TCGA-24-1548	DECEASED	16.16	IIIC
TCGA-24-1549	DECEASED	56.43	IIIB
TCGA-24-1550	DECEASED	40.95	IIIC
TCGA-24-1551	DECEASED	51.77	IIIC
TCGA-24-1552	DECEASED	41.28	IIIC
TCGA-24-1553	DECEASED	57.93	IIIB
TCGA-24-1555	DECEASED	88.26	IIIC
TCGA-24-1556	DECEASED	70.43	IIB
TCGA-24-1557	DECEASED	39.77	IIIC
TCGA-24-1558	DECEASED	19.48	IIIC
TCGA-24-1560	DECEASED	43.97	IIIC
TCGA-24-1562	DECEASED	45.38	IIIC
TCGA-24-1563	DECEASED	47.57	IIIC
TCGA-24-1564	DECEASED	25.8	IIIC
TCGA-24-1565	DECEASED	10.23	IIIC
TCGA-24-1567	DECEASED	17.18	IIIB
TCGA-24-1603	DECEASED	89.9	IIIB
TCGA-24-1604	DECEASED	88.1	IIIC
TCGA-24-1616	DECEASED	38.13	IIIC
TCGA-24-1842	LIVING	8.3	IIIC
TCGA-24-1843	LIVING	3.48	IIIC
TCGA-24-1844	LIVING	3.7	IIIC
TCGA-24-1845	LIVING	3.8	IIIC
TCGA-24-1846	LIVING	4.36	IIIC
TCGA-24-1847	LIVING	10.75	IV
TCGA-24-1849	LIVING	5.74	IIIC
TCGA-24-1850	LIVING	5.48	IIIC
TCGA-24-1923	DECEASED	22.43	IIIC
TCGA-24-1924	DECEASED	30.13	IIIC
TCGA-24-1928	DECEASED	10.75	IIIC
TCGA-24-1930	DECEASED	78	IIIC
TCGA-24-2019	LIVING	4.85	IIIC
TCGA-24-2020	DECEASED	151.57	IIIC
TCGA-24-2023	DECEASED	44.72	IIIA
TCGA-24-2024	DECEASED	58	IIIC
TCGA-24-2026	DECEASED	34.72	IIIC
TCGA-24-2027	DECEASED	109.38	IV
TCGA-24-2033	DECEASED	18.43	IIIC
TCGA-24-2035	DECEASED	28.1	IIIC
TCGA-24-2036	DECEASED	63.84	IIIA
TCGA-24-2038	DECEASED	44.36	IIIA
TCGA-24-2254	DECEASED	56.92	IIIC
TCGA-24-2261	DECEASED	0.79	IIIC
TCGA-24-2262	DECEASED	0.36	IIIC
TCGA-24-2267	DECEASED	47.41	IIB
TCGA-24-2271	DECEASED	31.54	IIIC
TCGA-24-2280	LIVING	70.26	IIIC
TCGA-24-2281	LIVING	44.46	IIA
TCGA-24-2288	DECEASED	0.82	IIIC
TCGA-24-2289	DECEASED	67.18	IV
TCGA-24-2290	DECEASED	36.13	IIIC
TCGA-24-2293	DECEASED	16.59
TCGA-24-2297	DECEASED	55.7	IIIC
TCGA-24-2298	DECEASED	54	IIIC
TCGA-25-1312	DECEASED	1.02	IV
TCGA-25-1313	DECEASED	26.85	IV
TCGA-25-1314	DECEASED	32.89	IV
TCGA-25-1315	DECEASED	51.9	IIIC
TCGA-25-1316	DECEASED	41.93	IIIC
TCGA-25-1317	DECEASED	2.23	IIIC
TCGA-25-1318	DECEASED	34.89	IIIC
TCGA-25-1319	DECEASED	64.82	IIIC
TCGA-25-1320	DECEASED	37.84	IIIC
TCGA-25-1321	DECEASED	33.87	IIIC
TCGA-25-1322	DECEASED	2.98	IV
TCGA-25-1323	DECEASED	12.95	IIIC
TCGA-25-1324	DECEASED	33.93	IIIC
TCGA-25-1326	DECEASED	40.92	IIIC
TCGA-25-1328	DECEASED	65.87	IIIC
TCGA-25-1329	DECEASED	14.98	IIIC
TCGA-25-1623	DECEASED	18.52	IV
TCGA-25-1625	DECEASED	27.54	IIIC
TCGA-25-1626	DECEASED	16.95	IIIC
TCGA-25-1627	DECEASED	12.92	IIIC
TCGA-25-1628	DECEASED	20.52	IIIC
TCGA-25-1630	DECEASED	38.1	IIIC
TCGA-25-1631	DECEASED	0.3	IIIC
TCGA-25-1632	DECEASED	58.98	IV
TCGA-25-1633	DECEASED	62	IIIC
TCGA-25-1634	DECEASED	35.77	IIIC
TCGA-25-1635	DECEASED	51.9	IIIC
TCGA-25-1870	DECEASED	14.89	IIIC
TCGA-25-1871	DECEASED	24.92	IIIC
TCGA-25-1877	DECEASED	23.93	IIIC
TCGA-25-2042	DECEASED	12.98	IIIC
TCGA-25-2391	DECEASED	48.92	IIIC
TCGA-25-2392	DECEASED	1.02	IV
TCGA-25-2393	DECEASED	37.93	IIIC
TCGA-25-2396	DECEASED	3.02	IIIC
TCGA-25-2397	DECEASED	11.97	IV
TCGA-25-2398	DECEASED	44.89	IIIC
TCGA-25-2399	DECEASED	19.93	IIIC
TCGA-25-2400	DECEASED	41.9	IIIC
TCGA-25-2401	DECEASED	2.95	IIIC
TCGA-25-2404	DECEASED	28.92	IIIC
TCGA-25-2409	DECEASED	26.89	IV
TCGA-29-1688	DECEASED	78.66	IIIC
TCGA-29-1690	DECEASED	47.48	IIIC
TCGA-29-1691	DECEASED	48.2	IIIC
TCGA-29-1693	LIVING	101.48	IIIC
TCGA-29-1694	DECEASED	38.92	IIIC
TCGA-29-1695	DECEASED	40.3	IIIC
TCGA-29-1696	DECEASED	33.84	IIIC
TCGA-29-1697	DECEASED	31.08	IIIC
TCGA-29-1698	LIVING	68.1	IIIC
TCGA-29-1699	DECEASED	36.26	IIIC
TCGA-29-1701	DECEASED	16.89	IIIC
TCGA-29-1702	DECEASED	23.87	IIIC
TCGA-29-1703	LIVING	55.08	IIIC
TCGA-29-1705	DECEASED	18.2	IIIC
TCGA-29-1710	DECEASED	31.18	IIIC
TCGA-29-1711	LIVING	34.52	IIIC
TCGA-29-1761	DECEASED	17.31	IIIC
TCGA-29-1762	DECEASED	86.36	IV
TCGA-29-1763	LIVING	66.59	IIC
TCGA-29-1766	DECEASED	39.28	IIIC
TCGA-29-1768	DECEASED	31.21	IV
TCGA-29-1769	LIVING	22.92	IIIC
TCGA-29-1770	LIVING	24.3	IIIC
TCGA-29-1774	LIVING	17.25	IIIC
TCGA-29-1776	LIVING	11.8	IIIC
TCGA-29-1777	LIVING	12.26	IIIC
TCGA-29-1778	LIVING	14.89	IIIC
TCGA-29-1781	LIVING	8.33	IIIC
TCGA-29-1783	LIVING	7.18	IIIC
TCGA-29-1784	LIVING	5.34	IIIC
TCGA-29-1785	DECEASED	36.2	IIIC
TCGA-29-2414	DECEASED	85.93	IIIC
TCGA-29-2425	LIVING	64.82	IIIC
TCGA-29-2427	LIVING	62.3	IIIC
TCGA-29-2428	LIVING	44.98	IIIC
TCGA-30-1714	DECEASED	37.97	IV
TCGA-30-1718	DECEASED	51.77	IIIC
TCGA-30-1853	DECEASED	36.16	IIIC
TCGA-30-1855	DECEASED	2.46	IIIC
TCGA-30-1860	DECEASED	44.79	IIIC
TCGA-30-1861	DECEASED	34.69	IIIC
TCGA-30-1862	DECEASED	6.07	IV
TCGA-30-1866	DECEASED	36.52	IV
TCGA-30-1891	DECEASED	29.97	IIIC
TCGA-30-1892	DECEASED	48.66	IIIC
TCGA-31-1944	LIVING	45.87	IIIC
TCGA-31-1946	LIVING	30.49	IIIC
TCGA-31-1950	LIVING	19.02	IIIC
TCGA-31-1951	LIVING	22.66	IIIC
TCGA-31-1953	LIVING	7.05	IIIC
TCGA-31-1956	LIVING	43.97	IIIB
TCGA-31-1959	LIVING	2.49	IV
TCGA-36-1568	LIVING	28.66	IIIC
TCGA-36-1569	LIVING	28.56	IIIC
TCGA-36-1570	LIVING	21.48	IIIC
TCGA-36-1571	DECEASED	22.79	IIIB
TCGA-36-1574	LIVING	22.49	IIIC
TCGA-36-1575	LIVING	8.52	IIIB
TCGA-36-1576	LIVING	29.97	IIIC
TCGA-36-1577	LIVING	25.67	IIC
TCGA-36-1578	LIVING	27.77	IV
TCGA-36-1580	DECEASED	24.16	IIIC
TCGA-36-1581	LIVING	24.62	IIC
TCGA-57-1582	DECEASED	23.97	IIIC
TCGA-57-1583	DECEASED	11.34	IIIC
TCGA-57-1584	LIVING	21.08	IIIC
TCGA-57-1585	DECEASED	1.08	IIIC
TCGA-57-1586	LIVING	21.57	IIIC
TCGA-57-1993	LIVING	24.69	IIIC
TCGA-57-1994	LIVING	25.37
TCGA-59-2348	LIVING	179.18	IIIC
TCGA-59-2350	DECEASED	22.26	IV
TCGA-59-2351	LIVING	115.8	IIIC
TCGA-59-2352	DECEASED	8.2	IIIC
TCGA-59-2354	DECEASED	34.3	IIIC
TCGA-59-2355	DECEASED	2.13	IV
TCGA-59-2363	LIVING	5.15	IIIA
TCGA-61-1721	LIVING	11.27
TCGA-61-1724	DECEASED	20.95	IIIC
TCGA-61-1725	LIVING	31.44	IIIC
TCGA-61-1728	LIVING	27.9	IV
TCGA-61-1733	LIVING	31.8	IIIC
TCGA-61-1736	DECEASED	48.79	IIIC
TCGA-61-1737	LIVING	44.23	IV
TCGA-61-1738	DECEASED	35.93	IIIC
TCGA-61-1740	DECEASED	2.62	IIIC
TCGA-61-1741	DECEASED	33.67	IIIB
TCGA-61-1743	DECEASED	43.64	IIC
TCGA-61-1900	LIVING	5.8	IIIB
TCGA-61-1907	LIVING	31.38	IIIC
TCGA-61-1910	LIVING	37.05	IIC
TCGA-61-1914	LIVING	56.52	IIIC
TCGA-61-1917	DECEASED	43.41	IIIB
TCGA-61-1918	DECEASED	15.93	IV
TCGA-61-1919	DECEASED	38.16	IIIC
TCGA-61-1995	LIVING	2.16	IIIC
TCGA-61-1998	LIVING	5.61	IIIC
TCGA-61-2000	LIVING	14.66	IIIC
TCGA-61-2002	LIVING	18.1	IIIC
TCGA-61-2008	LIVING	30.69	IIC
TCGA-61-2009	LIVING	39.87	IIIC
TCGA-61-2012	LIVING	30.62	IIC
TCGA-61-2016	DECEASED	1.25	IIIC
TCGA-61-2088	LIVING	4.82	IIIC
TCGA-61-2092	LIVING	51.67	IIIC
TCGA-61-2094	LIVING	71.67	IIIC
TCGA-61-2095	DECEASED	61.54	IIIC
TCGA-61-2097	LIVING	60.69	IIC
TCGA-61-2098	LIVING	65.54	IIIC
TCGA-61-2101	DECEASED	55.44	IIIC
TCGA-61-2102	DECEASED	6.56	IIIC
TCGA-61-2104	LIVING	76.75	IIC
TCGA-61-2109	DECEASED	20.82	IIIC
TCGA-61-2110	DECEASED	44.52	IIIC
TCGA-61-2111	LIVING	125.54	IV
TCGA-61-2113	DECEASED	22.39	IIC
