# Supplementary material for: The Identification and Analysis of mRNA–lncRNA–miRNA Cliques From the Integrative Network of Ovarian Cancer
Source: Front Genet. 2019 Aug 21;10:751. doi: 10.3389/fgene.2019.00751 (PMC6712160; doi:10.3389/fgene.2019.00751)
Supplement: Supplementary Material 3 — mRNA–lncRNA–miRNA triplets. [file Table_3.xlsx]

## Sheet: All
coding RNA	lncRNA	miRNA	coding RNA is log rank test significant	lncRNA is log rank test significant	miRNA is log rank test significant	At least one of the coding RNA, lncRNA, miRNA is log rank test significant	coding RNA is ANOVA significant	lncRNA is ANOVA significant	miRNA is ANOVA significant	At least one of the coding RNA, lncRNA, miRNA is ANOVA significant	triplet's log rank p value
ENSG00000004779.4,NDUFAB1,coding,chr16:23499823-23515178	ENSG00000179743.2,RP11-169K16.9.1,lncRNA,chr1:16033146-16047229	ENSG00000260083.1,MIR4519,miRNA,chr16:30794043-30814042	0	0	1	1	0	0	0	0	0.175821
ENSG00000004059.5,ARF5,coding,chr7:127015634-127018995	ENSG00000227195.1,RP3-410C9.1.1,lncRNA,chr20:26115654-26137869	ENSG00000207985.1,MIR663A,miRNA,chr20:26136821-26136914	0	0	0	0	0	0	0	0	0.586867
ENSG00000000003.9,TSPAN6,coding,chrX:99770322-99781644	ENSG00000233492.1,RP5-984P4.4.1,lncRNA,chr20:21458839-21459382	ENSG00000208017.1,MIR140,miRNA,chr16:68524484-68524584	0	0	0	0	0	0	0	0	0.217404
ENSG00000000003.9,TSPAN6,coding,chrX:99770322-99781644	ENSG00000236306.1,RP11-33G16.1.1,lncRNA,chr9:25770053-25774560	ENSG00000208017.1,MIR140,miRNA,chr16:68524484-68524584	0	0	0	0	0	0	0	0	0.184016
ENSG00000000003.9,TSPAN6,coding,chrX:99770322-99781644	ENSG00000229275.1,LL22NC03-121E8.3.1,lncRNA,chr22:46916022-46917710	ENSG00000207602.1,MIR106A,miRNA,chrX:133131893-133131974	0	0	0	0	0	0	0	0	0.0129093
ENSG00000000003.9,TSPAN6,coding,chrX:99770322-99781644	ENSG00000237092.1,RP11-24H2.2.1,lncRNA,chr13:52618674-52623944	ENSG00000207602.1,MIR106A,miRNA,chrX:133131893-133131974	0	0	0	0	0	0	0	0	0.243615
ENSG00000000003.9,TSPAN6,coding,chrX:99770322-99781644	ENSG00000255028.1,RP11-708B6.2.1,lncRNA,chr11:108731021-108959843	ENSG00000207602.1,MIR106A,miRNA,chrX:133131893-133131974	0	0	0	0	0	0	0	0	0.254717
ENSG00000000003.9,TSPAN6,coding,chrX:99770322-99781644	ENSG00000254584.1,RP1-17K7.2.1,lncRNA,chr11:32014102-32019440	ENSG00000207602.1,MIR106A,miRNA,chrX:133131893-133131974	0	0	0	0	0	0	0	0	0.171896
ENSG00000000003.9,TSPAN6,coding,chrX:99770322-99781644	ENSG00000227575.1,RP11-298E9.4.1,lncRNA,chr10:3237907-3238816	ENSG00000207602.1,MIR106A,miRNA,chrX:133131893-133131974	0	0	0	0	0	0	0	0	0.180941
ENSG00000000003.9,TSPAN6,coding,chrX:99770322-99781644	ENSG00000227546.1,ITIH2-AS1,lncRNA,chr10:7797570-7798698	ENSG00000207602.1,MIR106A,miRNA,chrX:133131893-133131974	0	0	0	0	0	0	0	0	0.118726
ENSG00000000003.9,TSPAN6,coding,chrX:99770322-99781644	ENSG00000259588.1,RP11-552E10.1.1,lncRNA,chr15:45683368-45685841	ENSG00000207929.1,MIR195,miRNA,chr17:6861657-6861744	0	0	0	0	0	0	0	0	0.15919
ENSG00000000003.9,TSPAN6,coding,chrX:99770322-99781644	ENSG00000259061.1,RP11-736P16.1.1,lncRNA,chr14:86472736-86525222	ENSG00000239070.1,MIR1299,miRNA,chr9:68292058-68292141	0	0	0	0	0	0	0	0	0.120136
ENSG00000000003.9,TSPAN6,coding,chrX:99770322-99781644	ENSG00000234768.1,RP11-503C24.1.1,lncRNA,chr6:168337886-168348030	ENSG00000239070.1,MIR1299,miRNA,chr9:68292058-68292141	0	0	0	0	0	0	0	0	0.168197
ENSG00000000003.9,TSPAN6,coding,chrX:99770322-99781644	ENSG00000227365.1,AC008060.5.1,lncRNA,chr7:154995738-155004079	ENSG00000239070.1,MIR1299,miRNA,chr9:68292058-68292141	0	0	0	0	0	1	0	1	0.0458481
ENSG00000000003.9,TSPAN6,coding,chrX:99770322-99781644	ENSG00000179743.2,RP11-169K16.9.1,lncRNA,chr1:16033146-16047229	ENSG00000260083.1,MIR4519,miRNA,chr16:30794043-30814042	0	0	1	1	0	0	0	0	0.0848801
ENSG00000000003.9,TSPAN6,coding,chrX:99770322-99781644	ENSG00000250357.1,RP11-503L19.1.1,lncRNA,chr4:149833633-149834925	ENSG00000207929.1,MIR195,miRNA,chr17:6861657-6861744	0	0	0	0	0	0	0	0	0.208454
ENSG00000000003.9,TSPAN6,coding,chrX:99770322-99781644	ENSG00000259061.1,RP11-736P16.1.1,lncRNA,chr14:86472736-86525222	ENSG00000221288.1,MIR663B,miRNA,chr2:132731008-132731123	0	0	0	0	0	0	0	0	0.0993237
ENSG00000000003.9,TSPAN6,coding,chrX:99770322-99781644	ENSG00000246089.2,RP11-115C21.2.1,lncRNA,chr8:6248479-6252071	ENSG00000260083.1,MIR4519,miRNA,chr16:30794043-30814042	0	0	1	1	0	0	0	0	0.00319097
ENSG00000000003.9,TSPAN6,coding,chrX:99770322-99781644	ENSG00000233290.1,RP11-147G16.1.1,lncRNA,chr1:82453491-82499405	ENSG00000221288.1,MIR663B,miRNA,chr2:132731008-132731123	0	0	0	0	0	0	0	0	0.0473614
ENSG00000000938.7,FGR,coding,chr1:27811161-27834375	ENSG00000179743.2,RP11-169K16.9.1,lncRNA,chr1:16033146-16047229	ENSG00000260083.1,MIR4519,miRNA,chr16:30794043-30814042	0	0	1	1	0	0	0	0	0.166466
ENSG00000000938.7,FGR,coding,chr1:27811161-27834375	ENSG00000227195.1,RP3-410C9.1.1,lncRNA,chr20:26115654-26137869	ENSG00000207985.1,MIR663A,miRNA,chr20:26136821-26136914	0	0	0	0	0	0	0	0	0.56337
ENSG00000000938.7,FGR,coding,chr1:27811161-27834375	ENSG00000246089.2,RP11-115C21.2.1,lncRNA,chr8:6248479-6252071	ENSG00000260083.1,MIR4519,miRNA,chr16:30794043-30814042	0	0	1	1	0	0	0	0	0.0230397
ENSG00000001167.10,NFYA,coding,chr6:41148661-41175693	ENSG00000261685.1,RP11-401P9.4.1,lncRNA,chr16:49237220-49240561	ENSG00000236901.2,MIR600HG,miRNA,chr9:124911593-124917577	0	0	1	1	1	0	0	1	0.0819888
ENSG00000003756.11,RBM5,coding,chr3:50101344-50131458	ENSG00000261685.1,RP11-401P9.4.1,lncRNA,chr16:49237220-49240561	ENSG00000236901.2,MIR600HG,miRNA,chr9:124911593-124917577	0	0	1	1	1	0	0	1	0.0660565
ENSG00000001631.9,KRIT1,coding,chr7:91666218-91713416	ENSG00000261685.1,RP11-401P9.4.1,lncRNA,chr16:49237220-49240561	ENSG00000236901.2,MIR600HG,miRNA,chr9:124911593-124917577	0	0	1	1	0	0	0	0	0.43001
ENSG00000092036.12,HAUS4,coding,chr14:22485276-22496210	ENSG00000255393.1,RP11-736I10.1.1,lncRNA,chr11:59548956-59555126	ENSG00000207751.1,MIR130B,miRNA,chr22:20337592-20337674	0	0	0	0	0	0	0	0	0.189926
ENSG00000092036.12,HAUS4,coding,chr14:22485276-22496210	ENSG00000259861.1,CTC-471C19.2.1,lncRNA,chr5:6083147-6083954	ENSG00000207751.1,MIR130B,miRNA,chr22:20337592-20337674	0	0	0	0	0	0	0	0	0.189926
ENSG00000000971.10,CFH,coding,chr1:194887630-194983257	ENSG00000227195.1,RP3-410C9.1.1,lncRNA,chr20:26115654-26137869	ENSG00000207985.1,MIR663A,miRNA,chr20:26136821-26136914	0	0	0	0	0	0	0	0	0.59843
ENSG00000001036.8,FUCA2,coding,chr6:143858306-143874520	ENSG00000261685.1,RP11-401P9.4.1,lncRNA,chr16:49237220-49240561	ENSG00000236901.2,MIR600HG,miRNA,chr9:124911593-124917577	0	0	1	1	0	0	0	0	0.423229
ENSG00000000457.8,SCYL3,coding,chr1:168088427-168130032	ENSG00000258486.1,RN7SL1,lncRNA,chr14:49123046-49123346	ENSG00000207985.1,MIR663A,miRNA,chr20:26136821-26136914	0	0	0	0	0	0	0	0	0.759453
ENSG00000000457.8,SCYL3,coding,chr1:168088427-168130032	ENSG00000227195.1,RP3-410C9.1.1,lncRNA,chr20:26115654-26137869	ENSG00000207985.1,MIR663A,miRNA,chr20:26136821-26136914	0	0	0	0	0	0	0	0	0.551496
ENSG00000003393.10,ALS2,coding,chr2:202273521-202354157	ENSG00000261685.1,RP11-401P9.4.1,lncRNA,chr16:49237220-49240561	ENSG00000236901.2,MIR600HG,miRNA,chr9:124911593-124917577	0	0	1	1	1	0	0	1	0.326196
ENSG00000000419.7,DPM1,coding,chr20:48984810-49008499	ENSG00000227195.1,RP3-410C9.1.1,lncRNA,chr20:26115654-26137869	ENSG00000207985.1,MIR663A,miRNA,chr20:26136821-26136914	0	0	0	0	0	0	0	0	0.274121
ENSG00000000419.7,DPM1,coding,chr20:48984810-49008499	ENSG00000261685.1,RP11-401P9.4.1,lncRNA,chr16:49237220-49240561	ENSG00000236901.2,MIR600HG,miRNA,chr9:124911593-124917577	0	0	1	1	0	0	0	0	0.203713
ENSG00000002549.7,LAP3,coding,chr4:17187912-17218693	ENSG00000261685.1,RP11-401P9.4.1,lncRNA,chr16:49237220-49240561	ENSG00000236901.2,MIR600HG,miRNA,chr9:124911593-124917577	0	0	1	1	1	0	0	1	0.393078
ENSG00000003400.10,CASP10,coding,chr2:201755848-201802374	ENSG00000254504.1,RP11-167J8.2.1,lncRNA,chr11:71061368-71099275	ENSG00000221537.1,MIR548H1,miRNA,chr14:63631494-63631596	0	0	0	0	0	0	0	0	0.0268461
ENSG00000003400.10,CASP10,coding,chr2:201755848-201802374	ENSG00000249066.1,RP11-593F5.2.1,lncRNA,chr4:61298898-61338312	ENSG00000221537.1,MIR548H1,miRNA,chr14:63631494-63631596	0	0	0	0	0	0	0	0	0.194937
ENSG00000003249.8,DBNDD1,coding,chr16:88598773-88614037	ENSG00000233193.1,AC005324.7.1,lncRNA,chr17:15605652-15607808	ENSG00000221091.1,MIR1302-5,miRNA,chr20:48664579-48664729	0	0	0	0	0	1	0	1	0.381237
ENSG00000003249.8,DBNDD1,coding,chr16:88598773-88614037	ENSG00000258874.1,RP11-232C2.2.1,lncRNA,chr14:78239710-78246030	ENSG00000221091.1,MIR1302-5,miRNA,chr20:48664579-48664729	0	0	0	0	0	1	0	1	0.381237
ENSG00000259164.1,RP11-463C8.4.1,coding,chr14:76634406-76761558	ENSG00000250149.1,RP11-399F2.2.1,lncRNA,chr4:126817322-126893398	ENSG00000202566.2,MIR421,miRNA,chrX:73354936-73355021	0	0	0	0	0	0	0	0	0.746429
ENSG00000259164.1,RP11-463C8.4.1,coding,chr14:76634406-76761558	ENSG00000250149.1,RP11-399F2.2.1,lncRNA,chr4:126817322-126893398	ENSG00000221063.1,MIR1296,miRNA,chr10:64802722-64802814	0	0	0	0	0	0	0	0	0.97655
ENSG00000183704.6,AC134882.1,coding,chrY:11956240-11984717	ENSG00000250149.1,RP11-399F2.2.1,lncRNA,chr4:126817322-126893398	ENSG00000207622.1,MIR619,miRNA,chr12:107754812-107754911	0	0	0	0	0	0	0	0	0.0537296
ENSG00000182634.7,OR10G7,coding,chr11:123413982-123414927	ENSG00000250149.1,RP11-399F2.2.1,lncRNA,chr4:126817322-126893398	ENSG00000202566.2,MIR421,miRNA,chrX:73354936-73355021	0	0	0	0	0	0	0	0	0.669278
ENSG00000183704.6,AC134882.1,coding,chrY:11956240-11984717	ENSG00000250149.1,RP11-399F2.2.1,lncRNA,chr4:126817322-126893398	ENSG00000221264.1,MIR1284,miRNA,chr3:71673810-71673930	0	0	0	0	0	0	0	0	0.0479063
ENSG00000176231.1,OR10H4,coding,chr19:15920817-15921768	ENSG00000250149.1,RP11-399F2.2.1,lncRNA,chr4:126817322-126893398	ENSG00000221264.1,MIR1284,miRNA,chr3:71673810-71673930	0	0	0	0	1	0	0	1	0.567323
ENSG00000187005.3,KRTAP21-1,coding,chr21:31049309-31049617	ENSG00000250149.1,RP11-399F2.2.1,lncRNA,chr4:126817322-126893398	ENSG00000221264.1,MIR1284,miRNA,chr3:71673810-71673930	0	0	0	0	0	0	0	0	0.333595
ENSG00000187005.3,KRTAP21-1,coding,chr21:31049309-31049617	ENSG00000250149.1,RP11-399F2.2.1,lncRNA,chr4:126817322-126893398	ENSG00000221063.1,MIR1296,miRNA,chr10:64802722-64802814	0	0	0	0	0	0	0	0	0.481141
ENSG00000171936.1,OR10H3,coding,chr19:15713202-15714153	ENSG00000228426.1,RP11-402L1.11.1,lncRNA,chr10:43481121-43482459	ENSG00000207972.1,MIR638,miRNA,chr19:10690079-10690179	0	0	0	0	0	0	0	0	0.218674
ENSG00000171936.1,OR10H3,coding,chr19:15713202-15714153	ENSG00000239314.1,MORC1-AS1,lncRNA,chr3:110302992-110311879	ENSG00000207952.1,MIR624,miRNA,chr14:30553602-30553699	0	0	0	0	0	0	0	0	0.52386
ENSG00000171936.1,OR10H3,coding,chr19:15713202-15714153	ENSG00000249613.1,RP13-612N21.1.1,lncRNA,chr4:107574229-107594054	ENSG00000207952.1,MIR624,miRNA,chr14:30553602-30553699	0	0	0	0	0	0	0	0	0.341672
ENSG00000171936.1,OR10H3,coding,chr19:15713202-15714153	ENSG00000249613.1,RP13-612N21.1.1,lncRNA,chr4:107574229-107594054	ENSG00000207972.1,MIR638,miRNA,chr19:10690079-10690179	0	0	0	0	0	0	0	0	0.134016
ENSG00000172457.5,OR9G4,coding,chr11:56266878-56267863	ENSG00000232806.1,AP001610.9.1,lncRNA,chr21:41852921-41856755	ENSG00000221410.1,MIR1238,miRNA,chr19:10523797-10523880	0	0	0	0	0	0	0	0	0.787466
ENSG00000172457.5,OR9G4,coding,chr11:56266878-56267863	ENSG00000232806.1,AP001610.9.1,lncRNA,chr21:41852921-41856755	ENSG00000207728.1,MIR449B,miRNA,chr5:54502230-54502327	0	0	0	0	0	0	0	0	0.812368
ENSG00000172457.5,OR9G4,coding,chr11:56266878-56267863	ENSG00000230051.1,CTA-929C8.8.1,lncRNA,chr22:26057747-26105226	ENSG00000221410.1,MIR1238,miRNA,chr19:10523797-10523880	0	0	0	0	0	0	0	0	0.415776
ENSG00000172457.5,OR9G4,coding,chr11:56266878-56267863	ENSG00000230051.1,CTA-929C8.8.1,lncRNA,chr22:26057747-26105226	ENSG00000207728.1,MIR449B,miRNA,chr5:54502230-54502327	0	0	0	0	0	0	0	0	0.319542
ENSG00000172457.5,OR9G4,coding,chr11:56266878-56267863	ENSG00000234116.1,RP11-261C10.1.1,lncRNA,chr1:241235769-241237393	ENSG00000221410.1,MIR1238,miRNA,chr19:10523797-10523880	0	0	0	0	0	0	0	0	0.247049
ENSG00000172457.5,OR9G4,coding,chr11:56266878-56267863	ENSG00000234116.1,RP11-261C10.1.1,lncRNA,chr1:241235769-241237393	ENSG00000207728.1,MIR449B,miRNA,chr5:54502230-54502327	0	0	0	0	0	0	0	0	0.385482
ENSG00000172457.5,OR9G4,coding,chr11:56266878-56267863	ENSG00000233519.1,RP11-177F11.1.1,lncRNA,chr1:238630593-238631046	ENSG00000221410.1,MIR1238,miRNA,chr19:10523797-10523880	0	0	0	0	0	0	0	0	0.767721
ENSG00000172457.5,OR9G4,coding,chr11:56266878-56267863	ENSG00000234686.1,AC010971.1.1,lncRNA,chr7:49240278-49264958	ENSG00000221410.1,MIR1238,miRNA,chr19:10523797-10523880	0	0	0	0	0	0	0	0	0.753314
ENSG00000172457.5,OR9G4,coding,chr11:56266878-56267863	ENSG00000231238.1,LINC00349,lncRNA,chr13:18012636-18022837	ENSG00000221410.1,MIR1238,miRNA,chr19:10523797-10523880	0	0	0	0	0	0	0	0	0.746532
ENSG00000172457.5,OR9G4,coding,chr11:56266878-56267863	ENSG00000231597.1,AC007557.4.1,lncRNA,chr2:217427356-217428100	ENSG00000221410.1,MIR1238,miRNA,chr19:10523797-10523880	0	0	0	0	0	0	0	0	0.74765
ENSG00000172457.5,OR9G4,coding,chr11:56266878-56267863	ENSG00000250263.1,RP11-765K14.1.1,lncRNA,chr4:178033849-178038753	ENSG00000221410.1,MIR1238,miRNA,chr19:10523797-10523880	0	0	0	0	0	0	0	0	0.378366
ENSG00000172457.5,OR9G4,coding,chr11:56266878-56267863	ENSG00000249865.1,CTD-2296D1.4.1,lncRNA,chr5:7421041-7426187	ENSG00000221410.1,MIR1238,miRNA,chr19:10523797-10523880	0	0	0	0	0	0	0	0	0.582193
ENSG00000172457.5,OR9G4,coding,chr11:56266878-56267863	ENSG00000233519.1,RP11-177F11.1.1,lncRNA,chr1:238630593-238631046	ENSG00000207728.1,MIR449B,miRNA,chr5:54502230-54502327	0	0	0	0	0	0	0	0	0.814139
ENSG00000172457.5,OR9G4,coding,chr11:56266878-56267863	ENSG00000234686.1,AC010971.1.1,lncRNA,chr7:49240278-49264958	ENSG00000207728.1,MIR449B,miRNA,chr5:54502230-54502327	0	0	0	0	0	0	0	0	0.777408
ENSG00000172457.5,OR9G4,coding,chr11:56266878-56267863	ENSG00000234686.1,AC010971.1.1,lncRNA,chr7:49240278-49264958	ENSG00000207613.1,MIR181C,miRNA,chr19:13846512-13846622	0	0	0	0	0	0	0	0	0.963985
ENSG00000172457.5,OR9G4,coding,chr11:56266878-56267863	ENSG00000231597.1,AC007557.4.1,lncRNA,chr2:217427356-217428100	ENSG00000207728.1,MIR449B,miRNA,chr5:54502230-54502327	0	0	0	0	0	0	0	0	0.775802
ENSG00000172457.5,OR9G4,coding,chr11:56266878-56267863	ENSG00000203434.2,RP11-163F15.1.1,lncRNA,chr10:110297722-110311563	ENSG00000207728.1,MIR449B,miRNA,chr5:54502230-54502327	0	0	0	0	0	0	0	0	0.765088
ENSG00000172457.5,OR9G4,coding,chr11:56266878-56267863	ENSG00000259837.1,RP11-672L10.1.1,lncRNA,chr18:916083-917994	ENSG00000207613.1,MIR181C,miRNA,chr19:13846512-13846622	0	0	0	0	0	0	0	0	0.96747
ENSG00000172457.5,OR9G4,coding,chr11:56266878-56267863	ENSG00000251339.1,RP11-506N2.1.1,lncRNA,chr4:59341547-59532465	ENSG00000207613.1,MIR181C,miRNA,chr19:13846512-13846622	0	0	0	0	0	0	0	0	0.935274
ENSG00000002834.11,LASP1,coding,chr17:34279781-34331549	ENSG00000259111.1,RP11-280K24.1.1,lncRNA,chr14:51287027-51299582	ENSG00000207597.1,MIR490,miRNA,chr7:136238453-136238581	0	0	0	0	0	0	0	0	0.47379
ENSG00000002834.11,LASP1,coding,chr17:34279781-34331549	ENSG00000225148.1,RP5-899B16.2.1,lncRNA,chr6:140218933-140240221	ENSG00000207597.1,MIR490,miRNA,chr7:136238453-136238581	0	0	0	0	0	0	0	0	0.626896
ENSG00000002822.9,MAD1L1,coding,chr7:1821908-2239404	ENSG00000227195.1,RP3-410C9.1.1,lncRNA,chr20:26115654-26137869	ENSG00000207985.1,MIR663A,miRNA,chr20:26136821-26136914	0	0	0	0	0	0	0	0	0.25174
ENSG00000002016.11,RAD52,coding,chr12:891503-970617	ENSG00000254504.1,RP11-167J8.2.1,lncRNA,chr11:71061368-71099275	ENSG00000221537.1,MIR548H1,miRNA,chr14:63631494-63631596	0	0	0	0	1	0	0	1	0.0246792
ENSG00000002016.11,RAD52,coding,chr12:891503-970617	ENSG00000255773.1,RP11-566K11.1.1,lncRNA,chr16:88506027-88509077	ENSG00000221537.1,MIR548H1,miRNA,chr14:63631494-63631596	0	0	0	0	1	0	0	1	0.145494
ENSG00000002016.11,RAD52,coding,chr12:891503-970617	ENSG00000235154.1,CTA-280A3__B.2.1,lncRNA,chr22:46819190-46823030	ENSG00000221537.1,MIR548H1,miRNA,chr14:63631494-63631596	0	0	0	0	1	0	0	1	0.154533
ENSG00000002016.11,RAD52,coding,chr12:891503-970617	ENSG00000261685.1,RP11-401P9.4.1,lncRNA,chr16:49237220-49240561	ENSG00000236901.2,MIR600HG,miRNA,chr9:124911593-124917577	0	0	1	1	1	0	0	1	0.32616
ENSG00000007392.12,LUC7L,coding,chr16:178968-219463	ENSG00000179743.2,RP11-169K16.9.1,lncRNA,chr1:16033146-16047229	ENSG00000260083.1,MIR4519,miRNA,chr16:30794043-30814042	0	0	1	1	1	0	0	1	0.207287
ENSG00000108296.4,CWC25,coding,chr17:34210972-34235115	ENSG00000259111.1,RP11-280K24.1.1,lncRNA,chr14:51287027-51299582	ENSG00000207597.1,MIR490,miRNA,chr7:136238453-136238581	0	0	0	0	1	0	0	1	0.410179
ENSG00000177201.1,OR2T12,coding,chr1:246524540-246525503	ENSG00000229283.1,RP5-1125M8.2.1,lncRNA,chr1:111661744-111668126	ENSG00000208032.1,MIR548A3,miRNA,chr8:105565772-105565869	0	0	0	0	0	0	0	0	0.482426
ENSG00000177201.1,OR2T12,coding,chr1:246524540-246525503	ENSG00000248184.1,RP11-231C18.1.1,lncRNA,chr4:54893815-54916878	ENSG00000208032.1,MIR548A3,miRNA,chr8:105565772-105565869	0	0	0	0	0	0	0	0	0.629622
ENSG00000092098.10,RNF31,coding,chr14:23685731-23699710	ENSG00000255393.1,RP11-736I10.1.1,lncRNA,chr11:59548956-59555126	ENSG00000207751.1,MIR130B,miRNA,chr22:20337592-20337674	0	0	0	0	1	0	0	1	0.298107
ENSG00000092098.10,RNF31,coding,chr14:23685731-23699710	ENSG00000259861.1,CTC-471C19.2.1,lncRNA,chr5:6083147-6083954	ENSG00000207751.1,MIR130B,miRNA,chr22:20337592-20337674	0	0	0	0	1	0	0	1	0.298107
ENSG00000181371.2,OR5M8,coding,chr11:56014400-56015447	ENSG00000237266.1,AC010729.3.1,lncRNA,chr2:5868223-5870179	ENSG00000207600.1,MIR598,miRNA,chr8:10930125-10930222	0	0	0	0	0	0	0	0	0.95779
ENSG00000181371.2,OR5M8,coding,chr11:56014400-56015447	ENSG00000237266.1,AC010729.3.1,lncRNA,chr2:5868223-5870179	ENSG00000211589.1,MIR744,miRNA,chr17:11925940-11926038	0	0	0	0	0	0	0	0	0.716282
ENSG00000213417.2,KRTAP2-4,coding,chr17:36474894-36475657	ENSG00000237266.1,AC010729.3.1,lncRNA,chr2:5868223-5870179	ENSG00000211589.1,MIR744,miRNA,chr17:11925940-11926038	0	0	0	0	0	0	0	0	0.476427
ENSG00000259164.1,RP11-463C8.4.1,coding,chr14:76634406-76761558	ENSG00000237266.1,AC010729.3.1,lncRNA,chr2:5868223-5870179	ENSG00000207600.1,MIR598,miRNA,chr8:10930125-10930222	0	0	0	0	0	0	0	0	0.978016
ENSG00000259164.1,RP11-463C8.4.1,coding,chr14:76634406-76761558	ENSG00000237266.1,AC010729.3.1,lncRNA,chr2:5868223-5870179	ENSG00000211589.1,MIR744,miRNA,chr17:11925940-11926038	0	0	0	0	0	0	0	0	0.743164
ENSG00000177151.3,OR2T35,coding,chr1:246868210-246869182	ENSG00000237266.1,AC010729.3.1,lncRNA,chr2:5868223-5870179	ENSG00000211589.1,MIR744,miRNA,chr17:11925940-11926038	0	0	0	0	0	0	0	0	0.300583
ENSG00000212722.5,KRTAP4-9,coding,chr17:36493984-36516266	ENSG00000237266.1,AC010729.3.1,lncRNA,chr2:5868223-5870179	ENSG00000211589.1,MIR744,miRNA,chr17:11925940-11926038	0	0	0	0	0	0	0	0	0.466471
ENSG00000184166.1,OR1D2,coding,chr17:2942101-2943040	ENSG00000237266.1,AC010729.3.1,lncRNA,chr2:5868223-5870179	ENSG00000211589.1,MIR744,miRNA,chr17:11925940-11926038	0	0	0	0	0	0	0	0	0.705749
ENSG00000181761.5,OR8H3,coding,chr11:55646424-55647363	ENSG00000223626.1,RP11-315H15.1.1,lncRNA,chr13:112024881-112033540	ENSG00000221410.1,MIR1238,miRNA,chr19:10523797-10523880	0	0	0	0	0	0	0	0	0.635552
ENSG00000177476.2,OR2G3,coding,chr1:245835478-245836461	ENSG00000223626.1,RP11-315H15.1.1,lncRNA,chr13:112024881-112033540	ENSG00000221410.1,MIR1238,miRNA,chr19:10523797-10523880	0	0	0	0	0	0	0	0	0.394165
ENSG00000182783.3,OR2T29,coding,chr1:246788406-246789420	ENSG00000223626.1,RP11-315H15.1.1,lncRNA,chr13:112024881-112033540	ENSG00000221410.1,MIR1238,miRNA,chr19:10523797-10523880	0	0	0	0	0	0	0	0	0.337483
ENSG00000221900.3,POM121L12,coding,chr7:53070828-53072111	ENSG00000223626.1,RP11-315H15.1.1,lncRNA,chr13:112024881-112033540	ENSG00000221410.1,MIR1238,miRNA,chr19:10523797-10523880	0	0	0	0	1	0	0	1	0.529497
ENSG00000177243.3,DEFB103B,coding,chr8:7273819-7275280	ENSG00000223626.1,RP11-315H15.1.1,lncRNA,chr13:112024881-112033540	ENSG00000221410.1,MIR1238,miRNA,chr19:10523797-10523880	0	0	0	0	0	0	0	0	0.636128
ENSG00000188694.4,KRTAP24-1,coding,chr21:30575499-30577147	ENSG00000223626.1,RP11-315H15.1.1,lncRNA,chr13:112024881-112033540	ENSG00000221410.1,MIR1238,miRNA,chr19:10523797-10523880	0	0	0	0	0	0	0	0	0.62741
ENSG00000174339.2,OR2Y1,coding,chr5:180098647-180099705	ENSG00000223626.1,RP11-315H15.1.1,lncRNA,chr13:112024881-112033540	ENSG00000221410.1,MIR1238,miRNA,chr19:10523797-10523880	0	0	0	0	0	0	0	0	0.586677
ENSG00000198271.3,KRTAP4-5,coding,chr17:36558703-36559580	ENSG00000223626.1,RP11-315H15.1.1,lncRNA,chr13:112024881-112033540	ENSG00000221410.1,MIR1238,miRNA,chr19:10523797-10523880	0	0	0	0	0	0	0	0	0.540808
ENSG00000206536.1,OR5K3,coding,chr3:99592199-99593165	ENSG00000223626.1,RP11-315H15.1.1,lncRNA,chr13:112024881-112033540	ENSG00000221410.1,MIR1238,miRNA,chr19:10523797-10523880	0	0	0	0	0	0	0	0	0.526888
ENSG00000253206.1,RP11-738G5.2.1,coding,chr8:50611497-50629526	ENSG00000223626.1,RP11-315H15.1.1,lncRNA,chr13:112024881-112033540	ENSG00000221410.1,MIR1238,miRNA,chr19:10523797-10523880	0	0	0	0	0	0	0	0	0.523133
ENSG00000198271.3,KRTAP4-5,coding,chr17:36558703-36559580	ENSG00000223626.1,RP11-315H15.1.1,lncRNA,chr13:112024881-112033540	ENSG00000207590.1,MIR215,miRNA,chr1:218357817-218357927	0	0	0	0	0	0	0	0	0.825243
ENSG00000249008.1,RP11-487E13.1.1,coding,chr4:178400686-178406921	ENSG00000229938.1,MYO16-AS2,lncRNA,chr13:108551609-108552268	ENSG00000216035.1,MIR938,miRNA,chr10:29931198-29931281	0	0	0	0	0	0	0	0	0.243006
ENSG00000171014.2,OR4D5,coding,chr11:123315459-123316554	ENSG00000229938.1,MYO16-AS2,lncRNA,chr13:108551609-108552268	ENSG00000216035.1,MIR938,miRNA,chr10:29931198-29931281	0	0	0	0	0	0	0	0	0.297357
ENSG00000228835.1,AC012123.1.1,coding,chr18:28603755-28608374	ENSG00000229938.1,MYO16-AS2,lncRNA,chr13:108551609-108552268	ENSG00000216035.1,MIR938,miRNA,chr10:29931198-29931281	0	0	0	0	0	0	0	0	0.449122
ENSG00000255339.2,RP11-411B6.6.1,coding,chr10:102255374-102279628	ENSG00000229938.1,MYO16-AS2,lncRNA,chr13:108551609-108552268	ENSG00000216035.1,MIR938,miRNA,chr10:29931198-29931281	0	0	0	0	0	0	0	0	0.464635
ENSG00000163563.7,MNDA,coding,chr1:157067730-157085920	ENSG00000229938.1,MYO16-AS2,lncRNA,chr13:108551609-108552268	ENSG00000216035.1,MIR938,miRNA,chr10:29931198-29931281	0	0	0	0	0	0	0	0	0.408624
ENSG00000181761.5,OR8H3,coding,chr11:55646424-55647363	ENSG00000226566.1,RP11-436F21.1.1,lncRNA,chr9:105164054-105231995	ENSG00000221410.1,MIR1238,miRNA,chr19:10523797-10523880	0	0	0	0	0	0	0	0	0.43774
ENSG00000181761.5,OR8H3,coding,chr11:55646424-55647363	ENSG00000236634.1,AC016903.1.1,lncRNA,chr2:205043043-205046805	ENSG00000221410.1,MIR1238,miRNA,chr19:10523797-10523880	0	0	0	0	0	0	0	0	0.0178623
ENSG00000181761.5,OR8H3,coding,chr11:55646424-55647363	ENSG00000223623.1,RP3-425P12.1.1,lncRNA,chr6:25161833-25165280	ENSG00000221410.1,MIR1238,miRNA,chr19:10523797-10523880	0	0	0	0	0	0	0	0	0.75722
ENSG00000181761.5,OR8H3,coding,chr11:55646424-55647363	ENSG00000234116.1,RP11-261C10.1.1,lncRNA,chr1:241235769-241237393	ENSG00000221410.1,MIR1238,miRNA,chr19:10523797-10523880	0	0	0	0	0	0	0	0	0.251646
ENSG00000181761.5,OR8H3,coding,chr11:55646424-55647363	ENSG00000233519.1,RP11-177F11.1.1,lncRNA,chr1:238630593-238631046	ENSG00000221410.1,MIR1238,miRNA,chr19:10523797-10523880	0	0	0	0	0	0	0	0	0.775017
ENSG00000181761.5,OR8H3,coding,chr11:55646424-55647363	ENSG00000254753.1,RP11-480O10.1.1,lncRNA,chr8:13745980-13750989	ENSG00000221410.1,MIR1238,miRNA,chr19:10523797-10523880	0	0	0	0	0	0	0	0	0
ENSG00000181761.5,OR8H3,coding,chr11:55646424-55647363	ENSG00000234686.1,AC010971.1.1,lncRNA,chr7:49240278-49264958	ENSG00000221410.1,MIR1238,miRNA,chr19:10523797-10523880	0	0	0	0	0	0	0	0	0.760129
ENSG00000181761.5,OR8H3,coding,chr11:55646424-55647363	ENSG00000237480.1,RP5-947P14.1.1,lncRNA,chr1:106417391-106428644	ENSG00000221410.1,MIR1238,miRNA,chr19:10523797-10523880	0	0	0	0	0	0	0	0	0.723698
ENSG00000181761.5,OR8H3,coding,chr11:55646424-55647363	ENSG00000231238.1,LINC00349,lncRNA,chr13:18012636-18022837	ENSG00000221410.1,MIR1238,miRNA,chr19:10523797-10523880	0	0	0	0	0	0	0	0	0.755114
ENSG00000181761.5,OR8H3,coding,chr11:55646424-55647363	ENSG00000237843.1,AC016903.2.1,lncRNA,chr2:205048323-205080640	ENSG00000221410.1,MIR1238,miRNA,chr19:10523797-10523880	0	0	0	0	0	0	0	0	0.721429
ENSG00000181761.5,OR8H3,coding,chr11:55646424-55647363	ENSG00000231597.1,AC007557.4.1,lncRNA,chr2:217427356-217428100	ENSG00000221410.1,MIR1238,miRNA,chr19:10523797-10523880	0	0	0	0	0	0	0	0	0.761093
ENSG00000181761.5,OR8H3,coding,chr11:55646424-55647363	ENSG00000248443.1,RP11-284A20.3.1,lncRNA,chr5:124193063-124193882	ENSG00000221410.1,MIR1238,miRNA,chr19:10523797-10523880	0	0	0	0	0	0	0	0	0.780973
ENSG00000181761.5,OR8H3,coding,chr11:55646424-55647363	ENSG00000233464.1,RP11-133I21.2.1,lncRNA,chr6:152908760-152909802	ENSG00000221410.1,MIR1238,miRNA,chr19:10523797-10523880	0	0	0	0	0	0	0	0	0.748883
ENSG00000181761.5,OR8H3,coding,chr11:55646424-55647363	ENSG00000231175.1,RP11-463J7.2.1,lncRNA,chr1:188860642-189037411	ENSG00000221410.1,MIR1238,miRNA,chr19:10523797-10523880	0	0	0	0	0	0	0	0	0.790861
ENSG00000181761.5,OR8H3,coding,chr11:55646424-55647363	ENSG00000259282.1,RP11-143C19.1.1,lncRNA,chr15:95116238-95127546	ENSG00000221410.1,MIR1238,miRNA,chr19:10523797-10523880	0	0	0	0	0	0	0	0	0.469334
ENSG00000177476.2,OR2G3,coding,chr1:245835478-245836461	ENSG00000226566.1,RP11-436F21.1.1,lncRNA,chr9:105164054-105231995	ENSG00000221410.1,MIR1238,miRNA,chr19:10523797-10523880	0	0	0	0	0	0	0	0	0.43774
ENSG00000177476.2,OR2G3,coding,chr1:245835478-245836461	ENSG00000236634.1,AC016903.1.1,lncRNA,chr2:205043043-205046805	ENSG00000221410.1,MIR1238,miRNA,chr19:10523797-10523880	0	0	0	0	0	0	0	0	0.00984021
ENSG00000177476.2,OR2G3,coding,chr1:245835478-245836461	ENSG00000223623.1,RP3-425P12.1.1,lncRNA,chr6:25161833-25165280	ENSG00000221410.1,MIR1238,miRNA,chr19:10523797-10523880	0	0	0	0	0	0	0	0	0.482675
ENSG00000177476.2,OR2G3,coding,chr1:245835478-245836461	ENSG00000231238.1,LINC00349,lncRNA,chr13:18012636-18022837	ENSG00000207721.1,MIR186,miRNA,chr1:71305901-71305987	0	0	0	0	0	0	0	0	0.705148
ENSG00000177476.2,OR2G3,coding,chr1:245835478-245836461	ENSG00000259282.1,RP11-143C19.1.1,lncRNA,chr15:95116238-95127546	ENSG00000207721.1,MIR186,miRNA,chr1:71305901-71305987	0	0	0	0	0	0	0	0	0.246771
ENSG00000177476.2,OR2G3,coding,chr1:245835478-245836461	ENSG00000234116.1,RP11-261C10.1.1,lncRNA,chr1:241235769-241237393	ENSG00000221410.1,MIR1238,miRNA,chr19:10523797-10523880	0	0	0	0	0	0	0	0	0.140975
ENSG00000177476.2,OR2G3,coding,chr1:245835478-245836461	ENSG00000233519.1,RP11-177F11.1.1,lncRNA,chr1:238630593-238631046	ENSG00000221410.1,MIR1238,miRNA,chr19:10523797-10523880	0	0	0	0	0	0	0	0	0.493579
ENSG00000177476.2,OR2G3,coding,chr1:245835478-245836461	ENSG00000234686.1,AC010971.1.1,lncRNA,chr7:49240278-49264958	ENSG00000221410.1,MIR1238,miRNA,chr19:10523797-10523880	0	0	0	0	0	0	0	0	0.484043
ENSG00000177476.2,OR2G3,coding,chr1:245835478-245836461	ENSG00000237480.1,RP5-947P14.1.1,lncRNA,chr1:106417391-106428644	ENSG00000221410.1,MIR1238,miRNA,chr19:10523797-10523880	0	0	0	0	0	0	0	0	0.458038
ENSG00000177476.2,OR2G3,coding,chr1:245835478-245836461	ENSG00000231238.1,LINC00349,lncRNA,chr13:18012636-18022837	ENSG00000221410.1,MIR1238,miRNA,chr19:10523797-10523880	0	0	0	0	0	0	0	0	0.472067
ENSG00000177476.2,OR2G3,coding,chr1:245835478-245836461	ENSG00000237843.1,AC016903.2.1,lncRNA,chr2:205048323-205080640	ENSG00000221410.1,MIR1238,miRNA,chr19:10523797-10523880	0	0	0	0	0	0	0	0	0.45638
ENSG00000177476.2,OR2G3,coding,chr1:245835478-245836461	ENSG00000231597.1,AC007557.4.1,lncRNA,chr2:217427356-217428100	ENSG00000221410.1,MIR1238,miRNA,chr19:10523797-10523880	0	0	0	0	0	0	0	0	0.487448
ENSG00000177476.2,OR2G3,coding,chr1:245835478-245836461	ENSG00000233464.1,RP11-133I21.2.1,lncRNA,chr6:152908760-152909802	ENSG00000221410.1,MIR1238,miRNA,chr19:10523797-10523880	0	0	0	0	0	0	0	0	0.47663
ENSG00000177476.2,OR2G3,coding,chr1:245835478-245836461	ENSG00000231175.1,RP11-463J7.2.1,lncRNA,chr1:188860642-189037411	ENSG00000221410.1,MIR1238,miRNA,chr19:10523797-10523880	0	0	0	0	0	0	0	0	0.471838
ENSG00000177476.2,OR2G3,coding,chr1:245835478-245836461	ENSG00000259282.1,RP11-143C19.1.1,lncRNA,chr15:95116238-95127546	ENSG00000221410.1,MIR1238,miRNA,chr19:10523797-10523880	0	0	0	0	0	0	0	0	0.257483
ENSG00000000005.5,TNMD,coding,chrX:99726454-99741538	ENSG00000228999.1,AC068490.1.1,lncRNA,chr2:22020985-22041928	ENSG00000221287.1,MIR1289-2,miRNA,chr5:132791186-132791297	0	0	0	0	0	0	0	0	0.0985026
ENSG00000000005.5,TNMD,coding,chrX:99726454-99741538	ENSG00000228999.1,AC068490.1.1,lncRNA,chr2:22020985-22041928	ENSG00000207802.1,MIR646,miRNA,chr20:58316926-58317020	0	0	0	0	0	0	0	0	0.239625
ENSG00000000005.5,TNMD,coding,chrX:99726454-99741538	ENSG00000229275.1,LL22NC03-121E8.3.1,lncRNA,chr22:46916022-46917710	ENSG00000221287.1,MIR1289-2,miRNA,chr5:132791186-132791297	0	0	0	0	0	0	0	0	0.0485883
ENSG00000000005.5,TNMD,coding,chrX:99726454-99741538	ENSG00000229275.1,LL22NC03-121E8.3.1,lncRNA,chr22:46916022-46917710	ENSG00000207802.1,MIR646,miRNA,chr20:58316926-58317020	0	0	0	0	0	0	0	0	0.219496
ENSG00000000005.5,TNMD,coding,chrX:99726454-99741538	ENSG00000260887.1,RP11-142G1.2.1,lncRNA,chr16:50849976-50871712	ENSG00000221287.1,MIR1289-2,miRNA,chr5:132791186-132791297	0	0	0	0	0	0	0	0	0.046897
ENSG00000000005.5,TNMD,coding,chrX:99726454-99741538	ENSG00000225768.1,RP11-127O4.3.1,lncRNA,chr10:106224686-106230022	ENSG00000221287.1,MIR1289-2,miRNA,chr5:132791186-132791297	0	0	0	0	0	0	0	0	0.0665501
ENSG00000000005.5,TNMD,coding,chrX:99726454-99741538	ENSG00000250357.1,RP11-503L19.1.1,lncRNA,chr4:149833633-149834925	ENSG00000221287.1,MIR1289-2,miRNA,chr5:132791186-132791297	0	0	0	0	0	0	0	0	0.100139
ENSG00000000005.5,TNMD,coding,chrX:99726454-99741538	ENSG00000251325.1,RP11-415C15.3.1,lncRNA,chr4:26873225-26877974	ENSG00000221287.1,MIR1289-2,miRNA,chr5:132791186-132791297	0	0	0	0	0	0	0	0	0.0930009
ENSG00000000005.5,TNMD,coding,chrX:99726454-99741538	ENSG00000225818.1,AC118653.2.1,lncRNA,chr17:67104073-67105015	ENSG00000221287.1,MIR1289-2,miRNA,chr5:132791186-132791297	0	0	0	0	0	0	0	0	0.0473542
ENSG00000000005.5,TNMD,coding,chrX:99726454-99741538	ENSG00000230690.1,AC013402.5.1,lncRNA,chr2:104642226-104647727	ENSG00000221287.1,MIR1289-2,miRNA,chr5:132791186-132791297	0	0	0	0	0	0	0	0	0.0893153
ENSG00000000005.5,TNMD,coding,chrX:99726454-99741538	ENSG00000251294.1,RP11-116O11.1.1,lncRNA,chr5:24589883-24649088	ENSG00000221287.1,MIR1289-2,miRNA,chr5:132791186-132791297	0	0	0	0	0	0	0	0	0.104662
ENSG00000000005.5,TNMD,coding,chrX:99726454-99741538	ENSG00000244247.1,RP11-139K4.2.1,lncRNA,chr3:183698745-183707606	ENSG00000221287.1,MIR1289-2,miRNA,chr5:132791186-132791297	0	0	0	0	0	0	0	0	0.0137256
ENSG00000000005.5,TNMD,coding,chrX:99726454-99741538	ENSG00000223643.1,RP11-108M9.1.1,lncRNA,chr1:17050284-17052211	ENSG00000221287.1,MIR1289-2,miRNA,chr5:132791186-132791297	0	0	0	0	0	0	0	0	0.0473542
ENSG00000000005.5,TNMD,coding,chrX:99726454-99741538	ENSG00000260887.1,RP11-142G1.2.1,lncRNA,chr16:50849976-50871712	ENSG00000207802.1,MIR646,miRNA,chr20:58316926-58317020	0	0	0	0	0	0	0	0	0.34429
ENSG00000000005.5,TNMD,coding,chrX:99726454-99741538	ENSG00000251325.1,RP11-415C15.3.1,lncRNA,chr4:26873225-26877974	ENSG00000207802.1,MIR646,miRNA,chr20:58316926-58317020	0	0	0	0	0	0	0	0	0.169252
ENSG00000000005.5,TNMD,coding,chrX:99726454-99741538	ENSG00000225818.1,AC118653.2.1,lncRNA,chr17:67104073-67105015	ENSG00000207802.1,MIR646,miRNA,chr20:58316926-58317020	0	0	0	0	0	0	0	0	0.09837
ENSG00000000005.5,TNMD,coding,chrX:99726454-99741538	ENSG00000230690.1,AC013402.5.1,lncRNA,chr2:104642226-104647727	ENSG00000207802.1,MIR646,miRNA,chr20:58316926-58317020	0	0	0	0	0	0	0	0	0.327726
ENSG00000000005.5,TNMD,coding,chrX:99726454-99741538	ENSG00000251294.1,RP11-116O11.1.1,lncRNA,chr5:24589883-24649088	ENSG00000207802.1,MIR646,miRNA,chr20:58316926-58317020	0	0	0	0	0	0	0	0	0.331463
ENSG00000000005.5,TNMD,coding,chrX:99726454-99741538	ENSG00000244247.1,RP11-139K4.2.1,lncRNA,chr3:183698745-183707606	ENSG00000207802.1,MIR646,miRNA,chr20:58316926-58317020	0	0	0	0	0	0	0	0	0.0290961
ENSG00000000005.5,TNMD,coding,chrX:99726454-99741538	ENSG00000223643.1,RP11-108M9.1.1,lncRNA,chr1:17050284-17052211	ENSG00000207802.1,MIR646,miRNA,chr20:58316926-58317020	0	0	0	0	0	0	0	0	0.09837
ENSG00000000005.5,TNMD,coding,chrX:99726454-99741538	ENSG00000231295.1,RP4-797C5.2.1,lncRNA,chr7:120174027-120179804	ENSG00000207802.1,MIR646,miRNA,chr20:58316926-58317020	0	0	0	0	0	0	0	0	0.460716
ENSG00000099721.9,AMELY,coding,chrY:6793958-6802068	ENSG00000232806.1,AP001610.9.1,lncRNA,chr21:41852921-41856755	ENSG00000221410.1,MIR1238,miRNA,chr19:10523797-10523880	0	0	0	0	0	0	0	0	0.610241
ENSG00000099721.9,AMELY,coding,chrY:6793958-6802068	ENSG00000230051.1,CTA-929C8.8.1,lncRNA,chr22:26057747-26105226	ENSG00000221410.1,MIR1238,miRNA,chr19:10523797-10523880	0	0	0	0	0	0	0	0	0.321678
ENSG00000099721.9,AMELY,coding,chrY:6793958-6802068	ENSG00000234116.1,RP11-261C10.1.1,lncRNA,chr1:241235769-241237393	ENSG00000221410.1,MIR1238,miRNA,chr19:10523797-10523880	0	0	0	0	0	0	0	0	0.178217
ENSG00000099721.9,AMELY,coding,chrY:6793958-6802068	ENSG00000233519.1,RP11-177F11.1.1,lncRNA,chr1:238630593-238631046	ENSG00000221410.1,MIR1238,miRNA,chr19:10523797-10523880	0	0	0	0	0	0	0	0	0.592508
ENSG00000064545.8,TMEM161A,coding,chr19:19090977-19110275	ENSG00000250888.1,RP11-168A11.1.1,lncRNA,chr5:79268157-79299205	ENSG00000221464.1,MIR1271,miRNA,chr5:175727554-175727640	0	0	0	0	0	0	0	0	0.584052
ENSG00000064545.8,TMEM161A,coding,chr19:19090977-19110275	ENSG00000228426.1,RP11-402L1.11.1,lncRNA,chr10:43481121-43482459	ENSG00000221464.1,MIR1271,miRNA,chr5:175727554-175727640	0	0	0	0	0	0	0	0	0.584052
ENSG00000064545.8,TMEM161A,coding,chr19:19090977-19110275	ENSG00000261075.1,RP11-243A14.3.1,lncRNA,chr16:9447367-9456863	ENSG00000221464.1,MIR1271,miRNA,chr5:175727554-175727640	0	0	0	0	0	0	0	0	0.584052
ENSG00000261421.1,RP11-22D3.1.1,coding,chr16:47750919-47753435	ENSG00000229289.1,AP000431.2.1,lncRNA,chr21:19424711-19428612	ENSG00000207701.1,MIR597,miRNA,chr8:9636591-9636688	0	0	0	0	0	0	1	1	0.10128
ENSG00000261421.1,RP11-22D3.1.1,coding,chr16:47750919-47753435	ENSG00000251033.1,CTD-2533K21.4.1,lncRNA,chr5:26747416-26785863	ENSG00000207701.1,MIR597,miRNA,chr8:9636591-9636688	0	0	0	0	0	0	1	1	0.435869
ENSG00000261421.1,RP11-22D3.1.1,coding,chr16:47750919-47753435	ENSG00000241669.1,RP11-576M8.2.1,lncRNA,chr3:168593277-168609001	ENSG00000207701.1,MIR597,miRNA,chr8:9636591-9636688	0	0	0	0	0	0	1	1	0.596206
ENSG00000261421.1,RP11-22D3.1.1,coding,chr16:47750919-47753435	ENSG00000226440.1,RP11-506B6.6.1,lncRNA,chr6:112664489-112734578	ENSG00000207701.1,MIR597,miRNA,chr8:9636591-9636688	0	0	0	0	0	0	1	1	0.55529
ENSG00000261421.1,RP11-22D3.1.1,coding,chr16:47750919-47753435	ENSG00000253279.1,RP11-94H18.3.1,lncRNA,chr8:29898570-29930782	ENSG00000207701.1,MIR597,miRNA,chr8:9636591-9636688	0	0	0	0	0	0	1	1	0.138975
ENSG00000026036.16,RTEL1,coding,chr20:61761096-61800481	ENSG00000227195.1,RP3-410C9.1.1,lncRNA,chr20:26115654-26137869	ENSG00000207985.1,MIR663A,miRNA,chr20:26136821-26136914	0	0	0	0	0	0	0	0	0.544282
ENSG00000006747.10,SCIN,coding,chr7:12576727-12659753	ENSG00000259255.1,RP11-627D16.1.1,lncRNA,chr15:44772777-44884334	ENSG00000215930.1,MIR942,miRNA,chr1:117438787-117438873	0	0	0	0	0	0	0	0	0.675533
ENSG00000006747.10,SCIN,coding,chr7:12576727-12659753	ENSG00000227510.1,RP11-196P2.1.1,lncRNA,chr13:60389176-60390140	ENSG00000215930.1,MIR942,miRNA,chr1:117438787-117438873	0	0	0	0	0	0	0	0	0.675533
ENSG00000069206.10,ADAM7,coding,chr8:24354387-24440373	ENSG00000238004.1,AC009227.3.1,lncRNA,chr2:155024614-155025578	ENSG00000221025.1,MIR1250,miRNA,chr17:76721590-76721703	0	0	0	0	0	0	0	0	0.90523
ENSG00000109061.7,MYH1,coding,chr17:10336348-10362585	ENSG00000225070.1,LL22NC03-23C6.13.1,lncRNA,chr22:20720742-20724463	ENSG00000207654.1,MIR128-1,miRNA,chr2:136139436-136139518	0	0	0	0	0	0	0	0	0.578192
ENSG00000109061.7,MYH1,coding,chr17:10336348-10362585	ENSG00000225532.1,XX-C2158C6.3.1,lncRNA,chr6:170887185-170888790	ENSG00000207654.1,MIR128-1,miRNA,chr2:136139436-136139518	0	0	0	0	0	0	0	0	0.99517
ENSG00000109061.7,MYH1,coding,chr17:10336348-10362585	ENSG00000260477.1,RP11-553E24.2.1,lncRNA,chr15:84427663-84460952	ENSG00000207654.1,MIR128-1,miRNA,chr2:136139436-136139518	0	0	0	0	0	0	0	0	0.0751851
ENSG00000109061.7,MYH1,coding,chr17:10336348-10362585	ENSG00000255523.1,RP11-780O24.2.1,lncRNA,chr11:58441063-58452738	ENSG00000207654.1,MIR128-1,miRNA,chr2:136139436-136139518	0	0	0	0	0	0	0	0	0.962348
ENSG00000109061.7,MYH1,coding,chr17:10336348-10362585	ENSG00000254861.1,RP11-945A11.2.1,lncRNA,chr11:23739451-23782720	ENSG00000207654.1,MIR128-1,miRNA,chr2:136139436-136139518	0	0	0	0	0	1	0	1	0.96524
ENSG00000204481.5,PRAMEF14,coding,chr1:13540855-13546098	ENSG00000226522.1,AC004744.3.1,lncRNA,chr7:18898243-18905581	ENSG00000199024.1,MIR103A2,miRNA,chr20:3846140-3846218	0	0	0	0	0	0	0	0	0.621842
ENSG00000256892.1,MTRNR2L7,coding,chr10:37930371-37931865	ENSG00000259331.1,RP11-57P19.1.1,lncRNA,chr15:92944246-92945054	ENSG00000211574.1,MIR770,miRNA,chr14:100388479-100388577	0	0	0	0	0	0	0	0	4.17965e-06
ENSG00000012817.10,KDM5D,coding,chrY:20325138-20366213	ENSG00000260197.1,RP11-424G14.1.1,lncRNA,chrY:20313214-20315880	ENSG00000211574.1,MIR770,miRNA,chr14:100388479-100388577	0	0	0	0	0	0	0	0	3.18456e-06
ENSG00000012817.10,KDM5D,coding,chrY:20325138-20366213	ENSG00000231149.1,RP11-10J18.3.1,lncRNA,chr9:126317037-126318156	ENSG00000211574.1,MIR770,miRNA,chr14:100388479-100388577	0	0	0	0	0	1	0	1	5.23469e-06
ENSG00000012817.10,KDM5D,coding,chrY:20325138-20366213	ENSG00000215580.4,BCORP1,lncRNA,chrY:20076704-20124427	ENSG00000211574.1,MIR770,miRNA,chr14:100388479-100388577	0	0	0	0	0	0	0	0	4.49181e-06
ENSG00000099749.8,CYorf15A.1,coding,chrY:20188622-20211697	ENSG00000260197.1,RP11-424G14.1.1,lncRNA,chrY:20313214-20315880	ENSG00000211574.1,MIR770,miRNA,chr14:100388479-100388577	0	0	0	0	0	0	0	0	3.25462e-09
ENSG00000129824.9,RPS4Y1,coding,chrY:2769526-2794997	ENSG00000260197.1,RP11-424G14.1.1,lncRNA,chrY:20313214-20315880	ENSG00000211574.1,MIR770,miRNA,chr14:100388479-100388577	0	0	0	0	0	0	0	0	3.92937e-06
ENSG00000197901.6,SLC22A6,coding,chr11:62460432-62509045	ENSG00000260197.1,RP11-424G14.1.1,lncRNA,chrY:20313214-20315880	ENSG00000211574.1,MIR770,miRNA,chr14:100388479-100388577	0	0	0	0	0	0	0	0	3.44555e-06
ENSG00000099749.8,CYorf15A.1,coding,chrY:20188622-20211697	ENSG00000215580.4,BCORP1,lncRNA,chrY:20076704-20124427	ENSG00000211574.1,MIR770,miRNA,chr14:100388479-100388577	0	0	0	0	0	0	0	0	1.54245e-06
ENSG00000256892.1,MTRNR2L7,coding,chr10:37930371-37931865	ENSG00000236109.1,AC013402.3.1,lncRNA,chr2:104566041-104568244	ENSG00000211574.1,MIR770,miRNA,chr14:100388479-100388577	0	0	0	0	0	0	0	0	4.67361e-06
ENSG00000256892.1,MTRNR2L7,coding,chr10:37930371-37931865	ENSG00000229437.1,LINC00366,lncRNA,chr13:38048776-38051131	ENSG00000211574.1,MIR770,miRNA,chr14:100388479-100388577	0	0	0	0	0	0	0	0	5.32106e-06
ENSG00000179709.3,NLRP8,coding,chr19:61151009-61191807	ENSG00000229437.1,LINC00366,lncRNA,chr13:38048776-38051131	ENSG00000211574.1,MIR770,miRNA,chr14:100388479-100388577	0	0	0	0	0	0	0	0	2.82368e-07
ENSG00000129824.9,RPS4Y1,coding,chrY:2769526-2794997	ENSG00000254557.1,RP11-102F4.2.1,lncRNA,chr8:70788178-70794511	ENSG00000211574.1,MIR770,miRNA,chr14:100388479-100388577	0	0	0	0	0	0	0	0	3.12517e-06
ENSG00000186924.2,KRTAP22-1,coding,chr21:30895284-30895483	ENSG00000254557.1,RP11-102F4.2.1,lncRNA,chr8:70788178-70794511	ENSG00000211574.1,MIR770,miRNA,chr14:100388479-100388577	0	0	0	0	0	0	0	0	1.95376e-06
ENSG00000186924.2,KRTAP22-1,coding,chr21:30895284-30895483	ENSG00000229537.1,RP11-5P4.1.1,lncRNA,chr1:63238755-63250730	ENSG00000211574.1,MIR770,miRNA,chr14:100388479-100388577	0	0	0	0	0	0	0	0	1.84691e-06
ENSG00000256892.1,MTRNR2L7,coding,chr10:37930371-37931865	ENSG00000229537.1,RP11-5P4.1.1,lncRNA,chr1:63238755-63250730	ENSG00000211574.1,MIR770,miRNA,chr14:100388479-100388577	0	0	0	0	0	0	0	0	3.53456e-06
ENSG00000237247.2,MBD3L5,coding,chr19:6981588-6984053	ENSG00000229537.1,RP11-5P4.1.1,lncRNA,chr1:63238755-63250730	ENSG00000211574.1,MIR770,miRNA,chr14:100388479-100388577	0	0	0	0	0	0	0	0	2.71001e-06
ENSG00000186924.2,KRTAP22-1,coding,chr21:30895284-30895483	ENSG00000227823.1,RP11-271F18.2.1,lncRNA,chr10:10517917-10544254	ENSG00000211574.1,MIR770,miRNA,chr14:100388479-100388577	0	0	0	0	0	0	0	0	1.31313e-06
ENSG00000186924.2,KRTAP22-1,coding,chr21:30895284-30895483	ENSG00000250242.1,RP11-438C19.1.1,lncRNA,chr5:114451487-114452071	ENSG00000211574.1,MIR770,miRNA,chr14:100388479-100388577	0	0	0	0	0	0	0	0	2.08506e-06
ENSG00000186924.2,KRTAP22-1,coding,chr21:30895284-30895483	ENSG00000234306.1,RP11-271F18.1.1,lncRNA,chr10:10447148-10448456	ENSG00000211574.1,MIR770,miRNA,chr14:100388479-100388577	0	0	0	0	0	0	0	0	8.15849e-07
ENSG00000186924.2,KRTAP22-1,coding,chr21:30895284-30895483	ENSG00000249111.1,RP11-622J8.1.1,lncRNA,chr4:59701146-59724459	ENSG00000211574.1,MIR770,miRNA,chr14:100388479-100388577	0	0	0	0	0	0	0	0	7.13345e-07
ENSG00000186924.2,KRTAP22-1,coding,chr21:30895284-30895483	ENSG00000233290.1,RP11-147G16.1.1,lncRNA,chr1:82453491-82499405	ENSG00000211574.1,MIR770,miRNA,chr14:100388479-100388577	0	0	0	0	0	0	0	0	5.71385e-07
ENSG00000186924.2,KRTAP22-1,coding,chr21:30895284-30895483	ENSG00000235887.2,RP11-763B22.6.1,lncRNA,chr1:147119016-147120341	ENSG00000211574.1,MIR770,miRNA,chr14:100388479-100388577	0	0	0	0	0	0	0	0	5.30864e-07
ENSG00000204823.3,AC008676.1,coding,chr5:156735326-156744525	ENSG00000259817.1,RP11-53L24.1.1,lncRNA,chr16:72404020-72407454	ENSG00000211574.1,MIR770,miRNA,chr14:100388479-100388577	0	0	0	0	0	0	0	0	1.22689e-06
ENSG00000197901.6,SLC22A6,coding,chr11:62460432-62509045	ENSG00000233290.1,RP11-147G16.1.1,lncRNA,chr1:82453491-82499405	ENSG00000211574.1,MIR770,miRNA,chr14:100388479-100388577	0	0	0	0	0	0	0	0	1.63517e-06
ENSG00000256892.1,MTRNR2L7,coding,chr10:37930371-37931865	ENSG00000227823.1,RP11-271F18.2.1,lncRNA,chr10:10517917-10544254	ENSG00000211574.1,MIR770,miRNA,chr14:100388479-100388577	0	0	0	0	0	0	0	0	2.27995e-06
ENSG00000181689.1,OR8K3,coding,chr11:55842358-55843297	ENSG00000227823.1,RP11-271F18.2.1,lncRNA,chr10:10517917-10544254	ENSG00000211574.1,MIR770,miRNA,chr14:100388479-100388577	0	0	0	0	0	0	0	0	6.10869e-07
ENSG00000179709.3,NLRP8,coding,chr19:61151009-61191807	ENSG00000227823.1,RP11-271F18.2.1,lncRNA,chr10:10517917-10544254	ENSG00000211574.1,MIR770,miRNA,chr14:100388479-100388577	0	0	0	0	0	0	0	0	1.20486e-07
ENSG00000256892.1,MTRNR2L7,coding,chr10:37930371-37931865	ENSG00000257703.1,RP11-328J6.1.1,lncRNA,chr12:101998857-102096583	ENSG00000211574.1,MIR770,miRNA,chr14:100388479-100388577	0	0	0	0	0	0	0	0	1.01718e-06
ENSG00000181689.1,OR8K3,coding,chr11:55842358-55843297	ENSG00000250242.1,RP11-438C19.1.1,lncRNA,chr5:114451487-114452071	ENSG00000211574.1,MIR770,miRNA,chr14:100388479-100388577	0	0	0	0	0	0	0	0	1.30302e-06
ENSG00000237247.2,MBD3L5,coding,chr19:6981588-6984053	ENSG00000250242.1,RP11-438C19.1.1,lncRNA,chr5:114451487-114452071	ENSG00000211574.1,MIR770,miRNA,chr14:100388479-100388577	0	0	0	0	0	0	0	0	3.83648e-06
ENSG00000256892.1,MTRNR2L7,coding,chr10:37930371-37931865	ENSG00000234306.1,RP11-271F18.1.1,lncRNA,chr10:10447148-10448456	ENSG00000211574.1,MIR770,miRNA,chr14:100388479-100388577	0	0	0	0	0	0	0	0	1.82072e-06
ENSG00000256892.1,MTRNR2L7,coding,chr10:37930371-37931865	ENSG00000225085.1,RP11-15B24.1.1,lncRNA,chr9:84209922-84210974	ENSG00000211574.1,MIR770,miRNA,chr14:100388479-100388577	0	0	0	0	0	0	0	0	4.67317e-06
ENSG00000256892.1,MTRNR2L7,coding,chr10:37930371-37931865	ENSG00000234394.1,RP11-561O23.5.1,lncRNA,chr9:70133219-70135367	ENSG00000211574.1,MIR770,miRNA,chr14:100388479-100388577	0	0	0	0	0	0	0	0	4.20668e-06
ENSG00000256892.1,MTRNR2L7,coding,chr10:37930371-37931865	ENSG00000235887.2,RP11-763B22.6.1,lncRNA,chr1:147119016-147120341	ENSG00000211574.1,MIR770,miRNA,chr14:100388479-100388577	0	0	0	0	0	0	0	0	1.76292e-06
ENSG00000256892.1,MTRNR2L7,coding,chr10:37930371-37931865	ENSG00000253644.1,KB-1930G5.3.1,lncRNA,chr8:102468702-102474590	ENSG00000211574.1,MIR770,miRNA,chr14:100388479-100388577	0	0	0	0	0	0	0	0	4.32392e-06
ENSG00000181689.1,OR8K3,coding,chr11:55842358-55843297	ENSG00000234306.1,RP11-271F18.1.1,lncRNA,chr10:10447148-10448456	ENSG00000211574.1,MIR770,miRNA,chr14:100388479-100388577	0	0	0	0	0	0	0	0	4.86306e-07
ENSG00000237247.2,MBD3L5,coding,chr19:6981588-6984053	ENSG00000261715.1,RP11-653G8.2.1,lncRNA,chr18:35900247-35933195	ENSG00000211574.1,MIR770,miRNA,chr14:100388479-100388577	0	0	0	0	0	1	0	1	2.29754e-06
ENSG00000049656.9,CLPTM1L,coding,chr5:1370858-1398214	ENSG00000258649.1,CTD-2142D14.1.1,lncRNA,chr14:37729938-37741879	ENSG00000207598.1,MIR124-3,miRNA,chr20:61280296-61280383	1	0	0	1	0	0	0	0	0.175439
ENSG00000049656.9,CLPTM1L,coding,chr5:1370858-1398214	ENSG00000251649.1,RP11-318I4.1.1,lncRNA,chr4:127211312-127212609	ENSG00000207598.1,MIR124-3,miRNA,chr20:61280296-61280383	1	0	0	1	0	0	0	0	0.0862118
ENSG00000198271.3,KRTAP4-5,coding,chr17:36558703-36559580	ENSG00000261038.1,RP1-149C7.1.1,lncRNA,chr6:93154279-93155266	ENSG00000221739.1,MIR1203,miRNA,chr17:43588787-43588872	0	0	0	0	0	0	0	0	0.453749
ENSG00000198271.3,KRTAP4-5,coding,chr17:36558703-36559580	ENSG00000261038.1,RP1-149C7.1.1,lncRNA,chr6:93154279-93155266	ENSG00000207821.1,MIR640,miRNA,chr19:19406871-19406967	0	0	0	0	0	0	0	0	0.615077
ENSG00000180259.5,PRNT,coding,chr20:4659927-4669314	ENSG00000261038.1,RP1-149C7.1.1,lncRNA,chr6:93154279-93155266	ENSG00000221739.1,MIR1203,miRNA,chr17:43588787-43588872	0	0	0	0	0	0	0	0	0.452445
ENSG00000079462.2,PAFAH1B3,coding,chr19:47493024-47498769	ENSG00000251649.1,RP11-318I4.1.1,lncRNA,chr4:127211312-127212609	ENSG00000207598.1,MIR124-3,miRNA,chr20:61280296-61280383	0	0	0	0	0	0	0	0	0.961515
ENSG00000230344.2,AC007308.1,coding,chr22:19407334-19410201	ENSG00000230051.1,CTA-929C8.8.1,lncRNA,chr22:26057747-26105226	ENSG00000207546.1,MIR548C,miRNA,chr12:63302555-63302652	0	0	0	0	0	0	0	0	0.358575
ENSG00000230344.2,AC007308.1,coding,chr22:19407334-19410201	ENSG00000248942.1,CTD-2275D24.4.1,lncRNA,chr5:73637990-73639906	ENSG00000207729.1,MIR556,miRNA,chr1:160578959-160579054	0	0	0	0	0	0	0	0	0.836968
ENSG00000230344.2,AC007308.1,coding,chr22:19407334-19410201	ENSG00000226208.1,RP11-99H8.1.1,lncRNA,chr1:70954203-70958560	ENSG00000207729.1,MIR556,miRNA,chr1:160578959-160579054	0	0	0	0	0	0	0	0	0.334926
ENSG00000230344.2,AC007308.1,coding,chr22:19407334-19410201	ENSG00000227075.1,AP000472.3.1,lncRNA,chr21:22227505-22269871	ENSG00000207729.1,MIR556,miRNA,chr1:160578959-160579054	0	0	0	0	0	1	0	1	0.379823
ENSG00000230344.2,AC007308.1,coding,chr22:19407334-19410201	ENSG00000254361.1,RP11-238K6.2.1,lncRNA,chr8:138933751-139010469	ENSG00000207546.1,MIR548C,miRNA,chr12:63302555-63302652	0	0	0	0	0	0	0	0	0.507198
ENSG00000230344.2,AC007308.1,coding,chr22:19407334-19410201	ENSG00000260851.1,RP11-403P17.5.1,lncRNA,chr16:65061247-65108606	ENSG00000221230.1,MIR548L,miRNA,chr11:93839308-93839394	0	0	0	0	0	0	0	0	0.856293
ENSG00000230344.2,AC007308.1,coding,chr22:19407334-19410201	ENSG00000236076.1,RP11-264J4.5.1,lncRNA,chr13:19574839-19575369	ENSG00000207546.1,MIR548C,miRNA,chr12:63302555-63302652	0	0	0	0	0	0	0	0	0.555377
ENSG00000230344.2,AC007308.1,coding,chr22:19407334-19410201	ENSG00000256803.1,RP11-133L14.5.1,lncRNA,chr12:10059105-10074472	ENSG00000207546.1,MIR548C,miRNA,chr12:63302555-63302652	0	0	0	0	0	0	0	0	0.568031
ENSG00000230344.2,AC007308.1,coding,chr22:19407334-19410201	ENSG00000226208.1,RP11-99H8.1.1,lncRNA,chr1:70954203-70958560	ENSG00000221739.1,MIR1203,miRNA,chr17:43588787-43588872	0	0	0	0	0	0	0	0	0.373544
ENSG00000230344.2,AC007308.1,coding,chr22:19407334-19410201	ENSG00000226208.1,RP11-99H8.1.1,lncRNA,chr1:70954203-70958560	ENSG00000207546.1,MIR548C,miRNA,chr12:63302555-63302652	0	0	0	0	0	0	0	0	0.33522
ENSG00000230344.2,AC007308.1,coding,chr22:19407334-19410201	ENSG00000226208.1,RP11-99H8.1.1,lncRNA,chr1:70954203-70958560	ENSG00000221230.1,MIR548L,miRNA,chr11:93839308-93839394	0	0	0	0	0	0	0	0	0.591125
ENSG00000230344.2,AC007308.1,coding,chr22:19407334-19410201	ENSG00000234407.3,FAM74A6,lncRNA,chr9:41506045-41513018	ENSG00000207546.1,MIR548C,miRNA,chr12:63302555-63302652	0	0	0	0	0	0	0	0	0.50206
ENSG00000230344.2,AC007308.1,coding,chr22:19407334-19410201	ENSG00000258690.1,RP11-81F13.1.1,lncRNA,chr14:36327599-36346119	ENSG00000221739.1,MIR1203,miRNA,chr17:43588787-43588872	0	0	0	0	0	0	0	0	0.587887
ENSG00000230344.2,AC007308.1,coding,chr22:19407334-19410201	ENSG00000227075.1,AP000472.3.1,lncRNA,chr21:22227505-22269871	ENSG00000207546.1,MIR548C,miRNA,chr12:63302555-63302652	0	0	0	0	0	1	0	1	0.482119
ENSG00000230344.2,AC007308.1,coding,chr22:19407334-19410201	ENSG00000253805.1,RP11-1049H7.2.1,lncRNA,chr8:1969056-1971136	ENSG00000207546.1,MIR548C,miRNA,chr12:63302555-63302652	0	0	0	0	0	0	0	0	0.533203
ENSG00000230344.2,AC007308.1,coding,chr22:19407334-19410201	ENSG00000257152.1,RP11-571M6.13.1,lncRNA,chr12:56445060-56449036	ENSG00000207546.1,MIR548C,miRNA,chr12:63302555-63302652	0	0	0	0	0	1	0	1	0.577562
ENSG00000230344.2,AC007308.1,coding,chr22:19407334-19410201	ENSG00000235593.1,RBMS3-AS1,lncRNA,chr3:29943305-29950651	ENSG00000207546.1,MIR548C,miRNA,chr12:63302555-63302652	0	0	0	0	0	0	0	0	0.327501
ENSG00000230344.2,AC007308.1,coding,chr22:19407334-19410201	ENSG00000261629.1,RP5-842K16.2.1,lncRNA,chr7:140775979-140777537	ENSG00000207546.1,MIR548C,miRNA,chr12:63302555-63302652	0	0	0	0	0	0	0	0	0.481341
ENSG00000230344.2,AC007308.1,coding,chr22:19407334-19410201	ENSG00000228678.1,RP11-255A11.13.1,lncRNA,chr9:33490945-33492751	ENSG00000207546.1,MIR548C,miRNA,chr12:63302555-63302652	0	0	0	0	0	0	0	0	0.578313
ENSG00000230344.2,AC007308.1,coding,chr22:19407334-19410201	ENSG00000250843.1,RP11-43D2.4.1,lncRNA,chr5:124084676-124085281	ENSG00000207546.1,MIR548C,miRNA,chr12:63302555-63302652	0	0	0	0	0	1	0	1	0.462411
ENSG00000230344.2,AC007308.1,coding,chr22:19407334-19410201	ENSG00000255032.1,RP11-45A12.2.1,lncRNA,chr11:44697517-44714818	ENSG00000207546.1,MIR548C,miRNA,chr12:63302555-63302652	0	0	0	0	0	0	0	0	0.267088
ENSG00000011243.10,AKAP8L,coding,chr19:15351858-15390833	ENSG00000226861.1,RP5-1119O21.2.1,lncRNA,chr10:8380865-8383636	ENSG00000253030.1,MIR2116,miRNA,chr15:57250673-57250753	0	0	0	0	0	0	0	0	0.992191
ENSG00000011243.10,AKAP8L,coding,chr19:15351858-15390833	ENSG00000250888.1,RP11-168A11.1.1,lncRNA,chr5:79268157-79299205	ENSG00000221464.1,MIR1271,miRNA,chr5:175727554-175727640	0	0	0	0	0	0	0	0	0.955972
ENSG00000011243.10,AKAP8L,coding,chr19:15351858-15390833	ENSG00000232954.1,RP11-538C21.1.1,lncRNA,chr13:57683825-57705252	ENSG00000221464.1,MIR1271,miRNA,chr5:175727554-175727640	0	0	0	0	0	0	0	0	0.600337
ENSG00000011243.10,AKAP8L,coding,chr19:15351858-15390833	ENSG00000228426.1,RP11-402L1.11.1,lncRNA,chr10:43481121-43482459	ENSG00000221464.1,MIR1271,miRNA,chr5:175727554-175727640	0	0	0	0	0	0	0	0	0.955972
ENSG00000011243.10,AKAP8L,coding,chr19:15351858-15390833	ENSG00000261075.1,RP11-243A14.3.1,lncRNA,chr16:9447367-9456863	ENSG00000221464.1,MIR1271,miRNA,chr5:175727554-175727640	0	0	0	0	0	0	0	0	0.955972
ENSG00000182330.6,PRAMEF8,coding,chr1:13259232-13263352	ENSG00000260605.1,RP11-883G14.3.1,lncRNA,chr16:49626529-49630176	ENSG00000207602.1,MIR106A,miRNA,chrX:133131893-133131974	0	0	0	0	0	0	0	0	0.61403
ENSG00000230000.1,AC006455.1,coding,chr7:62446673-62449586	ENSG00000260605.1,RP11-883G14.3.1,lncRNA,chr16:49626529-49630176	ENSG00000207602.1,MIR106A,miRNA,chrX:133131893-133131974	0	0	0	0	0	0	0	0	0.698094
ENSG00000153066.6,TXNDC11,coding,chr16:11680443-11744205	ENSG00000229345.1,RP11-332M4.1.1,lncRNA,chr9:97401647-97408389	ENSG00000207736.1,MIR657,miRNA,chr17:76713670-76713768	0	0	0	0	0	0	0	0	0.0270268
ENSG00000104853.9,CLPTM1,coding,chr19:50149687-50188438	ENSG00000224605.1,RP1-177I10.1.1,lncRNA,chr6:92156751-92159439	ENSG00000251856.1,MIR449C,miRNA,chr5:54503846-54503938	0	0	0	0	0	0	0	0	0.0470053
ENSG00000108953.9,YWHAE,coding,chr17:1194315-1250255	ENSG00000254625.1,GS1-24F4.3.1,lncRNA,chr8:6773539-6775405	ENSG00000207653.1,MIR558,miRNA,chr2:32610723-32610817	0	0	0	0	0	0	0	0	0.649905
ENSG00000092140.10,G2E3,coding,chr14:30098079-30159020	ENSG00000261154.1,RP11-571O6.1.1,lncRNA,chr16:76182203-76202079	ENSG00000207597.1,MIR490,miRNA,chr7:136238453-136238581	0	0	0	0	0	0	0	0	0.95864
ENSG00000204702.4,OR2J1,coding,chr6:29176364-29177637	ENSG00000249547.1,RP11-453O5.1.1,lncRNA,chr4:22845345-22896294	ENSG00000207755.1,MIR450A2,miRNA,chrX:133502203-133502303	0	0	0	0	0	0	0	0	0.929061
ENSG00000127529.7,OR7C2,coding,chr19:14913300-14914260	ENSG00000249547.1,RP11-453O5.1.1,lncRNA,chr4:22845345-22896294	ENSG00000207989.1,MIR493,miRNA,chr14:100405149-100405238	0	0	0	0	0	0	0	0	0.899887
ENSG00000162621.4,LRRC53,coding,chr1:74710363-74750886	ENSG00000249547.1,RP11-453O5.1.1,lncRNA,chr4:22845345-22896294	ENSG00000207755.1,MIR450A2,miRNA,chrX:133502203-133502303	0	0	0	0	0	0	0	0	0.939585
ENSG00000184155.7,OR10J5,coding,chr1:157771416-157772466	ENSG00000249547.1,RP11-453O5.1.1,lncRNA,chr4:22845345-22896294	ENSG00000207989.1,MIR493,miRNA,chr14:100405149-100405238	0	0	0	0	0	0	0	0	0.479745
ENSG00000176540.3,OR4C5,coding,chr11:48343612-48344593	ENSG00000249547.1,RP11-453O5.1.1,lncRNA,chr4:22845345-22896294	ENSG00000207989.1,MIR493,miRNA,chr14:100405149-100405238	0	0	0	0	0	0	0	0	0.81315
ENSG00000232056.1,AC092687.4.1,coding,chr2:10905153-10912532	ENSG00000249547.1,RP11-453O5.1.1,lncRNA,chr4:22845345-22896294	ENSG00000207989.1,MIR493,miRNA,chr14:100405149-100405238	0	0	0	0	0	0	0	0	0.834418
ENSG00000205439.7,KRTAP12-3,coding,chr21:44891484-44902686	ENSG00000249547.1,RP11-453O5.1.1,lncRNA,chr4:22845345-22896294	ENSG00000221025.1,MIR1250,miRNA,chr17:76721590-76721703	0	0	0	0	0	0	0	0	0.794251
ENSG00000186119.6,OR5D18,coding,chr11:55343661-55344649	ENSG00000227489.1,AC006458.3.1,lncRNA,chr7:15072356-15074801	ENSG00000221753.1,MIR1273A,miRNA,chr8:101105385-101105488	0	0	0	0	0	1	0	1	0.389205
ENSG00000186119.6,OR5D18,coding,chr11:55343661-55344649	ENSG00000227489.1,AC006458.3.1,lncRNA,chr7:15072356-15074801	ENSG00000221333.1,MIR548K,miRNA,chr11:69807708-69807824	0	0	0	0	0	1	1	2	0.716094
ENSG00000244624.2,KRTAP20-1,coding,chr21:30910620-30910874	ENSG00000227489.1,AC006458.3.1,lncRNA,chr7:15072356-15074801	ENSG00000221753.1,MIR1273A,miRNA,chr8:101105385-101105488	0	0	0	0	0	1	0	1	0.389205
ENSG00000244624.2,KRTAP20-1,coding,chr21:30910620-30910874	ENSG00000227489.1,AC006458.3.1,lncRNA,chr7:15072356-15074801	ENSG00000221333.1,MIR548K,miRNA,chr11:69807708-69807824	0	0	0	0	0	1	1	2	0.716094
ENSG00000196184.7,OR10J1,coding,chr1:157676135-157677224	ENSG00000227489.1,AC006458.3.1,lncRNA,chr7:15072356-15074801	ENSG00000221333.1,MIR548K,miRNA,chr11:69807708-69807824	0	0	0	0	1	1	1	3	0.207838
ENSG00000181752.3,OR8K5,coding,chr11:55683445-55684369	ENSG00000227489.1,AC006458.3.1,lncRNA,chr7:15072356-15074801	ENSG00000221333.1,MIR548K,miRNA,chr11:69807708-69807824	0	0	0	0	0	1	1	2	0.727962
ENSG00000204823.3,AC008676.1,coding,chr5:156735326-156744525	ENSG00000227489.1,AC006458.3.1,lncRNA,chr7:15072356-15074801	ENSG00000221333.1,MIR548K,miRNA,chr11:69807708-69807824	0	0	0	0	0	1	1	2	0.728936
ENSG00000169484.2,OR4K14,coding,chr14:19552258-19553192	ENSG00000227489.1,AC006458.3.1,lncRNA,chr7:15072356-15074801	ENSG00000222290.1,MIR548AM,miRNA,chrX:16555043-16555134	0	0	0	0	0	1	0	1	0.469729
ENSG00000258817.1,OR4C13,coding,chr11:49930518-49931547	ENSG00000227489.1,AC006458.3.1,lncRNA,chr7:15072356-15074801	ENSG00000221753.1,MIR1273A,miRNA,chr8:101105385-101105488	0	0	0	0	0	1	0	1	0.313782
ENSG00000253207.2,RP11-67H2.1.1,coding,chr8:114681714-114698363	ENSG00000227489.1,AC006458.3.1,lncRNA,chr7:15072356-15074801	ENSG00000221753.1,MIR1273A,miRNA,chr8:101105385-101105488	0	0	0	0	0	1	0	1	0.183544
ENSG00000258817.1,OR4C13,coding,chr11:49930518-49931547	ENSG00000227489.1,AC006458.3.1,lncRNA,chr7:15072356-15074801	ENSG00000221333.1,MIR548K,miRNA,chr11:69807708-69807824	0	0	0	0	0	1	1	2	0.593319
ENSG00000253207.2,RP11-67H2.1.1,coding,chr8:114681714-114698363	ENSG00000227489.1,AC006458.3.1,lncRNA,chr7:15072356-15074801	ENSG00000221333.1,MIR548K,miRNA,chr11:69807708-69807824	0	0	0	0	0	1	1	2	0.362935
ENSG00000211781.3,TRAV7,coding,chr14:21321049-21321560	ENSG00000227489.1,AC006458.3.1,lncRNA,chr7:15072356-15074801	ENSG00000221333.1,MIR548K,miRNA,chr11:69807708-69807824	0	0	0	0	0	1	1	2	0.715846
ENSG00000172208.3,OR4X2,coding,chr11:48223183-48224198	ENSG00000234542.1,RP11-282I1.2.1,lncRNA,chr10:125323732-125333273	ENSG00000207597.1,MIR490,miRNA,chr7:136238453-136238581	0	0	0	0	0	0	0	0	0.575305
ENSG00000105198.5,LGALS13,coding,chr19:44785003-44789953	ENSG00000234542.1,RP11-282I1.2.1,lncRNA,chr10:125323732-125333273	ENSG00000208033.1,MIR609,miRNA,chr10:105968536-105968631	0	0	0	0	0	0	0	0	0.358988
ENSG00000105198.5,LGALS13,coding,chr19:44785003-44789953	ENSG00000234542.1,RP11-282I1.2.1,lncRNA,chr10:125323732-125333273	ENSG00000199082.1,MIR342,miRNA,chr14:99645744-99645843	0	0	0	0	0	0	0	0	0.358988
ENSG00000244624.2,KRTAP20-1,coding,chr21:30910620-30910874	ENSG00000234542.1,RP11-282I1.2.1,lncRNA,chr10:125323732-125333273	ENSG00000208033.1,MIR609,miRNA,chr10:105968536-105968631	0	0	0	0	0	0	0	0	0.655178
ENSG00000244624.2,KRTAP20-1,coding,chr21:30910620-30910874	ENSG00000234542.1,RP11-282I1.2.1,lncRNA,chr10:125323732-125333273	ENSG00000207613.1,MIR181C,miRNA,chr19:13846512-13846622	0	0	0	0	0	0	0	0	0.644159
ENSG00000258691.1,RP11-404P21.8.1,coding,chr14:95740933-95800019	ENSG00000234542.1,RP11-282I1.2.1,lncRNA,chr10:125323732-125333273	ENSG00000222071.1,MIR1915,miRNA,chr10:21825496-21825576	0	0	0	0	0	0	0	0	0.303572
ENSG00000115541.6,HSPE1,coding,chr2:198072962-198076426	ENSG00000255393.1,RP11-736I10.1.1,lncRNA,chr11:59548956-59555126	ENSG00000207751.1,MIR130B,miRNA,chr22:20337592-20337674	0	0	0	0	0	0	0	0	0.148578
ENSG00000115541.6,HSPE1,coding,chr2:198072962-198076426	ENSG00000259861.1,CTC-471C19.2.1,lncRNA,chr5:6083147-6083954	ENSG00000207751.1,MIR130B,miRNA,chr22:20337592-20337674	0	0	0	0	0	0	0	0	0.148578
ENSG00000172208.3,OR4X2,coding,chr11:48223183-48224198	ENSG00000249122.1,RP11-227F19.2.1,lncRNA,chr4:41447118-41454115	ENSG00000207597.1,MIR490,miRNA,chr7:136238453-136238581	0	0	0	0	0	0	0	0	5.16006e-07
ENSG00000183632.10,TP53TG3,coding,chr16:32592352-32595554	ENSG00000258747.1,RP11-163M18.1.1,lncRNA,chr14:44046359-44077466	ENSG00000221552.1,MIR1303,miRNA,chr5:154045528-154045614	0	0	0	0	0	0	0	0	0.655233
ENSG00000183632.10,TP53TG3,coding,chr16:32592352-32595554	ENSG00000258747.1,RP11-163M18.1.1,lncRNA,chr14:44046359-44077466	ENSG00000221063.1,MIR1296,miRNA,chr10:64802722-64802814	0	0	0	0	0	0	0	0	0.669526
ENSG00000183632.10,TP53TG3,coding,chr16:32592352-32595554	ENSG00000259331.1,RP11-57P19.1.1,lncRNA,chr15:92944246-92945054	ENSG00000221552.1,MIR1303,miRNA,chr5:154045528-154045614	0	0	0	0	0	0	0	0	0.580879
ENSG00000183632.10,TP53TG3,coding,chr16:32592352-32595554	ENSG00000237670.1,AC080094.1.1,lncRNA,chr2:17014781-17019245	ENSG00000221552.1,MIR1303,miRNA,chr5:154045528-154045614	0	0	0	0	0	0	0	0	0.682506
ENSG00000183632.10,TP53TG3,coding,chr16:32592352-32595554	ENSG00000257470.1,RP11-397H6.1.1,lncRNA,chr12:95941929-95969038	ENSG00000221552.1,MIR1303,miRNA,chr5:154045528-154045614	0	0	0	0	0	0	0	0	0.963409
ENSG00000183632.10,TP53TG3,coding,chr16:32592352-32595554	ENSG00000257470.1,RP11-397H6.1.1,lncRNA,chr12:95941929-95969038	ENSG00000221063.1,MIR1296,miRNA,chr10:64802722-64802814	0	0	0	0	0	0	0	0	0.974646
ENSG00000183632.10,TP53TG3,coding,chr16:32592352-32595554	ENSG00000223351.1,ZNF385D-AS2,lncRNA,chr3:21959061-21996324	ENSG00000221552.1,MIR1303,miRNA,chr5:154045528-154045614	0	0	0	0	0	0	0	0	0.0652355
ENSG00000183632.10,TP53TG3,coding,chr16:32592352-32595554	ENSG00000223351.1,ZNF385D-AS2,lncRNA,chr3:21959061-21996324	ENSG00000221063.1,MIR1296,miRNA,chr10:64802722-64802814	0	0	0	0	0	0	0	0	0.077245
ENSG00000183632.10,TP53TG3,coding,chr16:32592352-32595554	ENSG00000261376.1,RP11-525K10.2.1,lncRNA,chr16:78770526-78772080	ENSG00000221063.1,MIR1296,miRNA,chr10:64802722-64802814	0	0	0	0	0	0	0	0	0.504664
ENSG00000183632.10,TP53TG3,coding,chr16:32592352-32595554	ENSG00000249052.1,RP11-354O24.1.1,lncRNA,chr4:93028059-93044509	ENSG00000221063.1,MIR1296,miRNA,chr10:64802722-64802814	0	0	0	0	0	0	0	0	0.521001
ENSG00000183632.10,TP53TG3,coding,chr16:32592352-32595554	ENSG00000229175.1,RP11-501G7.1.1,lncRNA,chr13:79344721-79390080	ENSG00000221552.1,MIR1303,miRNA,chr5:154045528-154045614	0	0	0	0	0	0	0	0	0.878811
ENSG00000183632.10,TP53TG3,coding,chr16:32592352-32595554	ENSG00000235620.1,AC020743.4.1,lncRNA,chr7:50284931-50285764	ENSG00000221552.1,MIR1303,miRNA,chr5:154045528-154045614	0	0	0	0	0	1	0	1	0.965326
ENSG00000183632.10,TP53TG3,coding,chr16:32592352-32595554	ENSG00000248912.1,RP11-171N4.4.1,lncRNA,chr4:157827265-157833238	ENSG00000221063.1,MIR1296,miRNA,chr10:64802722-64802814	0	0	0	0	0	0	0	0	0.730817
ENSG00000183632.10,TP53TG3,coding,chr16:32592352-32595554	ENSG00000259827.1,RP11-343H19.2.1,lncRNA,chr16:55273882-55279220	ENSG00000221063.1,MIR1296,miRNA,chr10:64802722-64802814	0	0	0	0	0	0	0	0	0.888746
ENSG00000183632.10,TP53TG3,coding,chr16:32592352-32595554	ENSG00000255246.1,RP11-179A16.2.1,lncRNA,chr11:81992432-82032109	ENSG00000199071.2,MIR423,miRNA,chr17:25468222-25468316	0	0	0	0	0	0	0	0	0.0346993
ENSG00000183632.10,TP53TG3,coding,chr16:32592352-32595554	ENSG00000223530.1,AC012506.1.1,lncRNA,chr2:23407039-23408420	ENSG00000221552.1,MIR1303,miRNA,chr5:154045528-154045614	0	0	0	0	0	0	0	0	0.965469
ENSG00000183632.10,TP53TG3,coding,chr16:32592352-32595554	ENSG00000253416.1,RP11-48D4.2.1,lncRNA,chr8:77979381-77988190	ENSG00000221063.1,MIR1296,miRNA,chr10:64802722-64802814	0	0	0	0	0	0	0	0	0.932641
ENSG00000183632.10,TP53TG3,coding,chr16:32592352-32595554	ENSG00000254178.1,RP11-299D14.2.1,lncRNA,chr8:25747561-25753568	ENSG00000221552.1,MIR1303,miRNA,chr5:154045528-154045614	0	0	0	0	0	0	0	0	0.96648
ENSG00000183632.10,TP53TG3,coding,chr16:32592352-32595554	ENSG00000254178.1,RP11-299D14.2.1,lncRNA,chr8:25747561-25753568	ENSG00000221063.1,MIR1296,miRNA,chr10:64802722-64802814	0	0	0	0	0	0	0	0	0.97734
ENSG00000183632.10,TP53TG3,coding,chr16:32592352-32595554	ENSG00000250344.1,RP11-647P12.1.1,lncRNA,chr4:122212033-122221081	ENSG00000221552.1,MIR1303,miRNA,chr5:154045528-154045614	0	0	0	0	0	0	0	0	0.79508
ENSG00000183632.10,TP53TG3,coding,chr16:32592352-32595554	ENSG00000250344.1,RP11-647P12.1.1,lncRNA,chr4:122212033-122221081	ENSG00000199071.2,MIR423,miRNA,chr17:25468222-25468316	0	0	0	0	0	0	0	0	0.721947
ENSG00000183632.10,TP53TG3,coding,chr16:32592352-32595554	ENSG00000223597.2,CTD-2296D1.5.1,lncRNA,chr5:7426229-7432903	ENSG00000221552.1,MIR1303,miRNA,chr5:154045528-154045614	0	0	0	0	0	0	0	0	0.670867
ENSG00000183632.10,TP53TG3,coding,chr16:32592352-32595554	ENSG00000205866.2,FAM99A,lncRNA,chr11:1643402-1645662	ENSG00000221552.1,MIR1303,miRNA,chr5:154045528-154045614	0	0	0	0	0	0	0	0	0.962149
ENSG00000183632.10,TP53TG3,coding,chr16:32592352-32595554	ENSG00000249521.1,CTD-2161F6.3.1,lncRNA,chr5:4826593-4827978	ENSG00000221552.1,MIR1303,miRNA,chr5:154045528-154045614	0	0	0	0	0	0	0	0	0.960656
ENSG00000183632.10,TP53TG3,coding,chr16:32592352-32595554	ENSG00000229578.1,LINC00358,lncRNA,chr13:61476226-61501682	ENSG00000221552.1,MIR1303,miRNA,chr5:154045528-154045614	0	0	0	0	0	0	0	0	0.284109
ENSG00000183632.10,TP53TG3,coding,chr16:32592352-32595554	ENSG00000251678.1,CTD-2296D1.1.1,lncRNA,chr5:7397691-7399034	ENSG00000221552.1,MIR1303,miRNA,chr5:154045528-154045614	0	0	0	0	0	0	0	0	0.953571
ENSG00000183632.10,TP53TG3,coding,chr16:32592352-32595554	ENSG00000257522.1,RP11-562L8.1.1,lncRNA,chr14:28803781-28920252	ENSG00000221552.1,MIR1303,miRNA,chr5:154045528-154045614	0	0	0	0	0	0	0	0	0.268587
ENSG00000183632.10,TP53TG3,coding,chr16:32592352-32595554	ENSG00000229792.1,RP11-460H14.1.1,lncRNA,chr13:108851043-108851989	ENSG00000221552.1,MIR1303,miRNA,chr5:154045528-154045614	0	0	0	0	0	0	0	0	0.512787
ENSG00000183632.10,TP53TG3,coding,chr16:32592352-32595554	ENSG00000228488.1,AC092168.4.1,lncRNA,chr2:100705114-100705776	ENSG00000221552.1,MIR1303,miRNA,chr5:154045528-154045614	0	0	0	0	0	0	0	0	0.946262
ENSG00000183632.10,TP53TG3,coding,chr16:32592352-32595554	ENSG00000257522.1,RP11-562L8.1.1,lncRNA,chr14:28803781-28920252	ENSG00000221063.1,MIR1296,miRNA,chr10:64802722-64802814	0	0	0	0	0	0	0	0	0.266817
ENSG00000183632.10,TP53TG3,coding,chr16:32592352-32595554	ENSG00000228055.1,RP11-399L7.2.1,lncRNA,chr10:89146798-89174529	ENSG00000221063.1,MIR1296,miRNA,chr10:64802722-64802814	0	0	0	0	0	0	0	0	0.896918
ENSG00000249861.2,LGALS16,coding,chr19:44838397-44843127	ENSG00000249883.1,RP11-460H9.1.1,lncRNA,chr4:181889310-181917185	ENSG00000207776.1,MIR551A,miRNA,chr1:3467118-3467214	0	0	0	0	0	0	0	0	0.307372
ENSG00000249861.2,LGALS16,coding,chr19:44838397-44843127	ENSG00000249883.1,RP11-460H9.1.1,lncRNA,chr4:181889310-181917185	ENSG00000207718.1,MIR15A,miRNA,chr13:49521255-49521338	0	0	0	0	0	0	0	0	0.813131
ENSG00000249861.2,LGALS16,coding,chr19:44838397-44843127	ENSG00000236169.1,RP11-38M15.3.1,lncRNA,chr13:18190906-18191869	ENSG00000207776.1,MIR551A,miRNA,chr1:3467118-3467214	0	0	0	0	0	0	0	0	0.326249
ENSG00000249861.2,LGALS16,coding,chr19:44838397-44843127	ENSG00000230309.1,RP3-390M24.1.1,lncRNA,chr6:79370902-79372472	ENSG00000207776.1,MIR551A,miRNA,chr1:3467118-3467214	0	0	0	0	0	0	0	0	0.097336
ENSG00000249861.2,LGALS16,coding,chr19:44838397-44843127	ENSG00000231487.1,AP006285.7.1,lncRNA,chr11:1640389-1641149	ENSG00000207718.1,MIR15A,miRNA,chr13:49521255-49521338	0	0	0	0	0	0	0	0	0.218966
ENSG00000249861.2,LGALS16,coding,chr19:44838397-44843127	ENSG00000230309.1,RP3-390M24.1.1,lncRNA,chr6:79370902-79372472	ENSG00000208035.1,MIR143,miRNA,chr5:148788673-148788779	0	0	0	0	0	0	0	0	0.839187
ENSG00000249861.2,LGALS16,coding,chr19:44838397-44843127	ENSG00000250524.1,RP11-730N24.2.1,lncRNA,chr5:24917808-24921327	ENSG00000208035.1,MIR143,miRNA,chr5:148788673-148788779	0	0	0	0	0	0	0	0	0.121135
ENSG00000186930.3,KRTAP6-2,coding,chr21:30892779-30893090	ENSG00000232806.1,AP001610.9.1,lncRNA,chr21:41852921-41856755	ENSG00000221410.1,MIR1238,miRNA,chr19:10523797-10523880	0	0	0	0	0	0	0	0	0.785989
ENSG00000186930.3,KRTAP6-2,coding,chr21:30892779-30893090	ENSG00000232806.1,AP001610.9.1,lncRNA,chr21:41852921-41856755	ENSG00000207590.1,MIR215,miRNA,chr1:218357817-218357927	0	0	0	0	0	0	0	0	0.971805
ENSG00000186930.3,KRTAP6-2,coding,chr21:30892779-30893090	ENSG00000231238.1,LINC00349,lncRNA,chr13:18012636-18022837	ENSG00000207721.1,MIR186,miRNA,chr1:71305901-71305987	0	0	0	0	0	0	0	0	0.967185
ENSG00000186930.3,KRTAP6-2,coding,chr21:30892779-30893090	ENSG00000231238.1,LINC00349,lncRNA,chr13:18012636-18022837	ENSG00000207704.1,MIR548D1,miRNA,chr8:124429454-124429551	0	0	0	0	0	0	0	0	0.896704
ENSG00000186930.3,KRTAP6-2,coding,chr21:30892779-30893090	ENSG00000230051.1,CTA-929C8.8.1,lncRNA,chr22:26057747-26105226	ENSG00000221410.1,MIR1238,miRNA,chr19:10523797-10523880	0	0	0	0	0	0	0	0	0.431549
ENSG00000186930.3,KRTAP6-2,coding,chr21:30892779-30893090	ENSG00000234116.1,RP11-261C10.1.1,lncRNA,chr1:241235769-241237393	ENSG00000221410.1,MIR1238,miRNA,chr19:10523797-10523880	0	0	0	0	0	0	0	0	0.247107
ENSG00000186930.3,KRTAP6-2,coding,chr21:30892779-30893090	ENSG00000234116.1,RP11-261C10.1.1,lncRNA,chr1:241235769-241237393	ENSG00000207590.1,MIR215,miRNA,chr1:218357817-218357927	0	0	0	0	0	0	0	0	0.34472
ENSG00000186930.3,KRTAP6-2,coding,chr21:30892779-30893090	ENSG00000233519.1,RP11-177F11.1.1,lncRNA,chr1:238630593-238631046	ENSG00000221410.1,MIR1238,miRNA,chr19:10523797-10523880	0	0	0	0	0	0	0	0	0.766341
ENSG00000186930.3,KRTAP6-2,coding,chr21:30892779-30893090	ENSG00000250078.1,RP11-577G20.2.1,lncRNA,chr4:59123086-59126044	ENSG00000221410.1,MIR1238,miRNA,chr19:10523797-10523880	0	0	0	0	0	0	0	0	0.587786
ENSG00000186930.3,KRTAP6-2,coding,chr21:30892779-30893090	ENSG00000234686.1,AC010971.1.1,lncRNA,chr7:49240278-49264958	ENSG00000221410.1,MIR1238,miRNA,chr19:10523797-10523880	0	0	0	0	0	0	0	0	0.752086
ENSG00000186930.3,KRTAP6-2,coding,chr21:30892779-30893090	ENSG00000231238.1,LINC00349,lncRNA,chr13:18012636-18022837	ENSG00000221410.1,MIR1238,miRNA,chr19:10523797-10523880	0	0	0	0	0	0	0	0	0.74498
ENSG00000186930.3,KRTAP6-2,coding,chr21:30892779-30893090	ENSG00000231949.1,RP4-591L5.2.1,lncRNA,chr1:30661258-30666542	ENSG00000221410.1,MIR1238,miRNA,chr19:10523797-10523880	0	0	0	0	0	0	0	0	0.587786
ENSG00000186930.3,KRTAP6-2,coding,chr21:30892779-30893090	ENSG00000231597.1,AC007557.4.1,lncRNA,chr2:217427356-217428100	ENSG00000221410.1,MIR1238,miRNA,chr19:10523797-10523880	0	0	0	0	0	0	0	0	0.75332
ENSG00000186930.3,KRTAP6-2,coding,chr21:30892779-30893090	ENSG00000253713.1,CTC-264O10.2.1,lncRNA,chr5:166475900-166479168	ENSG00000221410.1,MIR1238,miRNA,chr19:10523797-10523880	0	0	0	0	0	0	0	0	0.768542
ENSG00000186930.3,KRTAP6-2,coding,chr21:30892779-30893090	ENSG00000236828.1,DMD-AS3,lncRNA,chrX:32682977-32684438	ENSG00000207590.1,MIR215,miRNA,chr1:218357817-218357927	0	0	0	0	0	0	0	0	0.919687
ENSG00000186930.3,KRTAP6-2,coding,chr21:30892779-30893090	ENSG00000233519.1,RP11-177F11.1.1,lncRNA,chr1:238630593-238631046	ENSG00000207590.1,MIR215,miRNA,chr1:218357817-218357927	0	0	0	0	0	0	0	0	0.975832
ENSG00000186930.3,KRTAP6-2,coding,chr21:30892779-30893090	ENSG00000234686.1,AC010971.1.1,lncRNA,chr7:49240278-49264958	ENSG00000199030.1,MIRLET7C,miRNA,chr21:16834013-16834107	0	0	0	0	0	0	0	0	0.478784
ENSG00000186930.3,KRTAP6-2,coding,chr21:30892779-30893090	ENSG00000234686.1,AC010971.1.1,lncRNA,chr7:49240278-49264958	ENSG00000207590.1,MIR215,miRNA,chr1:218357817-218357927	0	0	0	0	0	0	0	0	0.905566
ENSG00000186930.3,KRTAP6-2,coding,chr21:30892779-30893090	ENSG00000231597.1,AC007557.4.1,lncRNA,chr2:217427356-217428100	ENSG00000207590.1,MIR215,miRNA,chr1:218357817-218357927	0	0	0	0	0	0	0	0	0.867187
ENSG00000186930.3,KRTAP6-2,coding,chr21:30892779-30893090	ENSG00000253713.1,CTC-264O10.2.1,lncRNA,chr5:166475900-166479168	ENSG00000207590.1,MIR215,miRNA,chr1:218357817-218357927	0	0	0	0	0	0	0	0	0.939365
ENSG00000186930.3,KRTAP6-2,coding,chr21:30892779-30893090	ENSG00000237460.1,RP11-233E12.1-001.1,lncRNA,chr1:107162383-107182338	ENSG00000199030.1,MIRLET7C,miRNA,chr21:16834013-16834107	0	0	0	0	0	0	0	0	0.596556
ENSG00000186930.3,KRTAP6-2,coding,chr21:30892779-30893090	ENSG00000260720.1,RP11-271O3.1.1,lncRNA,chr9:31361608-31371488	ENSG00000199030.1,MIRLET7C,miRNA,chr21:16834013-16834107	0	0	0	0	0	0	0	0	0.651668
ENSG00000186930.3,KRTAP6-2,coding,chr21:30892779-30893090	ENSG00000238189.1,ENOX1-AS2,lncRNA,chr13:42930600-42931259	ENSG00000207590.1,MIR215,miRNA,chr1:218357817-218357927	0	0	0	0	0	0	0	0	0.0276437
ENSG00000204503.5,PRAMEF3,coding,chr1:13200782-13204279	ENSG00000251041.1,CTD-2275D24.1.1,lncRNA,chr5:73653211-73671733	ENSG00000221763.1,MIR1289-1,miRNA,chr20:33505189-33505333	0	0	0	0	0	0	0	0	0.119113
ENSG00000204503.5,PRAMEF3,coding,chr1:13200782-13204279	ENSG00000261627.1,RP11-91I8.1.1,lncRNA,chr18:6631969-6632477	ENSG00000221763.1,MIR1289-1,miRNA,chr20:33505189-33505333	0	0	0	0	0	0	0	0	0.110585
ENSG00000244624.2,KRTAP20-1,coding,chr21:30910620-30910874	ENSG00000197644.2,AC106870.2.1,lncRNA,chr2:29975966-29983569	ENSG00000211997.1,MIR708,miRNA,chr11:78790713-78790801	0	0	0	0	0	0	0	0	0.776486
ENSG00000204933.1,AC005392.1,coding,chr19:48571499-48575116	ENSG00000197644.2,AC106870.2.1,lncRNA,chr2:29975966-29983569	ENSG00000221410.1,MIR1238,miRNA,chr19:10523797-10523880	0	0	0	0	0	0	0	0	0.423562
ENSG00000204662.2,CST9LP1,coding,chr20:23476400-23479289	ENSG00000197644.2,AC106870.2.1,lncRNA,chr2:29975966-29983569	ENSG00000199179.1,MIRLET7I,miRNA,chr12:61283732-61283817	0	0	0	0	0	0	0	0	0.168494
ENSG00000259164.1,RP11-463C8.4.1,coding,chr14:76634406-76761558	ENSG00000258747.1,RP11-163M18.1.1,lncRNA,chr14:44046359-44077466	ENSG00000221537.1,MIR548H1,miRNA,chr14:63631494-63631596	0	0	0	0	0	0	0	0	0.224157
ENSG00000235961.2,PNMA6C,coding,chrX:151991474-151994057	ENSG00000258747.1,RP11-163M18.1.1,lncRNA,chr14:44046359-44077466	ENSG00000221537.1,MIR548H1,miRNA,chr14:63631494-63631596	0	0	0	0	1	0	0	1	0.201096
ENSG00000214819.1,CDRT15L2,coding,chr17:20423628-20424816	ENSG00000258747.1,RP11-163M18.1.1,lncRNA,chr14:44046359-44077466	ENSG00000202566.2,MIR421,miRNA,chrX:73354936-73355021	0	0	0	0	0	0	0	0	0.427738
ENSG00000186119.6,OR5D18,coding,chr11:55343661-55344649	ENSG00000258747.1,RP11-163M18.1.1,lncRNA,chr14:44046359-44077466	ENSG00000221753.1,MIR1273A,miRNA,chr8:101105385-101105488	0	0	0	0	0	0	0	0	0.224925
ENSG00000152042.11,NBPF11,coding,chr1:144744004-144794122	ENSG00000258747.1,RP11-163M18.1.1,lncRNA,chr14:44046359-44077466	ENSG00000216031.1,MIR298,miRNA,chr20:56826675-56826763	0	0	0	0	0	0	0	0	0.58187
ENSG00000152042.11,NBPF11,coding,chr1:144744004-144794122	ENSG00000258747.1,RP11-163M18.1.1,lncRNA,chr14:44046359-44077466	ENSG00000199150.1,MIRLET7G,miRNA,chr3:52277331-52277419	0	0	0	0	0	0	0	0	0.626744
ENSG00000214397.2,AC022692.1,coding,chr15:98073430-98075552	ENSG00000258747.1,RP11-163M18.1.1,lncRNA,chr14:44046359-44077466	ENSG00000207787.1,MIR98,miRNA,chrX:53599908-53600027	0	0	0	0	0	0	0	0	0.15051
ENSG00000259164.1,RP11-463C8.4.1,coding,chr14:76634406-76761558	ENSG00000258747.1,RP11-163M18.1.1,lncRNA,chr14:44046359-44077466	ENSG00000207863.1,MIR125B2,miRNA,chr21:16884427-16884516	0	0	0	0	0	0	0	0	0.548914
ENSG00000259164.1,RP11-463C8.4.1,coding,chr14:76634406-76761558	ENSG00000258747.1,RP11-163M18.1.1,lncRNA,chr14:44046359-44077466	ENSG00000207586.1,MIR135A2,miRNA,chr12:96481720-96481820	0	0	0	0	0	0	0	0	0.317599
ENSG00000259164.1,RP11-463C8.4.1,coding,chr14:76634406-76761558	ENSG00000258747.1,RP11-163M18.1.1,lncRNA,chr14:44046359-44077466	ENSG00000198972.1,MIRLET7E,miRNA,chr19:56887850-56887929	0	0	0	0	0	0	0	0	0.65281
ENSG00000259164.1,RP11-463C8.4.1,coding,chr14:76634406-76761558	ENSG00000258747.1,RP11-163M18.1.1,lncRNA,chr14:44046359-44077466	ENSG00000251856.1,MIR449C,miRNA,chr5:54503846-54503938	0	0	0	0	0	0	0	0	0.649601
ENSG00000259164.1,RP11-463C8.4.1,coding,chr14:76634406-76761558	ENSG00000258747.1,RP11-163M18.1.1,lncRNA,chr14:44046359-44077466	ENSG00000208018.1,MIR645,miRNA,chr20:48635729-48635823	0	0	0	0	0	0	0	0	0.110453
ENSG00000259164.1,RP11-463C8.4.1,coding,chr14:76634406-76761558	ENSG00000258747.1,RP11-163M18.1.1,lncRNA,chr14:44046359-44077466	ENSG00000212024.1,MIR550A3,miRNA,chr7:29686873-29686970	0	0	0	0	0	0	0	0	0.645294
ENSG00000259164.1,RP11-463C8.4.1,coding,chr14:76634406-76761558	ENSG00000258747.1,RP11-163M18.1.1,lncRNA,chr14:44046359-44077466	ENSG00000199072.1,MIRLET7F1,miRNA,chr9:95978449-95978536	0	0	0	0	0	0	1	1	0.398024
ENSG00000259164.1,RP11-463C8.4.1,coding,chr14:76634406-76761558	ENSG00000258747.1,RP11-163M18.1.1,lncRNA,chr14:44046359-44077466	ENSG00000207575.1,MIR649,miRNA,chr22:19718464-19718561	0	0	0	0	0	0	0	0	0.405958
ENSG00000259164.1,RP11-463C8.4.1,coding,chr14:76634406-76761558	ENSG00000258747.1,RP11-163M18.1.1,lncRNA,chr14:44046359-44077466	ENSG00000207751.1,MIR130B,miRNA,chr22:20337592-20337674	0	0	0	0	0	0	0	0	0.299885
ENSG00000259164.1,RP11-463C8.4.1,coding,chr14:76634406-76761558	ENSG00000258747.1,RP11-163M18.1.1,lncRNA,chr14:44046359-44077466	ENSG00000207726.1,MIR455,miRNA,chr9:116011534-116011630	0	0	0	0	0	0	0	0	0.58105
ENSG00000259164.1,RP11-463C8.4.1,coding,chr14:76634406-76761558	ENSG00000258747.1,RP11-163M18.1.1,lncRNA,chr14:44046359-44077466	ENSG00000207719.1,MIR623,miRNA,chr13:98806385-98806483	0	0	0	0	0	0	0	0	0.649601
ENSG00000259164.1,RP11-463C8.4.1,coding,chr14:76634406-76761558	ENSG00000258747.1,RP11-163M18.1.1,lncRNA,chr14:44046359-44077466	ENSG00000221091.1,MIR1302-5,miRNA,chr20:48664579-48664729	0	0	0	0	0	0	0	0	0.303831
ENSG00000259164.1,RP11-463C8.4.1,coding,chr14:76634406-76761558	ENSG00000258747.1,RP11-163M18.1.1,lncRNA,chr14:44046359-44077466	ENSG00000207988.1,MIR576,miRNA,chr4:110629302-110629400	0	0	0	0	0	0	0	0	0.644395
ENSG00000259164.1,RP11-463C8.4.1,coding,chr14:76634406-76761558	ENSG00000258747.1,RP11-163M18.1.1,lncRNA,chr14:44046359-44077466	ENSG00000207613.1,MIR181C,miRNA,chr19:13846512-13846622	0	0	0	0	0	0	0	0	0.639582
ENSG00000259164.1,RP11-463C8.4.1,coding,chr14:76634406-76761558	ENSG00000258747.1,RP11-163M18.1.1,lncRNA,chr14:44046359-44077466	ENSG00000221552.1,MIR1303,miRNA,chr5:154045528-154045614	0	0	0	0	0	0	0	0	0.661958
ENSG00000259164.1,RP11-463C8.4.1,coding,chr14:76634406-76761558	ENSG00000258747.1,RP11-163M18.1.1,lncRNA,chr14:44046359-44077466	ENSG00000221067.1,MIR1280,miRNA,chr3:129563697-129563791	0	0	0	0	0	0	0	0	0.640789
ENSG00000259164.1,RP11-463C8.4.1,coding,chr14:76634406-76761558	ENSG00000258747.1,RP11-163M18.1.1,lncRNA,chr14:44046359-44077466	ENSG00000216031.1,MIR298,miRNA,chr20:56826675-56826763	0	0	0	0	0	0	0	0	0.625582
ENSG00000259164.1,RP11-463C8.4.1,coding,chr14:76634406-76761558	ENSG00000258747.1,RP11-163M18.1.1,lncRNA,chr14:44046359-44077466	ENSG00000199150.1,MIRLET7G,miRNA,chr3:52277331-52277419	0	0	0	0	0	0	0	0	0.598634
ENSG00000259164.1,RP11-463C8.4.1,coding,chr14:76634406-76761558	ENSG00000258747.1,RP11-163M18.1.1,lncRNA,chr14:44046359-44077466	ENSG00000215946.1,MIR941-1,miRNA,chr20:62021819-62021910	0	0	0	0	0	0	1	1	0.602644
ENSG00000259164.1,RP11-463C8.4.1,coding,chr14:76634406-76761558	ENSG00000258747.1,RP11-163M18.1.1,lncRNA,chr14:44046359-44077466	ENSG00000202566.2,MIR421,miRNA,chrX:73354936-73355021	0	0	0	0	0	0	0	0	0.453402
ENSG00000259164.1,RP11-463C8.4.1,coding,chr14:76634406-76761558	ENSG00000258747.1,RP11-163M18.1.1,lncRNA,chr14:44046359-44077466	ENSG00000207600.1,MIR598,miRNA,chr8:10930125-10930222	0	0	0	0	0	0	0	0	0.663576
ENSG00000259164.1,RP11-463C8.4.1,coding,chr14:76634406-76761558	ENSG00000258747.1,RP11-163M18.1.1,lncRNA,chr14:44046359-44077466	ENSG00000207546.1,MIR548C,miRNA,chr12:63302555-63302652	0	0	0	0	0	0	0	0	0.329871
ENSG00000259164.1,RP11-463C8.4.1,coding,chr14:76634406-76761558	ENSG00000258747.1,RP11-163M18.1.1,lncRNA,chr14:44046359-44077466	ENSG00000212044.1,MIR548U,miRNA,chr1:147589954-147590046	0	0	0	0	0	0	0	0	0.500374
ENSG00000259164.1,RP11-463C8.4.1,coding,chr14:76634406-76761558	ENSG00000258747.1,RP11-163M18.1.1,lncRNA,chr14:44046359-44077466	ENSG00000207709.1,MIR197,miRNA,chr1:109943035-109943116	0	0	0	0	0	0	0	0	0.00345699
ENSG00000259164.1,RP11-463C8.4.1,coding,chr14:76634406-76761558	ENSG00000258747.1,RP11-163M18.1.1,lncRNA,chr14:44046359-44077466	ENSG00000207997.1,MIR644A,miRNA,chr20:32517790-32517884	0	0	0	0	0	0	0	0	0.61471
ENSG00000259164.1,RP11-463C8.4.1,coding,chr14:76634406-76761558	ENSG00000258747.1,RP11-163M18.1.1,lncRNA,chr14:44046359-44077466	ENSG00000208032.1,MIR548A3,miRNA,chr8:105565772-105565869	0	0	0	0	0	0	0	0	0.61787
ENSG00000259164.1,RP11-463C8.4.1,coding,chr14:76634406-76761558	ENSG00000258747.1,RP11-163M18.1.1,lncRNA,chr14:44046359-44077466	ENSG00000207972.1,MIR638,miRNA,chr19:10690079-10690179	0	0	0	0	0	0	0	0	0.143783
ENSG00000259164.1,RP11-463C8.4.1,coding,chr14:76634406-76761558	ENSG00000258747.1,RP11-163M18.1.1,lncRNA,chr14:44046359-44077466	ENSG00000221063.1,MIR1296,miRNA,chr10:64802722-64802814	0	0	0	0	0	0	0	0	0.663998
ENSG00000259164.1,RP11-463C8.4.1,coding,chr14:76634406-76761558	ENSG00000258747.1,RP11-163M18.1.1,lncRNA,chr14:44046359-44077466	ENSG00000211589.1,MIR744,miRNA,chr17:11925940-11926038	0	0	0	0	0	0	0	0	0.469185
ENSG00000259164.1,RP11-463C8.4.1,coding,chr14:76634406-76761558	ENSG00000258747.1,RP11-163M18.1.1,lncRNA,chr14:44046359-44077466	ENSG00000222071.1,MIR1915,miRNA,chr10:21825496-21825576	0	0	0	0	0	0	0	0	0.312861
ENSG00000259164.1,RP11-463C8.4.1,coding,chr14:76634406-76761558	ENSG00000258747.1,RP11-163M18.1.1,lncRNA,chr14:44046359-44077466	ENSG00000221525.1,MIR1185-1,miRNA,chr14:100579066-100579152	0	0	0	0	0	0	0	0	0.613664
ENSG00000259164.1,RP11-463C8.4.1,coding,chr14:76634406-76761558	ENSG00000258747.1,RP11-163M18.1.1,lncRNA,chr14:44046359-44077466	ENSG00000207697.1,MIR573,miRNA,chr4:24130912-24131011	0	0	0	0	0	0	0	0	0.663941
ENSG00000259164.1,RP11-463C8.4.1,coding,chr14:76634406-76761558	ENSG00000258747.1,RP11-163M18.1.1,lncRNA,chr14:44046359-44077466	ENSG00000207787.1,MIR98,miRNA,chrX:53599908-53600027	0	0	0	0	0	0	0	0	0.260918
ENSG00000259164.1,RP11-463C8.4.1,coding,chr14:76634406-76761558	ENSG00000258747.1,RP11-163M18.1.1,lncRNA,chr14:44046359-44077466	ENSG00000207996.1,MIR301A,miRNA,chr17:54583278-54583364	0	0	0	0	0	0	0	0	0.613664
ENSG00000259164.1,RP11-463C8.4.1,coding,chr14:76634406-76761558	ENSG00000258747.1,RP11-163M18.1.1,lncRNA,chr14:44046359-44077466	ENSG00000207612.1,MIR604,miRNA,chr10:29873938-29874032	0	0	0	0	0	0	0	0	0.458155
ENSG00000260836.1,RP11-152F13.10.1,coding,chr15:81005837-81021737	ENSG00000258747.1,RP11-163M18.1.1,lncRNA,chr14:44046359-44077466	ENSG00000207863.1,MIR125B2,miRNA,chr21:16884427-16884516	0	0	0	0	0	0	0	0	0.247113
ENSG00000260836.1,RP11-152F13.10.1,coding,chr15:81005837-81021737	ENSG00000258747.1,RP11-163M18.1.1,lncRNA,chr14:44046359-44077466	ENSG00000216031.1,MIR298,miRNA,chr20:56826675-56826763	0	0	0	0	0	0	0	0	0.286898
ENSG00000260836.1,RP11-152F13.10.1,coding,chr15:81005837-81021737	ENSG00000258747.1,RP11-163M18.1.1,lncRNA,chr14:44046359-44077466	ENSG00000212044.1,MIR548U,miRNA,chr1:147589954-147590046	0	0	0	0	0	0	0	0	0.222907
ENSG00000260836.1,RP11-152F13.10.1,coding,chr15:81005837-81021737	ENSG00000258747.1,RP11-163M18.1.1,lncRNA,chr14:44046359-44077466	ENSG00000207697.1,MIR573,miRNA,chr4:24130912-24131011	0	0	0	0	0	0	0	0	0.307393
ENSG00000181464.2,AC005838.1,coding,chr17:15409521-15410315	ENSG00000258747.1,RP11-163M18.1.1,lncRNA,chr14:44046359-44077466	ENSG00000212044.1,MIR548U,miRNA,chr1:147589954-147590046	0	0	0	0	0	0	0	0	0.0493631
ENSG00000249008.1,RP11-487E13.1.1,coding,chr4:178400686-178406921	ENSG00000258747.1,RP11-163M18.1.1,lncRNA,chr14:44046359-44077466	ENSG00000221410.1,MIR1238,miRNA,chr19:10523797-10523880	0	0	0	0	0	0	0	0	0.243915
ENSG00000249008.1,RP11-487E13.1.1,coding,chr4:178400686-178406921	ENSG00000258747.1,RP11-163M18.1.1,lncRNA,chr14:44046359-44077466	ENSG00000221525.1,MIR1185-1,miRNA,chr14:100579066-100579152	0	0	0	0	0	0	0	0	0.423591
ENSG00000249008.1,RP11-487E13.1.1,coding,chr4:178400686-178406921	ENSG00000258747.1,RP11-163M18.1.1,lncRNA,chr14:44046359-44077466	ENSG00000207697.1,MIR573,miRNA,chr4:24130912-24131011	0	0	0	0	0	0	0	0	0.46273
ENSG00000197786.3,OR5B17,coding,chr11:57882172-57883118	ENSG00000258747.1,RP11-163M18.1.1,lncRNA,chr14:44046359-44077466	ENSG00000207586.1,MIR135A2,miRNA,chr12:96481720-96481820	0	0	0	0	0	0	0	0	0.34526
ENSG00000135569.3,TAAR5,coding,chr6:132951423-132952570	ENSG00000258747.1,RP11-163M18.1.1,lncRNA,chr14:44046359-44077466	ENSG00000216031.1,MIR298,miRNA,chr20:56826675-56826763	0	0	0	0	0	0	0	0	0.638874
ENSG00000135569.3,TAAR5,coding,chr6:132951423-132952570	ENSG00000258747.1,RP11-163M18.1.1,lncRNA,chr14:44046359-44077466	ENSG00000199150.1,MIRLET7G,miRNA,chr3:52277331-52277419	0	0	0	0	0	0	0	0	0.610507
ENSG00000205329.1,OR6C3,coding,chr12:54011751-54012687	ENSG00000258747.1,RP11-163M18.1.1,lncRNA,chr14:44046359-44077466	ENSG00000198972.1,MIRLET7E,miRNA,chr19:56887850-56887929	0	0	0	0	0	0	0	0	0.703525
ENSG00000258582.1,RP11-44L9.1.1,coding,chr16:72074716-72079144	ENSG00000258747.1,RP11-163M18.1.1,lncRNA,chr14:44046359-44077466	ENSG00000251856.1,MIR449C,miRNA,chr5:54503846-54503938	0	0	0	0	0	0	0	0	0.686524
ENSG00000174914.1,OR9G1,coding,chr11:56224439-56225357	ENSG00000258747.1,RP11-163M18.1.1,lncRNA,chr14:44046359-44077466	ENSG00000251856.1,MIR449C,miRNA,chr5:54503846-54503938	0	0	0	0	0	0	0	0	0.118237
ENSG00000205497.2,OR51A4,coding,chr11:4923930-4924932	ENSG00000258747.1,RP11-163M18.1.1,lncRNA,chr14:44046359-44077466	ENSG00000251856.1,MIR449C,miRNA,chr5:54503846-54503938	0	0	0	0	0	0	0	0	0.694728
ENSG00000206106.2,KRTAP22-2,coding,chr21:30884294-30884587	ENSG00000258747.1,RP11-163M18.1.1,lncRNA,chr14:44046359-44077466	ENSG00000207709.1,MIR197,miRNA,chr1:109943035-109943116	0	0	0	0	0	0	0	0	0.00381443
ENSG00000176253.2,OR4K13,coding,chr14:19571842-19572759	ENSG00000258747.1,RP11-163M18.1.1,lncRNA,chr14:44046359-44077466	ENSG00000202566.2,MIR421,miRNA,chrX:73354936-73355021	0	0	0	0	0	0	0	0	0.468073
ENSG00000261717.1,RP11-77K12.1.1,coding,chr16:74004082-74056105	ENSG00000258747.1,RP11-163M18.1.1,lncRNA,chr14:44046359-44077466	ENSG00000208018.1,MIR645,miRNA,chr20:48635729-48635823	0	0	0	0	0	0	0	0	0.119671
ENSG00000214970.1,AC005323.1.1,coding,chr17:10379115-10381898	ENSG00000258747.1,RP11-163M18.1.1,lncRNA,chr14:44046359-44077466	ENSG00000221552.1,MIR1303,miRNA,chr5:154045528-154045614	0	0	0	0	0	0	0	0	0.589973
ENSG00000214970.1,AC005323.1.1,coding,chr17:10379115-10381898	ENSG00000258747.1,RP11-163M18.1.1,lncRNA,chr14:44046359-44077466	ENSG00000221063.1,MIR1296,miRNA,chr10:64802722-64802814	0	0	0	0	0	0	0	0	0.588231
ENSG00000146378.5,TAAR2,coding,chr6:132979853-132987107	ENSG00000258747.1,RP11-163M18.1.1,lncRNA,chr14:44046359-44077466	ENSG00000207988.1,MIR576,miRNA,chr4:110629302-110629400	0	0	0	0	0	0	0	0	0.375114
ENSG00000146378.5,TAAR2,coding,chr6:132979853-132987107	ENSG00000258747.1,RP11-163M18.1.1,lncRNA,chr14:44046359-44077466	ENSG00000207600.1,MIR598,miRNA,chr8:10930125-10930222	0	0	0	0	0	0	0	0	0.456252
ENSG00000237671.3,GAGE12C,coding,chrX:49183757-49191085	ENSG00000258747.1,RP11-163M18.1.1,lncRNA,chr14:44046359-44077466	ENSG00000221552.1,MIR1303,miRNA,chr5:154045528-154045614	0	0	0	0	0	0	0	0	0.652538
ENSG00000237671.3,GAGE12C,coding,chrX:49183757-49191085	ENSG00000258747.1,RP11-163M18.1.1,lncRNA,chr14:44046359-44077466	ENSG00000221063.1,MIR1296,miRNA,chr10:64802722-64802814	0	0	0	0	0	0	0	0	0.653368
ENSG00000181961.2,OR4A16,coding,chr11:54867202-54868283	ENSG00000258747.1,RP11-163M18.1.1,lncRNA,chr14:44046359-44077466	ENSG00000207546.1,MIR548C,miRNA,chr12:63302555-63302652	0	0	0	0	0	0	0	0	0.302881
ENSG00000204548.3,DEFB121,coding,chr20:29456308-29464302	ENSG00000258747.1,RP11-163M18.1.1,lncRNA,chr14:44046359-44077466	ENSG00000199072.1,MIRLET7F1,miRNA,chr9:95978449-95978536	0	0	0	0	1	0	1	2	0.22817
ENSG00000204703.3,OR2B3,coding,chr6:29161963-29163069	ENSG00000258747.1,RP11-163M18.1.1,lncRNA,chr14:44046359-44077466	ENSG00000207575.1,MIR649,miRNA,chr22:19718464-19718561	0	0	0	0	0	0	0	0	0.352206
ENSG00000181752.3,OR8K5,coding,chr11:55683445-55684369	ENSG00000258747.1,RP11-163M18.1.1,lncRNA,chr14:44046359-44077466	ENSG00000207726.1,MIR455,miRNA,chr9:116011534-116011630	0	0	0	0	0	0	0	0	0.606997
ENSG00000174957.1,OR5J2,coding,chr11:55700669-55701608	ENSG00000258747.1,RP11-163M18.1.1,lncRNA,chr14:44046359-44077466	ENSG00000207988.1,MIR576,miRNA,chr4:110629302-110629400	0	0	0	0	0	0	0	0	0.614865
ENSG00000261717.1,RP11-77K12.1.1,coding,chr16:74004082-74056105	ENSG00000258747.1,RP11-163M18.1.1,lncRNA,chr14:44046359-44077466	ENSG00000207972.1,MIR638,miRNA,chr19:10690079-10690179	0	0	0	0	0	0	0	0	0.142243
ENSG00000184724.4,KRTAP6-1,coding,chr21:30907620-30911767	ENSG00000258747.1,RP11-163M18.1.1,lncRNA,chr14:44046359-44077466	ENSG00000207595.1,MIR181A2,miRNA,chr9:126494541-126494651	0	0	0	0	1	0	0	1	5.93222e-11
ENSG00000172148.2,OR7A2P,coding,chr19:14835597-14836527	ENSG00000258747.1,RP11-163M18.1.1,lncRNA,chr14:44046359-44077466	ENSG00000207595.1,MIR181A2,miRNA,chr9:126494541-126494651	0	0	0	0	0	0	0	0	3.409e-10
ENSG00000244362.1,KRTAP19-7,coding,chr21:30855064-30855504	ENSG00000258747.1,RP11-163M18.1.1,lncRNA,chr14:44046359-44077466	ENSG00000207595.1,MIR181A2,miRNA,chr9:126494541-126494651	0	0	0	0	0	0	0	0	7.11164e-11
ENSG00000257962.1,RP11-219B4.6.1,coding,chr8:86345775-86349329	ENSG00000258747.1,RP11-163M18.1.1,lncRNA,chr14:44046359-44077466	ENSG00000207595.1,MIR181A2,miRNA,chr9:126494541-126494651	0	0	0	0	0	0	0	0	1.86845e-10
ENSG00000235961.2,PNMA6C,coding,chrX:151991474-151994057	ENSG00000258747.1,RP11-163M18.1.1,lncRNA,chr14:44046359-44077466	ENSG00000221091.1,MIR1302-5,miRNA,chr20:48664579-48664729	0	0	0	0	1	0	0	1	0.285726
ENSG00000258582.1,RP11-44L9.1.1,coding,chr16:72074716-72079144	ENSG00000258747.1,RP11-163M18.1.1,lncRNA,chr14:44046359-44077466	ENSG00000207613.1,MIR181C,miRNA,chr19:13846512-13846622	0	0	0	0	0	0	0	0	0.673508
ENSG00000176547.6,OR4C3,coding,chr11:48303047-48345241	ENSG00000258747.1,RP11-163M18.1.1,lncRNA,chr14:44046359-44077466	ENSG00000207988.1,MIR576,miRNA,chr4:110629302-110629400	0	0	0	0	0	0	0	0	0.624023
ENSG00000184724.4,KRTAP6-1,coding,chr21:30907620-30911767	ENSG00000258747.1,RP11-163M18.1.1,lncRNA,chr14:44046359-44077466	ENSG00000207988.1,MIR576,miRNA,chr4:110629302-110629400	0	0	0	0	1	0	0	1	0.606773
ENSG00000174942.1,OR5R1,coding,chr11:55941309-55942284	ENSG00000258747.1,RP11-163M18.1.1,lncRNA,chr14:44046359-44077466	ENSG00000207613.1,MIR181C,miRNA,chr19:13846512-13846622	0	0	0	0	1	0	0	1	0.68972
ENSG00000214643.2,DEFB133,coding,chr6:50021772-50025116	ENSG00000258747.1,RP11-163M18.1.1,lncRNA,chr14:44046359-44077466	ENSG00000207613.1,MIR181C,miRNA,chr19:13846512-13846622	0	0	0	0	0	0	0	0	0.682263
ENSG00000174942.1,OR5R1,coding,chr11:55941309-55942284	ENSG00000258747.1,RP11-163M18.1.1,lncRNA,chr14:44046359-44077466	ENSG00000221552.1,MIR1303,miRNA,chr5:154045528-154045614	0	0	0	0	1	0	0	1	0.71097
ENSG00000176547.6,OR4C3,coding,chr11:48303047-48345241	ENSG00000258747.1,RP11-163M18.1.1,lncRNA,chr14:44046359-44077466	ENSG00000207600.1,MIR598,miRNA,chr8:10930125-10930222	0	0	0	0	0	0	0	0	0.628892
ENSG00000223874.1,AC007557.1.1,coding,chr2:217443739-217444607	ENSG00000258747.1,RP11-163M18.1.1,lncRNA,chr14:44046359-44077466	ENSG00000202566.2,MIR421,miRNA,chrX:73354936-73355021	0	0	0	0	0	0	0	0	0.228403
ENSG00000234214.2,FAM75A4,coding,chr9:41311106-41317364	ENSG00000258747.1,RP11-163M18.1.1,lncRNA,chr14:44046359-44077466	ENSG00000207600.1,MIR598,miRNA,chr8:10930125-10930222	0	0	0	0	0	0	0	0	0.625766
ENSG00000172146.1,OR1A1,coding,chr17:3065664-3066594	ENSG00000258747.1,RP11-163M18.1.1,lncRNA,chr14:44046359-44077466	ENSG00000221067.1,MIR1280,miRNA,chr3:129563697-129563791	0	0	0	0	0	0	0	0	0.315283
ENSG00000174942.1,OR5R1,coding,chr11:55941309-55942284	ENSG00000258747.1,RP11-163M18.1.1,lncRNA,chr14:44046359-44077466	ENSG00000221067.1,MIR1280,miRNA,chr3:129563697-129563791	0	0	0	0	1	0	0	1	0.67539
ENSG00000236294.1,AC073348.1,coding,chr7:112878362-112878693	ENSG00000258747.1,RP11-163M18.1.1,lncRNA,chr14:44046359-44077466	ENSG00000221067.1,MIR1280,miRNA,chr3:129563697-129563791	0	0	0	0	0	0	0	0	0.41681
ENSG00000172150.4,OR1A2,coding,chr17:3047562-3048492	ENSG00000258747.1,RP11-163M18.1.1,lncRNA,chr14:44046359-44077466	ENSG00000221067.1,MIR1280,miRNA,chr3:129563697-129563791	0	0	0	0	0	0	0	0	0.675576
ENSG00000253314.1,LINC00293,coding,chr8:47853023-47885094	ENSG00000258747.1,RP11-163M18.1.1,lncRNA,chr14:44046359-44077466	ENSG00000221067.1,MIR1280,miRNA,chr3:129563697-129563791	0	0	0	0	0	0	0	0	0.0450023
ENSG00000258817.1,OR4C13,coding,chr11:49930518-49931547	ENSG00000258747.1,RP11-163M18.1.1,lncRNA,chr14:44046359-44077466	ENSG00000216031.1,MIR298,miRNA,chr20:56826675-56826763	0	0	0	0	0	0	0	0	0.368526
ENSG00000255339.2,RP11-411B6.6.1,coding,chr10:102255374-102279628	ENSG00000258747.1,RP11-163M18.1.1,lncRNA,chr14:44046359-44077466	ENSG00000216031.1,MIR298,miRNA,chr20:56826675-56826763	0	0	0	0	0	0	0	0	0.524947
ENSG00000205442.6,IZUMO3,coding,chr9:24532957-24535944	ENSG00000258747.1,RP11-163M18.1.1,lncRNA,chr14:44046359-44077466	ENSG00000199150.1,MIRLET7G,miRNA,chr3:52277331-52277419	0	0	0	0	0	0	0	0	0.32011
ENSG00000251546.1,IGKV1D-39,coding,chr2:89400495-89400995	ENSG00000258747.1,RP11-163M18.1.1,lncRNA,chr14:44046359-44077466	ENSG00000215946.1,MIR941-1,miRNA,chr20:62021819-62021910	0	0	0	0	0	0	1	1	0.628546
ENSG00000176904.1,OR51H1P,coding,chr11:4837461-4838370	ENSG00000258747.1,RP11-163M18.1.1,lncRNA,chr14:44046359-44077466	ENSG00000207600.1,MIR598,miRNA,chr8:10930125-10930222	0	0	0	0	1	0	0	1	0.64789
ENSG00000172146.1,OR1A1,coding,chr17:3065664-3066594	ENSG00000258747.1,RP11-163M18.1.1,lncRNA,chr14:44046359-44077466	ENSG00000221753.1,MIR1273A,miRNA,chr8:101105385-101105488	0	0	0	0	0	0	0	0	0.235428
ENSG00000174942.1,OR5R1,coding,chr11:55941309-55942284	ENSG00000258747.1,RP11-163M18.1.1,lncRNA,chr14:44046359-44077466	ENSG00000221753.1,MIR1273A,miRNA,chr8:101105385-101105488	0	0	0	0	1	0	0	1	0.376342
ENSG00000258817.1,OR4C13,coding,chr11:49930518-49931547	ENSG00000258747.1,RP11-163M18.1.1,lncRNA,chr14:44046359-44077466	ENSG00000221753.1,MIR1273A,miRNA,chr8:101105385-101105488	0	0	0	0	0	0	0	0	0.181839
ENSG00000172150.4,OR1A2,coding,chr17:3047562-3048492	ENSG00000258747.1,RP11-163M18.1.1,lncRNA,chr14:44046359-44077466	ENSG00000221753.1,MIR1273A,miRNA,chr8:101105385-101105488	0	0	0	0	0	0	0	0	0.37695
ENSG00000253314.1,LINC00293,coding,chr8:47853023-47885094	ENSG00000258747.1,RP11-163M18.1.1,lncRNA,chr14:44046359-44077466	ENSG00000221753.1,MIR1273A,miRNA,chr8:101105385-101105488	0	0	0	0	0	0	0	0	0.029533
ENSG00000205442.6,IZUMO3,coding,chr9:24532957-24535944	ENSG00000258747.1,RP11-163M18.1.1,lncRNA,chr14:44046359-44077466	ENSG00000221525.1,MIR1185-1,miRNA,chr14:100579066-100579152	0	0	0	0	0	0	0	0	0.355649
ENSG00000205442.6,IZUMO3,coding,chr9:24532957-24535944	ENSG00000258747.1,RP11-163M18.1.1,lncRNA,chr14:44046359-44077466	ENSG00000207996.1,MIR301A,miRNA,chr17:54583278-54583364	0	0	0	0	0	0	0	0	0.355649
ENSG00000204703.3,OR2B3,coding,chr6:29161963-29163069	ENSG00000258747.1,RP11-163M18.1.1,lncRNA,chr14:44046359-44077466	ENSG00000207546.1,MIR548C,miRNA,chr12:63302555-63302652	0	0	0	0	0	0	0	0	0.323935
ENSG00000253314.1,LINC00293,coding,chr8:47853023-47885094	ENSG00000258747.1,RP11-163M18.1.1,lncRNA,chr14:44046359-44077466	ENSG00000212044.1,MIR548U,miRNA,chr1:147589954-147590046	0	0	0	0	0	0	0	0	0.0453375
ENSG00000204703.3,OR2B3,coding,chr6:29161963-29163069	ENSG00000258747.1,RP11-163M18.1.1,lncRNA,chr14:44046359-44077466	ENSG00000208032.1,MIR548A3,miRNA,chr8:105565772-105565869	0	0	0	0	0	0	0	0	0.623882
ENSG00000204379.6,XAGE1A,coding,chrX:52271943-52277088	ENSG00000258747.1,RP11-163M18.1.1,lncRNA,chr14:44046359-44077466	ENSG00000221063.1,MIR1296,miRNA,chr10:64802722-64802814	0	0	0	0	0	0	0	0	0.253892
ENSG00000204703.3,OR2B3,coding,chr6:29161963-29163069	ENSG00000258747.1,RP11-163M18.1.1,lncRNA,chr14:44046359-44077466	ENSG00000207612.1,MIR604,miRNA,chr10:29873938-29874032	0	0	0	0	0	0	0	0	0.45271
ENSG00000196800.2,SPINK14,coding,chr5:147529488-147535154	ENSG00000259331.1,RP11-57P19.1.1,lncRNA,chr15:92944246-92945054	ENSG00000221552.1,MIR1303,miRNA,chr5:154045528-154045614	0	0	0	0	0	0	0	0	0.700962
ENSG00000197426.4,AC103710.1,coding,chr11:4687410-4688274	ENSG00000259331.1,RP11-57P19.1.1,lncRNA,chr15:92944246-92945054	ENSG00000258217.1,MIR196A1.1,miRNA,chr17:44064835-44064937	0	0	0	0	0	0	0	0	0.861323
ENSG00000172459.2,OR5AR1,coding,chr11:56187713-56188739	ENSG00000259331.1,RP11-57P19.1.1,lncRNA,chr15:92944246-92945054	ENSG00000221552.1,MIR1303,miRNA,chr5:154045528-154045614	0	0	0	0	0	0	0	0	0.325435
ENSG00000182447.4,OTOL1,coding,chr3:162697289-162704424	ENSG00000259331.1,RP11-57P19.1.1,lncRNA,chr15:92944246-92945054	ENSG00000221552.1,MIR1303,miRNA,chr5:154045528-154045614	0	0	0	0	0	0	0	0	0.377802
ENSG00000204495.3,PRAMEF13,coding,chr1:13320000-13325243	ENSG00000259331.1,RP11-57P19.1.1,lncRNA,chr15:92944246-92945054	ENSG00000221552.1,MIR1303,miRNA,chr5:154045528-154045614	0	0	0	0	0	0	0	0	0.354623
ENSG00000255639.1,RP11-234B24.6.1,coding,chr12:4637060-4724008	ENSG00000259331.1,RP11-57P19.1.1,lncRNA,chr15:92944246-92945054	ENSG00000221200.1,MIR1253,miRNA,chr17:2598121-2598226	0	0	0	0	0	0	0	0	2.02597e-08
ENSG00000259164.1,RP11-463C8.4.1,coding,chr14:76634406-76761558	ENSG00000251621.1,AC009487.5.1,lncRNA,chr2:161988771-161993531	ENSG00000212024.1,MIR550A3,miRNA,chr7:29686873-29686970	0	0	0	0	0	0	0	0	0.525653
ENSG00000204887.3,KRTAP1-4,coding,chr17:36439454-36439903	ENSG00000251621.1,AC009487.5.1,lncRNA,chr2:161988771-161993531	ENSG00000212024.1,MIR550A3,miRNA,chr7:29686873-29686970	0	0	0	0	0	0	0	0	0.298728
ENSG00000172148.2,OR7A2P,coding,chr19:14835597-14836527	ENSG00000256362.1,RP11-955H22.3.1,lncRNA,chr12:126374652-126390570	ENSG00000207595.1,MIR181A2,miRNA,chr9:126494541-126494651	0	0	0	0	0	0	0	0	4.02735e-10
ENSG00000259164.1,RP11-463C8.4.1,coding,chr14:76634406-76761558	ENSG00000259650.1,RP11-272D12.1.1,lncRNA,chr15:71414653-71421781	ENSG00000212024.1,MIR550A3,miRNA,chr7:29686873-29686970	0	0	0	0	0	0	0	0	0.748536
ENSG00000204887.3,KRTAP1-4,coding,chr17:36439454-36439903	ENSG00000259650.1,RP11-272D12.1.1,lncRNA,chr15:71414653-71421781	ENSG00000212024.1,MIR550A3,miRNA,chr7:29686873-29686970	0	0	0	0	0	0	0	0	0.442668
ENSG00000172154.3,OR8I2,coding,chr11:55617328-55618338	ENSG00000232954.1,RP11-538C21.1.1,lncRNA,chr13:57683825-57705252	ENSG00000207922.1,MIR566,miRNA,chr3:50185762-50185856	0	0	0	0	0	0	0	0	0.100107
ENSG00000172154.3,OR8I2,coding,chr11:55617328-55618338	ENSG00000231477.1,AC004448.7.1,lncRNA,chr17:19300994-19302296	ENSG00000207922.1,MIR566,miRNA,chr3:50185762-50185856	0	0	0	0	0	0	0	0	0.122869
ENSG00000172154.3,OR8I2,coding,chr11:55617328-55618338	ENSG00000226078.1,RP11-205K6.2.1,lncRNA,chr9:128329717-128332443	ENSG00000207922.1,MIR566,miRNA,chr3:50185762-50185856	0	0	0	0	0	0	0	0	0.167689
ENSG00000172154.3,OR8I2,coding,chr11:55617328-55618338	ENSG00000231019.1,RP11-545P6.2.1,lncRNA,chr13:87593122-87686338	ENSG00000207922.1,MIR566,miRNA,chr3:50185762-50185856	0	0	0	0	0	0	0	0	0.16697
ENSG00000172154.3,OR8I2,coding,chr11:55617328-55618338	ENSG00000231791.1,RP11-382D12.1.1,lncRNA,chr1:182564827-182568583	ENSG00000207583.1,MIR606,miRNA,chr10:76982221-76982317	0	0	0	0	0	0	0	0	0.432319
ENSG00000172154.3,OR8I2,coding,chr11:55617328-55618338	ENSG00000232954.1,RP11-538C21.1.1,lncRNA,chr13:57683825-57705252	ENSG00000207583.1,MIR606,miRNA,chr10:76982221-76982317	0	0	0	0	0	0	0	0	0.494079
ENSG00000172154.3,OR8I2,coding,chr11:55617328-55618338	ENSG00000239314.1,MORC1-AS1,lncRNA,chr3:110302992-110311879	ENSG00000207583.1,MIR606,miRNA,chr10:76982221-76982317	0	0	0	0	0	0	0	0	0.555972
ENSG00000172154.3,OR8I2,coding,chr11:55617328-55618338	ENSG00000226078.1,RP11-205K6.2.1,lncRNA,chr9:128329717-128332443	ENSG00000207583.1,MIR606,miRNA,chr10:76982221-76982317	0	0	0	0	0	0	0	0	0.573847
ENSG00000172154.3,OR8I2,coding,chr11:55617328-55618338	ENSG00000238004.1,AC009227.3.1,lncRNA,chr2:155024614-155025578	ENSG00000221025.1,MIR1250,miRNA,chr17:76721590-76721703	0	0	0	0	0	0	0	0	0.917225
ENSG00000172154.3,OR8I2,coding,chr11:55617328-55618338	ENSG00000236102.2,RP4-639J15.1.1,lncRNA,chr7:156543163-156543969	ENSG00000221025.1,MIR1250,miRNA,chr17:76721590-76721703	0	0	0	0	0	0	0	0	0.869686
ENSG00000028310.12,BRD9,coding,chr5:903405-945939	ENSG00000258649.1,CTD-2142D14.1.1,lncRNA,chr14:37729938-37741879	ENSG00000207598.1,MIR124-3,miRNA,chr20:61280296-61280383	0	0	0	0	0	0	0	0	0.453704
ENSG00000028310.12,BRD9,coding,chr5:903405-945939	ENSG00000251649.1,RP11-318I4.1.1,lncRNA,chr4:127211312-127212609	ENSG00000207598.1,MIR124-3,miRNA,chr20:61280296-61280383	0	0	0	0	0	0	0	0	0.278201
ENSG00000196589.3,AC010606.1,coding,chr19:6970171-6972442	ENSG00000240777.2,RP11-58O15.1.1,lncRNA,chr3:55619670-55622172	ENSG00000207602.1,MIR106A,miRNA,chrX:133131893-133131974	0	0	0	0	0	0	0	0	0.940724
ENSG00000196589.3,AC010606.1,coding,chr19:6970171-6972442	ENSG00000240777.2,RP11-58O15.1.1,lncRNA,chr3:55619670-55622172	ENSG00000199032.1,MIR425,miRNA,chr3:49032584-49032671	0	0	0	0	0	0	0	0	0.974801
ENSG00000196589.3,AC010606.1,coding,chr19:6970171-6972442	ENSG00000251170.1,RP11-729M20.1.1,lncRNA,chr4:105370985-105551641	ENSG00000207602.1,MIR106A,miRNA,chrX:133131893-133131974	0	0	0	0	0	0	0	0	0.850291
ENSG00000196589.3,AC010606.1,coding,chr19:6970171-6972442	ENSG00000198671.2,RP11-168J19.2.1,lncRNA,chr12:63697514-63699853	ENSG00000207721.1,MIR186,miRNA,chr1:71305901-71305987	0	0	0	0	0	0	0	0	0.724888
ENSG00000196589.3,AC010606.1,coding,chr19:6970171-6972442	ENSG00000198671.2,RP11-168J19.2.1,lncRNA,chr12:63697514-63699853	ENSG00000207704.1,MIR548D1,miRNA,chr8:124429454-124429551	0	0	0	0	0	0	0	0	0.642125
ENSG00000196589.3,AC010606.1,coding,chr19:6970171-6972442	ENSG00000198671.2,RP11-168J19.2.1,lncRNA,chr12:63697514-63699853	ENSG00000221410.1,MIR1238,miRNA,chr19:10523797-10523880	0	0	0	0	0	0	0	0	0.528093
ENSG00000196589.3,AC010606.1,coding,chr19:6970171-6972442	ENSG00000232806.1,AP001610.9.1,lncRNA,chr21:41852921-41856755	ENSG00000207602.1,MIR106A,miRNA,chrX:133131893-133131974	0	0	0	0	0	0	0	0	0.938886
ENSG00000196589.3,AC010606.1,coding,chr19:6970171-6972442	ENSG00000250446.1,CTD-2275D24.3.1,lncRNA,chr5:73659575-73666347	ENSG00000207602.1,MIR106A,miRNA,chrX:133131893-133131974	0	0	0	0	0	0	0	0	0.218011
ENSG00000196589.3,AC010606.1,coding,chr19:6970171-6972442	ENSG00000229275.1,LL22NC03-121E8.3.1,lncRNA,chr22:46916022-46917710	ENSG00000207602.1,MIR106A,miRNA,chrX:133131893-133131974	0	0	0	0	0	0	0	0	0.118338
ENSG00000196589.3,AC010606.1,coding,chr19:6970171-6972442	ENSG00000230051.1,CTA-929C8.8.1,lncRNA,chr22:26057747-26105226	ENSG00000207602.1,MIR106A,miRNA,chrX:133131893-133131974	0	0	0	0	0	0	0	0	0.511971
ENSG00000196589.3,AC010606.1,coding,chr19:6970171-6972442	ENSG00000234116.1,RP11-261C10.1.1,lncRNA,chr1:241235769-241237393	ENSG00000207602.1,MIR106A,miRNA,chrX:133131893-133131974	0	0	0	0	0	0	0	0	0.48127
ENSG00000196589.3,AC010606.1,coding,chr19:6970171-6972442	ENSG00000236828.1,DMD-AS3,lncRNA,chrX:32682977-32684438	ENSG00000207602.1,MIR106A,miRNA,chrX:133131893-133131974	0	0	0	0	0	0	0	0	0.915748
ENSG00000196589.3,AC010606.1,coding,chr19:6970171-6972442	ENSG00000233519.1,RP11-177F11.1.1,lncRNA,chr1:238630593-238631046	ENSG00000207602.1,MIR106A,miRNA,chrX:133131893-133131974	0	0	0	0	0	0	0	0	0.94078
ENSG00000196589.3,AC010606.1,coding,chr19:6970171-6972442	ENSG00000249343.1,CTD-2275D24.2.1,lncRNA,chr5:73654066-73659878	ENSG00000207602.1,MIR106A,miRNA,chrX:133131893-133131974	0	0	0	0	0	0	0	0	0.94055
ENSG00000196589.3,AC010606.1,coding,chr19:6970171-6972442	ENSG00000248942.1,CTD-2275D24.4.1,lncRNA,chr5:73637990-73639906	ENSG00000207602.1,MIR106A,miRNA,chrX:133131893-133131974	0	0	0	0	0	0	0	0	0.940171
ENSG00000196589.3,AC010606.1,coding,chr19:6970171-6972442	ENSG00000249877.1,RP11-706F1.2.1,lncRNA,chr4:190446824-190449484	ENSG00000207602.1,MIR106A,miRNA,chrX:133131893-133131974	0	0	0	0	0	0	0	0	0.382299
ENSG00000196589.3,AC010606.1,coding,chr19:6970171-6972442	ENSG00000242790.1,RP11-451G4.3.1,lncRNA,chr3:156491670-156494659	ENSG00000207602.1,MIR106A,miRNA,chrX:133131893-133131974	0	0	0	0	0	0	0	0	0.847817
ENSG00000196589.3,AC010606.1,coding,chr19:6970171-6972442	ENSG00000250902.1,RP11-301H24.4.1,lncRNA,chr4:146655216-146657720	ENSG00000207602.1,MIR106A,miRNA,chrX:133131893-133131974	0	0	0	0	0	0	0	0	0.895385
ENSG00000196589.3,AC010606.1,coding,chr19:6970171-6972442	ENSG00000232113.1,RP11-360D2.1.1,lncRNA,chr1:171871534-171872896	ENSG00000207602.1,MIR106A,miRNA,chrX:133131893-133131974	0	0	0	0	0	0	0	0	0.385314
ENSG00000196589.3,AC010606.1,coding,chr19:6970171-6972442	ENSG00000253713.1,CTC-264O10.2.1,lncRNA,chr5:166475900-166479168	ENSG00000207602.1,MIR106A,miRNA,chrX:133131893-133131974	0	0	0	0	0	0	0	0	0.924905
ENSG00000196589.3,AC010606.1,coding,chr19:6970171-6972442	ENSG00000228011.1,LINC00413,lncRNA,chr13:77134635-77135276	ENSG00000207602.1,MIR106A,miRNA,chrX:133131893-133131974	0	0	0	0	0	0	0	0	0.761654
ENSG00000196589.3,AC010606.1,coding,chr19:6970171-6972442	ENSG00000254291.1,RP11-10J21.6.1,lncRNA,chr8:142405410-142406418	ENSG00000207602.1,MIR106A,miRNA,chrX:133131893-133131974	0	0	0	0	0	0	0	0	0.927286
ENSG00000196589.3,AC010606.1,coding,chr19:6970171-6972442	ENSG00000231092.1,AC012513.6.1,lncRNA,chr2:216832562-216839098	ENSG00000207602.1,MIR106A,miRNA,chrX:133131893-133131974	0	0	0	0	0	0	0	0	0.746679
ENSG00000196589.3,AC010606.1,coding,chr19:6970171-6972442	ENSG00000249429.1,CTD-2050E21.1.1,lncRNA,chr5:142849612-142891108	ENSG00000207602.1,MIR106A,miRNA,chrX:133131893-133131974	0	0	0	0	0	0	0	0	0.75734
ENSG00000196589.3,AC010606.1,coding,chr19:6970171-6972442	ENSG00000232806.1,AP001610.9.1,lncRNA,chr21:41852921-41856755	ENSG00000221410.1,MIR1238,miRNA,chr19:10523797-10523880	0	0	0	0	0	0	0	0	0.743299
ENSG00000196589.3,AC010606.1,coding,chr19:6970171-6972442	ENSG00000231238.1,LINC00349,lncRNA,chr13:18012636-18022837	ENSG00000207721.1,MIR186,miRNA,chr1:71305901-71305987	0	0	0	0	0	0	0	0	0.909624
ENSG00000196589.3,AC010606.1,coding,chr19:6970171-6972442	ENSG00000226733.1,RP11-397G17.1.1,lncRNA,chr6:50169382-50174954	ENSG00000207721.1,MIR186,miRNA,chr1:71305901-71305987	0	0	0	0	0	0	0	0	0.595687
ENSG00000196589.3,AC010606.1,coding,chr19:6970171-6972442	ENSG00000231238.1,LINC00349,lncRNA,chr13:18012636-18022837	ENSG00000207704.1,MIR548D1,miRNA,chr8:124429454-124429551	0	0	0	0	0	0	0	0	0.858619
ENSG00000196589.3,AC010606.1,coding,chr19:6970171-6972442	ENSG00000261648.1,CTD-2014E2.2.1,lncRNA,chr16:31465519-31466059	ENSG00000207704.1,MIR548D1,miRNA,chr8:124429454-124429551	0	0	0	0	0	0	0	0	0.834801
ENSG00000196589.3,AC010606.1,coding,chr19:6970171-6972442	ENSG00000230051.1,CTA-929C8.8.1,lncRNA,chr22:26057747-26105226	ENSG00000221410.1,MIR1238,miRNA,chr19:10523797-10523880	0	0	0	0	0	0	0	0	0.400136
ENSG00000196589.3,AC010606.1,coding,chr19:6970171-6972442	ENSG00000234116.1,RP11-261C10.1.1,lncRNA,chr1:241235769-241237393	ENSG00000221410.1,MIR1238,miRNA,chr19:10523797-10523880	0	0	0	0	0	0	0	0	0.230327
ENSG00000196589.3,AC010606.1,coding,chr19:6970171-6972442	ENSG00000233519.1,RP11-177F11.1.1,lncRNA,chr1:238630593-238631046	ENSG00000221410.1,MIR1238,miRNA,chr19:10523797-10523880	0	0	0	0	0	0	0	0	0.724242
ENSG00000196589.3,AC010606.1,coding,chr19:6970171-6972442	ENSG00000231238.1,LINC00349,lncRNA,chr13:18012636-18022837	ENSG00000221410.1,MIR1238,miRNA,chr19:10523797-10523880	0	0	0	0	0	0	0	0	0.702904
ENSG00000196589.3,AC010606.1,coding,chr19:6970171-6972442	ENSG00000231597.1,AC007557.4.1,lncRNA,chr2:217427356-217428100	ENSG00000221410.1,MIR1238,miRNA,chr19:10523797-10523880	0	0	0	0	0	0	0	0	0.710249
ENSG00000196589.3,AC010606.1,coding,chr19:6970171-6972442	ENSG00000253713.1,CTC-264O10.2.1,lncRNA,chr5:166475900-166479168	ENSG00000221410.1,MIR1238,miRNA,chr19:10523797-10523880	0	0	0	0	0	0	0	0	0.726342
ENSG00000196589.3,AC010606.1,coding,chr19:6970171-6972442	ENSG00000261648.1,CTD-2014E2.2.1,lncRNA,chr16:31465519-31466059	ENSG00000221410.1,MIR1238,miRNA,chr19:10523797-10523880	0	0	0	0	0	0	0	0	0.701141
ENSG00000186925.5,KRTAP19-6,coding,chr21:30835724-30836054	ENSG00000240777.2,RP11-58O15.1.1,lncRNA,chr3:55619670-55622172	ENSG00000211997.1,MIR708,miRNA,chr11:78790713-78790801	0	0	0	0	0	0	0	0	0.881177
ENSG00000186925.5,KRTAP19-6,coding,chr21:30835724-30836054	ENSG00000251170.1,RP11-729M20.1.1,lncRNA,chr4:105370985-105551641	ENSG00000215930.1,MIR942,miRNA,chr1:117438787-117438873	0	0	0	0	0	0	0	0	0.759927
ENSG00000186925.5,KRTAP19-6,coding,chr21:30835724-30836054	ENSG00000251170.1,RP11-729M20.1.1,lncRNA,chr4:105370985-105551641	ENSG00000207693.1,MIR602,miRNA,chr9:139852691-139852789	0	0	0	0	0	0	0	0	0.759927
ENSG00000186925.5,KRTAP19-6,coding,chr21:30835724-30836054	ENSG00000249747.1,RP11-308K2.1.1,lncRNA,chr4:188360133-188367494	ENSG00000215930.1,MIR942,miRNA,chr1:117438787-117438873	0	0	0	0	0	1	0	1	0.816195
ENSG00000186925.5,KRTAP19-6,coding,chr21:30835724-30836054	ENSG00000250446.1,CTD-2275D24.3.1,lncRNA,chr5:73659575-73666347	ENSG00000215930.1,MIR942,miRNA,chr1:117438787-117438873	0	0	0	0	0	0	0	0	0.215702
ENSG00000186925.5,KRTAP19-6,coding,chr21:30835724-30836054	ENSG00000229275.1,LL22NC03-121E8.3.1,lncRNA,chr22:46916022-46917710	ENSG00000215930.1,MIR942,miRNA,chr1:117438787-117438873	0	0	0	0	0	0	0	0	0.134336
ENSG00000186925.5,KRTAP19-6,coding,chr21:30835724-30836054	ENSG00000230051.1,CTA-929C8.8.1,lncRNA,chr22:26057747-26105226	ENSG00000215930.1,MIR942,miRNA,chr1:117438787-117438873	0	0	0	0	0	0	0	0	0.442752
ENSG00000186925.5,KRTAP19-6,coding,chr21:30835724-30836054	ENSG00000234116.1,RP11-261C10.1.1,lncRNA,chr1:241235769-241237393	ENSG00000215930.1,MIR942,miRNA,chr1:117438787-117438873	0	0	0	0	0	0	0	0	0.341505
ENSG00000186925.5,KRTAP19-6,coding,chr21:30835724-30836054	ENSG00000236828.1,DMD-AS3,lncRNA,chrX:32682977-32684438	ENSG00000215930.1,MIR942,miRNA,chr1:117438787-117438873	0	0	0	0	0	0	0	0	0.828696
ENSG00000186925.5,KRTAP19-6,coding,chr21:30835724-30836054	ENSG00000249880.1,RP11-432G16.1.1,lncRNA,chr5:95886726-95907978	ENSG00000215930.1,MIR942,miRNA,chr1:117438787-117438873	0	0	0	0	0	0	0	0	0.775634
ENSG00000186925.5,KRTAP19-6,coding,chr21:30835724-30836054	ENSG00000233519.1,RP11-177F11.1.1,lncRNA,chr1:238630593-238631046	ENSG00000215930.1,MIR942,miRNA,chr1:117438787-117438873	0	0	0	0	0	0	0	0	0.856403
ENSG00000186925.5,KRTAP19-6,coding,chr21:30835724-30836054	ENSG00000249343.1,CTD-2275D24.2.1,lncRNA,chr5:73654066-73659878	ENSG00000215930.1,MIR942,miRNA,chr1:117438787-117438873	0	0	0	0	0	0	0	0	0.856154
ENSG00000186925.5,KRTAP19-6,coding,chr21:30835724-30836054	ENSG00000248942.1,CTD-2275D24.4.1,lncRNA,chr5:73637990-73639906	ENSG00000215930.1,MIR942,miRNA,chr1:117438787-117438873	0	0	0	0	0	0	0	0	0.855639
ENSG00000186925.5,KRTAP19-6,coding,chr21:30835724-30836054	ENSG00000242790.1,RP11-451G4.3.1,lncRNA,chr3:156491670-156494659	ENSG00000215930.1,MIR942,miRNA,chr1:117438787-117438873	0	0	0	0	0	0	0	0	0.757314
ENSG00000186925.5,KRTAP19-6,coding,chr21:30835724-30836054	ENSG00000250902.1,RP11-301H24.4.1,lncRNA,chr4:146655216-146657720	ENSG00000215930.1,MIR942,miRNA,chr1:117438787-117438873	0	0	0	0	0	0	0	0	0.806197
ENSG00000186925.5,KRTAP19-6,coding,chr21:30835724-30836054	ENSG00000232113.1,RP11-360D2.1.1,lncRNA,chr1:171871534-171872896	ENSG00000215930.1,MIR942,miRNA,chr1:117438787-117438873	0	0	0	0	0	0	0	0	0.386132
ENSG00000186925.5,KRTAP19-6,coding,chr21:30835724-30836054	ENSG00000234686.1,AC010971.1.1,lncRNA,chr7:49240278-49264958	ENSG00000215930.1,MIR942,miRNA,chr1:117438787-117438873	0	0	0	0	0	0	0	0	0.821339
ENSG00000186925.5,KRTAP19-6,coding,chr21:30835724-30836054	ENSG00000231597.1,AC007557.4.1,lncRNA,chr2:217427356-217428100	ENSG00000215930.1,MIR942,miRNA,chr1:117438787-117438873	0	0	0	0	0	0	0	0	0.797665
ENSG00000186925.5,KRTAP19-6,coding,chr21:30835724-30836054	ENSG00000236130.1,RP11-23B15.1.1,lncRNA,chr9:99608037-99612111	ENSG00000215930.1,MIR942,miRNA,chr1:117438787-117438873	0	0	0	0	0	0	0	0	0.845371
ENSG00000186925.5,KRTAP19-6,coding,chr21:30835724-30836054	ENSG00000224876.1,RP11-49G10.3.1,lncRNA,chr20:31266386-31268534	ENSG00000215930.1,MIR942,miRNA,chr1:117438787-117438873	0	0	0	0	0	0	0	0	0.680213
ENSG00000186925.5,KRTAP19-6,coding,chr21:30835724-30836054	ENSG00000224467.1,AC009313.1.1,lncRNA,chr2:161660987-161724981	ENSG00000215930.1,MIR942,miRNA,chr1:117438787-117438873	0	0	0	0	0	0	0	0	0.421782
ENSG00000186925.5,KRTAP19-6,coding,chr21:30835724-30836054	ENSG00000249747.1,RP11-308K2.1.1,lncRNA,chr4:188360133-188367494	ENSG00000207693.1,MIR602,miRNA,chr9:139852691-139852789	0	0	0	0	0	1	0	1	0.816195
ENSG00000186925.5,KRTAP19-6,coding,chr21:30835724-30836054	ENSG00000232806.1,AP001610.9.1,lncRNA,chr21:41852921-41856755	ENSG00000207693.1,MIR602,miRNA,chr9:139852691-139852789	0	0	0	0	0	0	0	0	0.854055
ENSG00000186925.5,KRTAP19-6,coding,chr21:30835724-30836054	ENSG00000224358.1,RP11-466F5.8.1,lncRNA,chr1:164004789-164011037	ENSG00000207693.1,MIR602,miRNA,chr9:139852691-139852789	0	0	0	0	0	0	0	0	0.503915
ENSG00000186925.5,KRTAP19-6,coding,chr21:30835724-30836054	ENSG00000229275.1,LL22NC03-121E8.3.1,lncRNA,chr22:46916022-46917710	ENSG00000207693.1,MIR602,miRNA,chr9:139852691-139852789	0	0	0	0	0	0	0	0	0.134336
ENSG00000186925.5,KRTAP19-6,coding,chr21:30835724-30836054	ENSG00000230051.1,CTA-929C8.8.1,lncRNA,chr22:26057747-26105226	ENSG00000207693.1,MIR602,miRNA,chr9:139852691-139852789	0	0	0	0	0	0	0	0	0.442752
ENSG00000186925.5,KRTAP19-6,coding,chr21:30835724-30836054	ENSG00000234116.1,RP11-261C10.1.1,lncRNA,chr1:241235769-241237393	ENSG00000207693.1,MIR602,miRNA,chr9:139852691-139852789	0	0	0	0	0	0	0	0	0.341505
ENSG00000186925.5,KRTAP19-6,coding,chr21:30835724-30836054	ENSG00000236828.1,DMD-AS3,lncRNA,chrX:32682977-32684438	ENSG00000207693.1,MIR602,miRNA,chr9:139852691-139852789	0	0	0	0	0	0	0	0	0.828696
ENSG00000186925.5,KRTAP19-6,coding,chr21:30835724-30836054	ENSG00000249880.1,RP11-432G16.1.1,lncRNA,chr5:95886726-95907978	ENSG00000207693.1,MIR602,miRNA,chr9:139852691-139852789	0	0	0	0	0	0	0	0	0.775634
ENSG00000186925.5,KRTAP19-6,coding,chr21:30835724-30836054	ENSG00000233519.1,RP11-177F11.1.1,lncRNA,chr1:238630593-238631046	ENSG00000207693.1,MIR602,miRNA,chr9:139852691-139852789	0	0	0	0	0	0	0	0	0.856403
ENSG00000186925.5,KRTAP19-6,coding,chr21:30835724-30836054	ENSG00000249343.1,CTD-2275D24.2.1,lncRNA,chr5:73654066-73659878	ENSG00000207693.1,MIR602,miRNA,chr9:139852691-139852789	0	0	0	0	0	0	0	0	0.856154
ENSG00000186925.5,KRTAP19-6,coding,chr21:30835724-30836054	ENSG00000248942.1,CTD-2275D24.4.1,lncRNA,chr5:73637990-73639906	ENSG00000207693.1,MIR602,miRNA,chr9:139852691-139852789	0	0	0	0	0	0	0	0	0.855639
ENSG00000186925.5,KRTAP19-6,coding,chr21:30835724-30836054	ENSG00000242790.1,RP11-451G4.3.1,lncRNA,chr3:156491670-156494659	ENSG00000207693.1,MIR602,miRNA,chr9:139852691-139852789	0	0	0	0	0	0	0	0	0.757314
ENSG00000186925.5,KRTAP19-6,coding,chr21:30835724-30836054	ENSG00000250902.1,RP11-301H24.4.1,lncRNA,chr4:146655216-146657720	ENSG00000207693.1,MIR602,miRNA,chr9:139852691-139852789	0	0	0	0	0	0	0	0	0.806197
ENSG00000186925.5,KRTAP19-6,coding,chr21:30835724-30836054	ENSG00000232113.1,RP11-360D2.1.1,lncRNA,chr1:171871534-171872896	ENSG00000207693.1,MIR602,miRNA,chr9:139852691-139852789	0	0	0	0	0	0	0	0	0.386132
ENSG00000186925.5,KRTAP19-6,coding,chr21:30835724-30836054	ENSG00000231238.1,LINC00349,lncRNA,chr13:18012636-18022837	ENSG00000207693.1,MIR602,miRNA,chr9:139852691-139852789	0	0	0	0	0	0	0	0	0.835569
ENSG00000186925.5,KRTAP19-6,coding,chr21:30835724-30836054	ENSG00000231597.1,AC007557.4.1,lncRNA,chr2:217427356-217428100	ENSG00000207693.1,MIR602,miRNA,chr9:139852691-139852789	0	0	0	0	0	0	0	0	0.797665
ENSG00000186925.5,KRTAP19-6,coding,chr21:30835724-30836054	ENSG00000236130.1,RP11-23B15.1.1,lncRNA,chr9:99608037-99612111	ENSG00000207693.1,MIR602,miRNA,chr9:139852691-139852789	0	0	0	0	0	0	0	0	0.845371
ENSG00000186925.5,KRTAP19-6,coding,chr21:30835724-30836054	ENSG00000224515.1,RP11-5K23.5.1,lncRNA,chr1:159792703-159793492	ENSG00000207693.1,MIR602,miRNA,chr9:139852691-139852789	0	0	0	0	0	0	0	0	0.53773
ENSG00000186925.5,KRTAP19-6,coding,chr21:30835724-30836054	ENSG00000232806.1,AP001610.9.1,lncRNA,chr21:41852921-41856755	ENSG00000221410.1,MIR1238,miRNA,chr19:10523797-10523880	0	0	0	0	0	0	0	0	0.667362
ENSG00000186925.5,KRTAP19-6,coding,chr21:30835724-30836054	ENSG00000230051.1,CTA-929C8.8.1,lncRNA,chr22:26057747-26105226	ENSG00000221410.1,MIR1238,miRNA,chr19:10523797-10523880	0	0	0	0	0	0	0	0	0.352087
ENSG00000186925.5,KRTAP19-6,coding,chr21:30835724-30836054	ENSG00000234116.1,RP11-261C10.1.1,lncRNA,chr1:241235769-241237393	ENSG00000221410.1,MIR1238,miRNA,chr19:10523797-10523880	0	0	0	0	0	0	0	0	0.201364
ENSG00000186925.5,KRTAP19-6,coding,chr21:30835724-30836054	ENSG00000233519.1,RP11-177F11.1.1,lncRNA,chr1:238630593-238631046	ENSG00000221410.1,MIR1238,miRNA,chr19:10523797-10523880	0	0	0	0	0	0	0	0	0.649197
ENSG00000186925.5,KRTAP19-6,coding,chr21:30835724-30836054	ENSG00000234686.1,AC010971.1.1,lncRNA,chr7:49240278-49264958	ENSG00000221410.1,MIR1238,miRNA,chr19:10523797-10523880	0	0	0	0	0	0	0	0	0.636193
ENSG00000186925.5,KRTAP19-6,coding,chr21:30835724-30836054	ENSG00000231238.1,LINC00349,lncRNA,chr13:18012636-18022837	ENSG00000221410.1,MIR1238,miRNA,chr19:10523797-10523880	0	0	0	0	0	0	0	0	0.628936
ENSG00000186925.5,KRTAP19-6,coding,chr21:30835724-30836054	ENSG00000231597.1,AC007557.4.1,lncRNA,chr2:217427356-217428100	ENSG00000221410.1,MIR1238,miRNA,chr19:10523797-10523880	0	0	0	0	0	0	0	0	0.635977
ENSG00000186925.5,KRTAP19-6,coding,chr21:30835724-30836054	ENSG00000224876.1,RP11-49G10.3.1,lncRNA,chr20:31266386-31268534	ENSG00000221410.1,MIR1238,miRNA,chr19:10523797-10523880	0	0	0	0	0	0	0	0	0.457309
ENSG00000186925.5,KRTAP19-6,coding,chr21:30835724-30836054	ENSG00000234686.1,AC010971.1.1,lncRNA,chr7:49240278-49264958	ENSG00000211997.1,MIR708,miRNA,chr11:78790713-78790801	0	0	0	0	0	0	0	0	0.843749
ENSG00000130538.4,OR11H1,coding,chr22:14828823-14829805	ENSG00000257470.1,RP11-397H6.1.1,lncRNA,chr12:95941929-95969038	ENSG00000207622.1,MIR619,miRNA,chr12:107754812-107754911	0	0	0	0	1	0	0	1	0.890465
ENSG00000130538.4,OR11H1,coding,chr22:14828823-14829805	ENSG00000225474.1,NBEA-AS1,lncRNA,chr13:34519966-34521401	ENSG00000221464.1,MIR1271,miRNA,chr5:175727554-175727640	0	0	0	0	1	1	0	2	0.917164
ENSG00000130538.4,OR11H1,coding,chr22:14828823-14829805	ENSG00000254178.1,RP11-299D14.2.1,lncRNA,chr8:25747561-25753568	ENSG00000207956.1,MIR579,miRNA,chr5:32430240-32430338	0	0	0	0	1	0	1	2	0.220218
ENSG00000130538.4,OR11H1,coding,chr22:14828823-14829805	ENSG00000237907.1,RP5-1013A22.2.1,lncRNA,chr20:42510830-42512146	ENSG00000207956.1,MIR579,miRNA,chr5:32430240-32430338	0	0	0	0	1	0	1	2	0.146994
ENSG00000130538.4,OR11H1,coding,chr22:14828823-14829805	ENSG00000257152.1,RP11-571M6.13.1,lncRNA,chr12:56445060-56449036	ENSG00000207956.1,MIR579,miRNA,chr5:32430240-32430338	0	0	0	0	1	1	1	3	0.197041
ENSG00000104972.10,LILRB1,coding,chr19:59777157-59840791	ENSG00000254504.1,RP11-167J8.2.1,lncRNA,chr11:71061368-71099275	ENSG00000221537.1,MIR548H1,miRNA,chr14:63631494-63631596	0	0	0	0	0	0	0	0	0.0363786
ENSG00000121377.2,TAS2R7,coding,chr12:10845397-10846493	ENSG00000236733.1,RP11-203L2.4.1,lncRNA,chr9:70627138-70648011	ENSG00000221464.1,MIR1271,miRNA,chr5:175727554-175727640	0	0	0	0	0	0	0	0	4.15223e-14
ENSG00000244362.1,KRTAP19-7,coding,chr21:30855064-30855504	ENSG00000236733.1,RP11-203L2.4.1,lncRNA,chr9:70627138-70648011	ENSG00000221464.1,MIR1271,miRNA,chr5:175727554-175727640	0	0	0	0	0	0	0	0	3.9635e-14
ENSG00000121377.2,TAS2R7,coding,chr12:10845397-10846493	ENSG00000236733.1,RP11-203L2.4.1,lncRNA,chr9:70627138-70648011	ENSG00000207595.1,MIR181A2,miRNA,chr9:126494541-126494651	0	0	0	0	0	0	0	0	0
ENSG00000244362.1,KRTAP19-7,coding,chr21:30855064-30855504	ENSG00000236733.1,RP11-203L2.4.1,lncRNA,chr9:70627138-70648011	ENSG00000207595.1,MIR181A2,miRNA,chr9:126494541-126494651	0	0	0	0	0	0	0	0	0
ENSG00000244362.1,KRTAP19-7,coding,chr21:30855064-30855504	ENSG00000236733.1,RP11-203L2.4.1,lncRNA,chr9:70627138-70648011	ENSG00000207588.1,MIR593,miRNA,chr7:127509148-127509248	0	0	0	0	0	0	0	0	3.86358e-14
ENSG00000135473.10,PAN2,coding,chr12:54996273-55014104	ENSG00000251176.1,RP11-97E7.1.1,lncRNA,chr4:172710725-172721993	ENSG00000198984.1,MIR345,miRNA,chr14:99843948-99844046	0	0	0	0	1	0	0	1	0.718317
ENSG00000135473.10,PAN2,coding,chr12:54996273-55014104	ENSG00000232719.1,RP11-13J8.1.1,lncRNA,chr2:201674349-201676104	ENSG00000198984.1,MIR345,miRNA,chr14:99843948-99844046	0	0	0	0	1	0	0	1	0.718317
ENSG00000012817.10,KDM5D,coding,chrY:20325138-20366213	ENSG00000260197.1,RP11-424G14.1.1,lncRNA,chrY:20313214-20315880	ENSG00000199066.1,MIR330,miRNA,chr19:50834091-50834185	0	0	0	0	0	0	0	0	0.44579
ENSG00000012817.10,KDM5D,coding,chrY:20325138-20366213	ENSG00000254365.1,CTB-180C19.1.1,lncRNA,chr5:166646902-166653856	ENSG00000199066.1,MIR330,miRNA,chr19:50834091-50834185	0	0	0	0	0	0	0	0	0.740312
ENSG00000012817.10,KDM5D,coding,chrY:20325138-20366213	ENSG00000248490.1,CTD-3007L5.1.1,lncRNA,chr5:27448476-27472275	ENSG00000207737.1,MIR181B2,miRNA,chr9:126495809-126495898	0	0	0	0	0	0	0	0	0.0684684
ENSG00000012817.10,KDM5D,coding,chrY:20325138-20366213	ENSG00000260547.1,RP11-368L12.2.1,lncRNA,chr16:62114610-62114985	ENSG00000207737.1,MIR181B2,miRNA,chr9:126495809-126495898	0	0	0	0	0	0	0	0	0.0452978
ENSG00000012817.10,KDM5D,coding,chrY:20325138-20366213	ENSG00000248490.1,CTD-3007L5.1.1,lncRNA,chr5:27448476-27472275	ENSG00000199187.1,MIR365B,miRNA,chr17:26926542-26926653	0	0	0	0	0	0	0	0	0.95305
ENSG00000012817.10,KDM5D,coding,chrY:20325138-20366213	ENSG00000225070.1,LL22NC03-23C6.13.1,lncRNA,chr22:20720742-20724463	ENSG00000207597.1,MIR490,miRNA,chr7:136238453-136238581	0	0	0	0	0	0	0	0	0.544304
ENSG00000012817.10,KDM5D,coding,chrY:20325138-20366213	ENSG00000215580.4,BCORP1,lncRNA,chrY:20076704-20124427	ENSG00000199066.1,MIR330,miRNA,chr19:50834091-50834185	0	0	0	0	0	0	0	0	0.898095
ENSG00000012817.10,KDM5D,coding,chrY:20325138-20366213	ENSG00000230704.1,RP1-117P20.3.1,lncRNA,chr1:167998693-168000413	ENSG00000199066.1,MIR330,miRNA,chr19:50834091-50834185	0	0	0	0	0	0	0	0	0.965665
ENSG00000012817.10,KDM5D,coding,chrY:20325138-20366213	ENSG00000230403.1,RP11-252M21.7.1,lncRNA,chr13:30467298-30468275	ENSG00000199066.1,MIR330,miRNA,chr19:50834091-50834185	0	0	0	0	0	0	0	0	0.329607
ENSG00000012817.10,KDM5D,coding,chrY:20325138-20366213	ENSG00000261261.1,RP11-297L17.4.1,lncRNA,chr16:51213947-51241761	ENSG00000199066.1,MIR330,miRNA,chr19:50834091-50834185	0	0	0	0	0	1	0	1	0.926717
ENSG00000184166.1,OR1D2,coding,chr17:2942101-2943040	ENSG00000234767.1,RP11-223F20.2.1,lncRNA,chr13:65338306-65350352	ENSG00000207967.1,MIR620,miRNA,chr12:115070747-115070842	0	0	0	0	0	0	1	1	0.566887
ENSG00000189169.5,KRTAP10-12,coding,chr21:44941514-44942387	ENSG00000261715.1,RP11-653G8.2.1,lncRNA,chr18:35900247-35933195	ENSG00000207967.1,MIR620,miRNA,chr12:115070747-115070842	0	0	0	0	0	1	1	2	0.481408
ENSG00000183054.6,RGPD6,coding,chr2:110705925-111051231	ENSG00000260580.1,RP11-142A12.1.1,lncRNA,chr16:26640695-26647948	ENSG00000207967.1,MIR620,miRNA,chr12:115070747-115070842	0	0	0	0	0	1	1	2	0.206523
ENSG00000132631.4,C20orf79,coding,chr20:18742369-18743033	ENSG00000226440.1,RP11-506B6.6.1,lncRNA,chr6:112664489-112734578	ENSG00000207967.1,MIR620,miRNA,chr12:115070747-115070842	0	0	0	0	0	0	1	1	0.80394
ENSG00000132631.4,C20orf79,coding,chr20:18742369-18743033	ENSG00000233395.1,RP11-168P8.7.1,lncRNA,chr10:43754456-43759920	ENSG00000207967.1,MIR620,miRNA,chr12:115070747-115070842	0	0	0	0	0	0	1	1	0.335519
ENSG00000063587.11,ZNF275,coding,chrX:152252806-152271578	ENSG00000248440.1,RP11-231G15.1.1,lncRNA,chr5:108861476-108862708	ENSG00000207718.1,MIR15A,miRNA,chr13:49521255-49521338	0	0	0	0	1	0	0	1	0.00946238
ENSG00000063587.11,ZNF275,coding,chrX:152252806-152271578	ENSG00000260848.1,CTD-2009A10.1.1,lncRNA,chr16:72135340-72149922	ENSG00000207718.1,MIR15A,miRNA,chr13:49521255-49521338	0	0	0	0	1	0	0	1	0.32346
ENSG00000171396.10,KRTAP4-4,coding,chr17:36569435-36570509	ENSG00000249276.1,RP11-8L21.1.1,lncRNA,chr5:43910225-43922487	ENSG00000207930.1,MIR603,miRNA,chr10:24604619-24604716	0	0	0	0	0	0	0	0	0.0070404
ENSG00000259164.1,RP11-463C8.4.1,coding,chr14:76634406-76761558	ENSG00000230114.1,RP11-141A19.2.1,lncRNA,chr1:49495669-49507544	ENSG00000221067.1,MIR1280,miRNA,chr3:129563697-129563791	0	0	0	0	0	0	0	0	0.748487
ENSG00000236032.2,OR5H14,coding,chr3:99350859-99351939	ENSG00000230114.1,RP11-141A19.2.1,lncRNA,chr1:49495669-49507544	ENSG00000199082.1,MIR342,miRNA,chr14:99645744-99645843	0	0	0	0	1	0	0	1	0.819428
ENSG00000135175.5,OCM2,coding,chr7:97451931-97458417	ENSG00000230114.1,RP11-141A19.2.1,lncRNA,chr1:49495669-49507544	ENSG00000221067.1,MIR1280,miRNA,chr3:129563697-129563791	0	0	0	0	0	0	0	0	0.62437
ENSG00000236294.1,AC073348.1,coding,chr7:112878362-112878693	ENSG00000230114.1,RP11-141A19.2.1,lncRNA,chr1:49495669-49507544	ENSG00000221067.1,MIR1280,miRNA,chr3:129563697-129563791	0	0	0	0	0	0	0	0	0.537625
ENSG00000204300.2,TMEM225,coding,chr11:123258842-123261559	ENSG00000230114.1,RP11-141A19.2.1,lncRNA,chr1:49495669-49507544	ENSG00000221753.1,MIR1273A,miRNA,chr8:101105385-101105488	0	0	0	0	0	0	0	0	0.497123
ENSG00000253148.1,RGS21,coding,chr1:190552744-190603038	ENSG00000237377.1,AC005703.2.1,lncRNA,chr17:15120603-15123519	ENSG00000208017.1,MIR140,miRNA,chr16:68524484-68524584	0	0	0	0	0	0	0	0	0.952915
ENSG00000237247.2,MBD3L5,coding,chr19:6981588-6984053	ENSG00000237377.1,AC005703.2.1,lncRNA,chr17:15120603-15123519	ENSG00000208017.1,MIR140,miRNA,chr16:68524484-68524584	0	0	0	0	0	0	0	0	0.841521
ENSG00000213578.4,CPLX3,coding,chr15:72905940-72911194	ENSG00000225070.1,LL22NC03-23C6.13.1,lncRNA,chr22:20720742-20724463	ENSG00000208017.1,MIR140,miRNA,chr16:68524484-68524584	0	0	0	0	0	0	0	0	0.0091599
ENSG00000182634.7,OR10G7,coding,chr11:123413982-123414927	ENSG00000225070.1,LL22NC03-23C6.13.1,lncRNA,chr22:20720742-20724463	ENSG00000208017.1,MIR140,miRNA,chr16:68524484-68524584	0	0	0	0	0	0	0	0	0.00492804
ENSG00000213578.4,CPLX3,coding,chr15:72905940-72911194	ENSG00000240777.2,RP11-58O15.1.1,lncRNA,chr3:55619670-55622172	ENSG00000208017.1,MIR140,miRNA,chr16:68524484-68524584	0	0	0	0	0	0	0	0	0.650639
ENSG00000237247.2,MBD3L5,coding,chr19:6981588-6984053	ENSG00000261154.1,RP11-571O6.1.1,lncRNA,chr16:76182203-76202079	ENSG00000208017.1,MIR140,miRNA,chr16:68524484-68524584	0	0	0	0	0	0	0	0	0.832669
ENSG00000243729.2,OR5V1,coding,chr6:29430985-29507723	ENSG00000261285.1,RP11-481E4.2.1,lncRNA,chr16:81087098-81102025	ENSG00000208017.1,MIR140,miRNA,chr16:68524484-68524584	0	0	0	0	0	0	0	0	0.975777
ENSG00000215356.3,ZNF705B,coding,chr8:7821268-7849681	ENSG00000261285.1,RP11-481E4.2.1,lncRNA,chr16:81087098-81102025	ENSG00000208017.1,MIR140,miRNA,chr16:68524484-68524584	0	0	0	0	1	0	0	1	0.100182
ENSG00000237247.2,MBD3L5,coding,chr19:6981588-6984053	ENSG00000242078.1,RP11-738B7.1.1,lncRNA,chr7:129210445-129212261	ENSG00000208017.1,MIR140,miRNA,chr16:68524484-68524584	0	0	0	0	0	0	0	0	0.655773
ENSG00000240215.3,TRBV25OR9-2,coding,chr9:33652187-33652660	ENSG00000205188.4,AC002511.1.1,lncRNA,chr19:40589326-40592235	ENSG00000208017.1,MIR140,miRNA,chr16:68524484-68524584	0	0	0	0	0	0	0	0	0.00536245
ENSG00000153684.10,GOLGA8F,coding,chr15:26297361-26310765	ENSG00000205188.4,AC002511.1.1,lncRNA,chr19:40589326-40592235	ENSG00000208017.1,MIR140,miRNA,chr16:68524484-68524584	0	0	0	0	0	0	0	0	0.006061
ENSG00000213578.4,CPLX3,coding,chr15:72905940-72911194	ENSG00000236176.1,LINC00353,lncRNA,chr13:88998945-89004059	ENSG00000208017.1,MIR140,miRNA,chr16:68524484-68524584	0	0	0	0	0	0	0	0	0.101785
ENSG00000182634.7,OR10G7,coding,chr11:123413982-123414927	ENSG00000236176.1,LINC00353,lncRNA,chr13:88998945-89004059	ENSG00000208017.1,MIR140,miRNA,chr16:68524484-68524584	0	0	0	0	0	0	0	0	0.772442
ENSG00000213578.4,CPLX3,coding,chr15:72905940-72911194	ENSG00000260457.1,RP11-723G8.1.1,lncRNA,chr18:67655254-67689010	ENSG00000208017.1,MIR140,miRNA,chr16:68524484-68524584	0	0	0	0	0	0	0	0	0.603851
ENSG00000213578.4,CPLX3,coding,chr15:72905940-72911194	ENSG00000226364.1,AC102948.2.1,lncRNA,chr17:48294479-48331947	ENSG00000208017.1,MIR140,miRNA,chr16:68524484-68524584	0	0	0	0	0	0	0	0	0.529729
ENSG00000213578.4,CPLX3,coding,chr15:72905940-72911194	ENSG00000232624.1,RP11-478H13.3.1,lncRNA,chr10:29135881-29137154	ENSG00000208017.1,MIR140,miRNA,chr16:68524484-68524584	0	0	0	0	0	0	0	0	1.23748e-05
ENSG00000213578.4,CPLX3,coding,chr15:72905940-72911194	ENSG00000230704.1,RP1-117P20.3.1,lncRNA,chr1:167998693-168000413	ENSG00000208017.1,MIR140,miRNA,chr16:68524484-68524584	0	0	0	0	0	0	0	0	0.576953
ENSG00000213578.4,CPLX3,coding,chr15:72905940-72911194	ENSG00000259108.1,CTD-3098H1.2.1,lncRNA,chr19:53058684-53060410	ENSG00000208017.1,MIR140,miRNA,chr16:68524484-68524584	0	0	0	0	0	0	0	0	0.0150542
ENSG00000213578.4,CPLX3,coding,chr15:72905940-72911194	ENSG00000232464.1,CTA-125H2.1.1,lncRNA,chr22:24685039-24709492	ENSG00000208017.1,MIR140,miRNA,chr16:68524484-68524584	0	0	0	0	0	0	0	0	0.271279
ENSG00000213578.4,CPLX3,coding,chr15:72905940-72911194	ENSG00000228239.1,RP11-85G21.1.1,lncRNA,chr1:155468644-155473550	ENSG00000208017.1,MIR140,miRNA,chr16:68524484-68524584	0	0	0	0	0	0	0	0	0.594042
ENSG00000213578.4,CPLX3,coding,chr15:72905940-72911194	ENSG00000231902.1,RP11-29B9.2.1,lncRNA,chr9:7950412-7951080	ENSG00000208017.1,MIR140,miRNA,chr16:68524484-68524584	0	0	0	0	0	0	0	0	0.150772
ENSG00000213578.4,CPLX3,coding,chr15:72905940-72911194	ENSG00000233376.1,RP5-881L22.6.1,lncRNA,chr20:42451677-42453591	ENSG00000208017.1,MIR140,miRNA,chr16:68524484-68524584	0	0	0	0	0	0	0	0	0.00171434
ENSG00000213578.4,CPLX3,coding,chr15:72905940-72911194	ENSG00000236716.1,RP11-478H13.1.1,lncRNA,chr10:29072679-29073598	ENSG00000208017.1,MIR140,miRNA,chr16:68524484-68524584	0	0	0	0	0	0	0	0	0.0288791
ENSG00000213578.4,CPLX3,coding,chr15:72905940-72911194	ENSG00000257747.1,RP11-362A1.1.1,lncRNA,chr12:80871628-80911043	ENSG00000208017.1,MIR140,miRNA,chr16:68524484-68524584	0	0	0	0	0	0	0	0	0.123074
ENSG00000213578.4,CPLX3,coding,chr15:72905940-72911194	ENSG00000258254.1,RP11-162N7.1.1,lncRNA,chr12:113543948-113545110	ENSG00000208017.1,MIR140,miRNA,chr16:68524484-68524584	0	0	0	0	0	0	0	0	0.214844
ENSG00000213578.4,CPLX3,coding,chr15:72905940-72911194	ENSG00000233492.1,RP5-984P4.4.1,lncRNA,chr20:21458839-21459382	ENSG00000208017.1,MIR140,miRNA,chr16:68524484-68524584	0	0	0	0	0	0	0	0	0.578011
ENSG00000213578.4,CPLX3,coding,chr15:72905940-72911194	ENSG00000260741.1,CTC-391G2.1.1,lncRNA,chr16:23113699-23131926	ENSG00000208017.1,MIR140,miRNA,chr16:68524484-68524584	0	0	0	0	0	0	0	0	0.0359603
ENSG00000213578.4,CPLX3,coding,chr15:72905940-72911194	ENSG00000250524.1,RP11-730N24.2.1,lncRNA,chr5:24917808-24921327	ENSG00000208017.1,MIR140,miRNA,chr16:68524484-68524584	0	0	0	0	0	0	0	0	0.0540631
ENSG00000213578.4,CPLX3,coding,chr15:72905940-72911194	ENSG00000253322.1,RP11-388G22.1.1,lncRNA,chr8:58669278-58880142	ENSG00000208017.1,MIR140,miRNA,chr16:68524484-68524584	0	0	0	0	0	0	0	0	0.645811
ENSG00000213578.4,CPLX3,coding,chr15:72905940-72911194	ENSG00000244302.1,PEX5L-AS2,lncRNA,chr3:181098710-181122377	ENSG00000208017.1,MIR140,miRNA,chr16:68524484-68524584	0	0	0	0	0	0	0	0	0.029335
ENSG00000182315.4,MBD3L3,coding,chr19:7007219-7009651	ENSG00000234918.1,RP11-20F24.2.1,lncRNA,chr10:37569820-37570983	ENSG00000208017.1,MIR140,miRNA,chr16:68524484-68524584	0	0	0	0	0	0	0	0	0.137068
ENSG00000182634.7,OR10G7,coding,chr11:123413982-123414927	ENSG00000232624.1,RP11-478H13.3.1,lncRNA,chr10:29135881-29137154	ENSG00000208017.1,MIR140,miRNA,chr16:68524484-68524584	0	0	0	0	0	0	0	0	5.01072e-06
ENSG00000182634.7,OR10G7,coding,chr11:123413982-123414927	ENSG00000259108.1,CTD-3098H1.2.1,lncRNA,chr19:53058684-53060410	ENSG00000208017.1,MIR140,miRNA,chr16:68524484-68524584	0	0	0	0	0	0	0	0	0.0196631
ENSG00000182634.7,OR10G7,coding,chr11:123413982-123414927	ENSG00000233376.1,RP5-881L22.6.1,lncRNA,chr20:42451677-42453591	ENSG00000208017.1,MIR140,miRNA,chr16:68524484-68524584	0	0	0	0	0	0	0	0	0.0017886
ENSG00000182634.7,OR10G7,coding,chr11:123413982-123414927	ENSG00000236716.1,RP11-478H13.1.1,lncRNA,chr10:29072679-29073598	ENSG00000208017.1,MIR140,miRNA,chr16:68524484-68524584	0	0	0	0	0	0	0	0	0.0299082
ENSG00000182634.7,OR10G7,coding,chr11:123413982-123414927	ENSG00000254055.1,RP11-17A4.4.1,lncRNA,chr8:57715013-57731578	ENSG00000208017.1,MIR140,miRNA,chr16:68524484-68524584	0	0	0	0	0	0	0	0	0.971732
ENSG00000215356.3,ZNF705B,coding,chr8:7821268-7849681	ENSG00000243903.1,RP11-285B24.1.1,lncRNA,chr3:59340789-59349470	ENSG00000208017.1,MIR140,miRNA,chr16:68524484-68524584	0	0	0	0	1	0	0	1	0.05948
ENSG00000243729.2,OR5V1,coding,chr6:29430985-29507723	ENSG00000232464.1,CTA-125H2.1.1,lncRNA,chr22:24685039-24709492	ENSG00000208017.1,MIR140,miRNA,chr16:68524484-68524584	0	0	0	0	0	0	0	0	0.410778
ENSG00000243729.2,OR5V1,coding,chr6:29430985-29507723	ENSG00000228173.1,AC091770.3.1,lncRNA,chr7:48670716-48673447	ENSG00000208017.1,MIR140,miRNA,chr16:68524484-68524584	0	0	0	0	0	0	0	0	0.849267
ENSG00000253548.1,PYDC2,coding,chr3:192661645-192661939	ENSG00000227090.1,AP000402.3.1,lncRNA,chr21:25180860-25196941	ENSG00000208017.1,MIR140,miRNA,chr16:68524484-68524584	0	0	0	0	0	0	0	0	0.291765
ENSG00000253548.1,PYDC2,coding,chr3:192661645-192661939	ENSG00000226771.1,AP001136.2.1,lncRNA,chr21:21517486-21521021	ENSG00000208017.1,MIR140,miRNA,chr16:68524484-68524584	0	0	0	0	0	0	0	0	0.185316
ENSG00000253548.1,PYDC2,coding,chr3:192661645-192661939	ENSG00000260694.1,RP11-556H2.4.1,lncRNA,chr16:77668773-77669632	ENSG00000208017.1,MIR140,miRNA,chr16:68524484-68524584	0	0	0	0	0	1	0	1	0.311446
ENSG00000240215.3,TRBV25OR9-2,coding,chr9:33652187-33652660	ENSG00000227090.1,AP000402.3.1,lncRNA,chr21:25180860-25196941	ENSG00000208017.1,MIR140,miRNA,chr16:68524484-68524584	0	0	0	0	0	0	0	0	0.962757
ENSG00000237247.2,MBD3L5,coding,chr19:6981588-6984053	ENSG00000227090.1,AP000402.3.1,lncRNA,chr21:25180860-25196941	ENSG00000208017.1,MIR140,miRNA,chr16:68524484-68524584	0	0	0	0	0	0	0	0	0.820726
ENSG00000215356.3,ZNF705B,coding,chr8:7821268-7849681	ENSG00000227090.1,AP000402.3.1,lncRNA,chr21:25180860-25196941	ENSG00000208017.1,MIR140,miRNA,chr16:68524484-68524584	0	0	0	0	1	0	0	1	0.0479784
ENSG00000153684.10,GOLGA8F,coding,chr15:26297361-26310765	ENSG00000227090.1,AP000402.3.1,lncRNA,chr21:25180860-25196941	ENSG00000208017.1,MIR140,miRNA,chr16:68524484-68524584	0	0	0	0	0	0	0	0	0.97359
ENSG00000240215.3,TRBV25OR9-2,coding,chr9:33652187-33652660	ENSG00000228173.1,AC091770.3.1,lncRNA,chr7:48670716-48673447	ENSG00000208017.1,MIR140,miRNA,chr16:68524484-68524584	0	0	0	0	0	0	0	0	0.927048
ENSG00000240215.3,TRBV25OR9-2,coding,chr9:33652187-33652660	ENSG00000234714.1,AC009965.2.1,lncRNA,chr2:204663424-204682817	ENSG00000208017.1,MIR140,miRNA,chr16:68524484-68524584	0	0	0	0	0	0	0	0	0.747503
ENSG00000240215.3,TRBV25OR9-2,coding,chr9:33652187-33652660	ENSG00000260694.1,RP11-556H2.4.1,lncRNA,chr16:77668773-77669632	ENSG00000208017.1,MIR140,miRNA,chr16:68524484-68524584	0	0	0	0	0	1	0	1	0.950528
ENSG00000240215.3,TRBV25OR9-2,coding,chr9:33652187-33652660	ENSG00000254055.1,RP11-17A4.4.1,lncRNA,chr8:57715013-57731578	ENSG00000208017.1,MIR140,miRNA,chr16:68524484-68524584	0	0	0	0	0	0	0	0	0.962755
ENSG00000240215.3,TRBV25OR9-2,coding,chr9:33652187-33652660	ENSG00000237919.1,RP11-181B18.1.1,lncRNA,chr1:70252252-70269493	ENSG00000208017.1,MIR140,miRNA,chr16:68524484-68524584	0	0	0	0	0	0	0	0	0.881693
ENSG00000146047.4,HIST1H2BA,coding,chr6:25835115-25835552	ENSG00000232624.1,RP11-478H13.3.1,lncRNA,chr10:29135881-29137154	ENSG00000208017.1,MIR140,miRNA,chr16:68524484-68524584	0	0	0	0	1	0	0	1	9.04043e-06
ENSG00000237247.2,MBD3L5,coding,chr19:6981588-6984053	ENSG00000232624.1,RP11-478H13.3.1,lncRNA,chr10:29135881-29137154	ENSG00000208017.1,MIR140,miRNA,chr16:68524484-68524584	0	0	0	0	0	0	0	0	1.09965e-05
ENSG00000215356.3,ZNF705B,coding,chr8:7821268-7849681	ENSG00000232624.1,RP11-478H13.3.1,lncRNA,chr10:29135881-29137154	ENSG00000208017.1,MIR140,miRNA,chr16:68524484-68524584	0	0	0	0	1	0	0	1	2.94174e-06
ENSG00000146047.4,HIST1H2BA,coding,chr6:25835115-25835552	ENSG00000259108.1,CTD-3098H1.2.1,lncRNA,chr19:53058684-53060410	ENSG00000208017.1,MIR140,miRNA,chr16:68524484-68524584	0	0	0	0	1	0	0	1	0.017822
ENSG00000146047.4,HIST1H2BA,coding,chr6:25835115-25835552	ENSG00000232464.1,CTA-125H2.1.1,lncRNA,chr22:24685039-24709492	ENSG00000208017.1,MIR140,miRNA,chr16:68524484-68524584	0	0	0	0	1	0	0	1	0.322702
ENSG00000146047.4,HIST1H2BA,coding,chr6:25835115-25835552	ENSG00000228239.1,RP11-85G21.1.1,lncRNA,chr1:155468644-155473550	ENSG00000208017.1,MIR140,miRNA,chr16:68524484-68524584	0	0	0	0	1	0	0	1	0.690095
ENSG00000146047.4,HIST1H2BA,coding,chr6:25835115-25835552	ENSG00000233376.1,RP5-881L22.6.1,lncRNA,chr20:42451677-42453591	ENSG00000208017.1,MIR140,miRNA,chr16:68524484-68524584	0	0	0	0	1	0	0	1	0.00191446
ENSG00000146047.4,HIST1H2BA,coding,chr6:25835115-25835552	ENSG00000255947.1,RP11-855O10.3.1,lncRNA,chr11:61178712-61179750	ENSG00000208017.1,MIR140,miRNA,chr16:68524484-68524584	0	0	0	0	1	1	0	2	0.4822
ENSG00000237247.2,MBD3L5,coding,chr19:6981588-6984053	ENSG00000226771.1,AP001136.2.1,lncRNA,chr21:21517486-21521021	ENSG00000208017.1,MIR140,miRNA,chr16:68524484-68524584	0	0	0	0	0	0	0	0	0.563456
ENSG00000237247.2,MBD3L5,coding,chr19:6981588-6984053	ENSG00000232464.1,CTA-125H2.1.1,lncRNA,chr22:24685039-24709492	ENSG00000208017.1,MIR140,miRNA,chr16:68524484-68524584	0	0	0	0	0	0	0	0	0.319946
ENSG00000215356.3,ZNF705B,coding,chr8:7821268-7849681	ENSG00000232464.1,CTA-125H2.1.1,lncRNA,chr22:24685039-24709492	ENSG00000208017.1,MIR140,miRNA,chr16:68524484-68524584	0	0	0	0	1	0	0	1	0.0360183
ENSG00000182315.4,MBD3L3,coding,chr19:7007219-7009651	ENSG00000228239.1,RP11-85G21.1.1,lncRNA,chr1:155468644-155473550	ENSG00000208017.1,MIR140,miRNA,chr16:68524484-68524584	0	0	0	0	0	0	0	0	0.862729
ENSG00000215356.3,ZNF705B,coding,chr8:7821268-7849681	ENSG00000228239.1,RP11-85G21.1.1,lncRNA,chr1:155468644-155473550	ENSG00000208017.1,MIR140,miRNA,chr16:68524484-68524584	0	0	0	0	1	0	0	1	0.0888944
ENSG00000215356.3,ZNF705B,coding,chr8:7821268-7849681	ENSG00000248753.1,CTC-276P9.2.1,lncRNA,chr5:134484114-134503270	ENSG00000208017.1,MIR140,miRNA,chr16:68524484-68524584	0	0	0	0	1	0	0	1	0.0940654
ENSG00000215356.3,ZNF705B,coding,chr8:7821268-7849681	ENSG00000228173.1,AC091770.3.1,lncRNA,chr7:48670716-48673447	ENSG00000208017.1,MIR140,miRNA,chr16:68524484-68524584	0	0	0	0	1	0	0	1	0.0847563
ENSG00000237247.2,MBD3L5,coding,chr19:6981588-6984053	ENSG00000223344.1,RP11-541F9.1.1,lncRNA,chr1:190094459-190125982	ENSG00000208017.1,MIR140,miRNA,chr16:68524484-68524584	0	0	0	0	0	0	0	0	0.821285
ENSG00000253148.1,RGS21,coding,chr1:190552744-190603038	ENSG00000250524.1,RP11-730N24.2.1,lncRNA,chr5:24917808-24921327	ENSG00000208017.1,MIR140,miRNA,chr16:68524484-68524584	0	0	0	0	0	0	0	0	0.0909835
ENSG00000253148.1,RGS21,coding,chr1:190552744-190603038	ENSG00000260694.1,RP11-556H2.4.1,lncRNA,chr16:77668773-77669632	ENSG00000208017.1,MIR140,miRNA,chr16:68524484-68524584	0	0	0	0	0	1	0	1	0.944568
ENSG00000253148.1,RGS21,coding,chr1:190552744-190603038	ENSG00000223430.1,AC011243.1.1,lncRNA,chr2:134028355-134032268	ENSG00000208017.1,MIR140,miRNA,chr16:68524484-68524584	0	0	0	0	0	0	0	0	0.576991
ENSG00000237247.2,MBD3L5,coding,chr19:6981588-6984053	ENSG00000261715.1,RP11-653G8.2.1,lncRNA,chr18:35900247-35933195	ENSG00000208017.1,MIR140,miRNA,chr16:68524484-68524584	0	0	0	0	0	1	0	1	0.763406
ENSG00000237247.2,MBD3L5,coding,chr19:6981588-6984053	ENSG00000225421.1,AC019330.1.1,lncRNA,chr2:199126163-199345325	ENSG00000208017.1,MIR140,miRNA,chr16:68524484-68524584	0	0	0	0	0	0	0	0	0.812941
ENSG00000237247.2,MBD3L5,coding,chr19:6981588-6984053	ENSG00000234714.1,AC009965.2.1,lncRNA,chr2:204663424-204682817	ENSG00000208017.1,MIR140,miRNA,chr16:68524484-68524584	0	0	0	0	0	0	0	0	0.630079
ENSG00000237247.2,MBD3L5,coding,chr19:6981588-6984053	ENSG00000223430.1,AC011243.1.1,lncRNA,chr2:134028355-134032268	ENSG00000208017.1,MIR140,miRNA,chr16:68524484-68524584	0	0	0	0	0	0	0	0	0.498123
ENSG00000237247.2,MBD3L5,coding,chr19:6981588-6984053	ENSG00000254055.1,RP11-17A4.4.1,lncRNA,chr8:57715013-57731578	ENSG00000208017.1,MIR140,miRNA,chr16:68524484-68524584	0	0	0	0	0	0	0	0	0.845433
ENSG00000221931.2,OR6X1,coding,chr11:123129405-123130463	ENSG00000254754.1,RP11-20J1.1.1,lncRNA,chr11:25902310-25904931	ENSG00000208017.1,MIR140,miRNA,chr16:68524484-68524584	0	0	0	0	0	1	0	1	0.996146
ENSG00000182315.4,MBD3L3,coding,chr19:7007219-7009651	ENSG00000225421.1,AC019330.1.1,lncRNA,chr2:199126163-199345325	ENSG00000208017.1,MIR140,miRNA,chr16:68524484-68524584	0	0	0	0	0	0	0	0	0.932896
ENSG00000182315.4,MBD3L3,coding,chr19:7007219-7009651	ENSG00000234714.1,AC009965.2.1,lncRNA,chr2:204663424-204682817	ENSG00000208017.1,MIR140,miRNA,chr16:68524484-68524584	0	0	0	0	0	0	0	0	0.740719
ENSG00000215356.3,ZNF705B,coding,chr8:7821268-7849681	ENSG00000234714.1,AC009965.2.1,lncRNA,chr2:204663424-204682817	ENSG00000208017.1,MIR140,miRNA,chr16:68524484-68524584	0	0	0	0	1	0	0	1	0.0696184
ENSG00000215356.3,ZNF705B,coding,chr8:7821268-7849681	ENSG00000235949.1,AC061961.2.1,lncRNA,chr2:155261219-155262575	ENSG00000208017.1,MIR140,miRNA,chr16:68524484-68524584	0	0	0	0	1	0	0	1	0.0793453
ENSG00000153684.10,GOLGA8F,coding,chr15:26297361-26310765	ENSG00000254055.1,RP11-17A4.4.1,lncRNA,chr8:57715013-57731578	ENSG00000208017.1,MIR140,miRNA,chr16:68524484-68524584	0	0	0	0	0	0	0	0	0.990984
ENSG00000105967.11,TFEC,coding,chr7:115362437-115587186	ENSG00000254504.1,RP11-167J8.2.1,lncRNA,chr11:71061368-71099275	ENSG00000221537.1,MIR548H1,miRNA,chr14:63631494-63631596	0	0	0	0	0	0	0	0	0.0358639
ENSG00000067646.7,ZFY,coding,chrY:2863111-2910547	ENSG00000237414.1,RP11-321L2.2.1,lncRNA,chr9:23884987-23888054	ENSG00000221537.1,MIR548H1,miRNA,chr14:63631494-63631596	0	0	0	0	0	0	0	0	0.385697
ENSG00000067646.7,ZFY,coding,chrY:2863111-2910547	ENSG00000237843.1,AC016903.2.1,lncRNA,chr2:205048323-205080640	ENSG00000221537.1,MIR548H1,miRNA,chr14:63631494-63631596	0	0	0	0	0	0	0	0	0.378532
ENSG00000067646.7,ZFY,coding,chrY:2863111-2910547	ENSG00000241667.1,RP11-444P10.1.1,lncRNA,chr3:69723181-69724962	ENSG00000221537.1,MIR548H1,miRNA,chr14:63631494-63631596	0	0	0	0	0	0	0	0	0.381525
ENSG00000067646.7,ZFY,coding,chrY:2863111-2910547	ENSG00000248908.1,RP11-730N24.1.1,lncRNA,chr5:24871145-24876449	ENSG00000221537.1,MIR548H1,miRNA,chr14:63631494-63631596	0	0	0	0	0	0	0	0	0.403039
ENSG00000067646.7,ZFY,coding,chrY:2863111-2910547	ENSG00000260670.1,RP11-447M4.1.1,lncRNA,chr3:72452891-72455868	ENSG00000221537.1,MIR548H1,miRNA,chr14:63631494-63631596	0	0	0	0	0	0	0	0	0.405942
ENSG00000259164.1,RP11-463C8.4.1,coding,chr14:76634406-76761558	ENSG00000257470.1,RP11-397H6.1.1,lncRNA,chr12:95941929-95969038	ENSG00000221537.1,MIR548H1,miRNA,chr14:63631494-63631596	0	0	0	0	0	0	0	0	0.393713
ENSG00000235961.2,PNMA6C,coding,chrX:151991474-151994057	ENSG00000257470.1,RP11-397H6.1.1,lncRNA,chr12:95941929-95969038	ENSG00000221537.1,MIR548H1,miRNA,chr14:63631494-63631596	0	0	0	0	1	0	0	1	0.347009
ENSG00000213417.2,KRTAP2-4,coding,chr17:36474894-36475657	ENSG00000249066.1,RP11-593F5.2.1,lncRNA,chr4:61298898-61338312	ENSG00000221537.1,MIR548H1,miRNA,chr14:63631494-63631596	0	0	0	0	0	0	0	0	0.319836
ENSG00000244624.2,KRTAP20-1,coding,chr21:30910620-30910874	ENSG00000261376.1,RP11-525K10.2.1,lncRNA,chr16:78770526-78772080	ENSG00000221537.1,MIR548H1,miRNA,chr14:63631494-63631596	0	0	0	0	0	0	0	0	0.172058
ENSG00000203864.1,C1orf137,coding,chr1:117038256-117050748	ENSG00000226390.1,RP11-358D14.2.1,lncRNA,chr20:61549847-61551126	ENSG00000221537.1,MIR548H1,miRNA,chr14:63631494-63631596	0	0	0	0	0	0	0	0	0.289911
ENSG00000203864.1,C1orf137,coding,chr1:117038256-117050748	ENSG00000226047.1,RP11-196I18.4.1,lncRNA,chr9:108919560-108923807	ENSG00000221537.1,MIR548H1,miRNA,chr14:63631494-63631596	0	0	0	0	0	0	0	0	0.230353
ENSG00000203864.1,C1orf137,coding,chr1:117038256-117050748	ENSG00000248908.1,RP11-730N24.1.1,lncRNA,chr5:24871145-24876449	ENSG00000221537.1,MIR548H1,miRNA,chr14:63631494-63631596	0	0	0	0	0	0	0	0	0.280717
ENSG00000259164.1,RP11-463C8.4.1,coding,chr14:76634406-76761558	ENSG00000254504.1,RP11-167J8.2.1,lncRNA,chr11:71061368-71099275	ENSG00000221537.1,MIR548H1,miRNA,chr14:63631494-63631596	0	0	0	0	0	0	0	0	0.0412721
ENSG00000259164.1,RP11-463C8.4.1,coding,chr14:76634406-76761558	ENSG00000237414.1,RP11-321L2.2.1,lncRNA,chr9:23884987-23888054	ENSG00000221537.1,MIR548H1,miRNA,chr14:63631494-63631596	0	0	0	0	0	0	0	0	0.373146
ENSG00000259164.1,RP11-463C8.4.1,coding,chr14:76634406-76761558	ENSG00000237527.1,AF241725.6.1,lncRNA,chr21:21949229-21980520	ENSG00000221537.1,MIR548H1,miRNA,chr14:63631494-63631596	0	0	0	0	0	0	0	0	0.404714
ENSG00000259164.1,RP11-463C8.4.1,coding,chr14:76634406-76761558	ENSG00000241667.1,RP11-444P10.1.1,lncRNA,chr3:69723181-69724962	ENSG00000221537.1,MIR548H1,miRNA,chr14:63631494-63631596	0	0	0	0	0	0	0	0	0.368726
ENSG00000259164.1,RP11-463C8.4.1,coding,chr14:76634406-76761558	ENSG00000229443.1,LINC00433,lncRNA,chr13:87991119-87995765	ENSG00000221537.1,MIR548H1,miRNA,chr14:63631494-63631596	0	0	0	0	0	0	0	0	0.260916
ENSG00000259164.1,RP11-463C8.4.1,coding,chr14:76634406-76761558	ENSG00000253749.1,RP11-700E23.1.1,lncRNA,chr8:93502253-93503202	ENSG00000221537.1,MIR548H1,miRNA,chr14:63631494-63631596	0	0	0	0	0	0	0	0	0.411337
ENSG00000114978.12,MOB1A,coding,chr2:74235672-74259533	ENSG00000249066.1,RP11-593F5.2.1,lncRNA,chr4:61298898-61338312	ENSG00000221537.1,MIR548H1,miRNA,chr14:63631494-63631596	0	0	0	0	0	0	0	0	0.20619
ENSG00000127507.11,EMR2,coding,chr19:14704204-14750353	ENSG00000254504.1,RP11-167J8.2.1,lncRNA,chr11:71061368-71099275	ENSG00000221537.1,MIR548H1,miRNA,chr14:63631494-63631596	0	0	0	0	0	0	0	0	0.0413517
ENSG00000244624.2,KRTAP20-1,coding,chr21:30910620-30910874	ENSG00000249747.1,RP11-308K2.1.1,lncRNA,chr4:188360133-188367494	ENSG00000221537.1,MIR548H1,miRNA,chr14:63631494-63631596	0	0	0	0	0	1	0	1	0.392458
ENSG00000244057.2,LCE3C,coding,chr1:150839761-150840186	ENSG00000249747.1,RP11-308K2.1.1,lncRNA,chr4:188360133-188367494	ENSG00000221537.1,MIR548H1,miRNA,chr14:63631494-63631596	0	0	0	0	0	1	0	1	0.403228
ENSG00000255212.1,RP11-863N1.2.1,coding,chr18:18247561-18248828	ENSG00000249747.1,RP11-308K2.1.1,lncRNA,chr4:188360133-188367494	ENSG00000221537.1,MIR548H1,miRNA,chr14:63631494-63631596	0	0	0	0	0	1	0	1	0.231825
ENSG00000244624.2,KRTAP20-1,coding,chr21:30910620-30910874	ENSG00000237374.1,AC007680.2.1,lncRNA,chr2:51282722-51302406	ENSG00000221537.1,MIR548H1,miRNA,chr14:63631494-63631596	0	0	0	0	0	1	0	1	0.416212
ENSG00000244624.2,KRTAP20-1,coding,chr21:30910620-30910874	ENSG00000237414.1,RP11-321L2.2.1,lncRNA,chr9:23884987-23888054	ENSG00000221537.1,MIR548H1,miRNA,chr14:63631494-63631596	0	0	0	0	0	0	0	0	0.388934
ENSG00000244624.2,KRTAP20-1,coding,chr21:30910620-30910874	ENSG00000255246.1,RP11-179A16.2.1,lncRNA,chr11:81992432-82032109	ENSG00000221537.1,MIR548H1,miRNA,chr14:63631494-63631596	0	0	0	0	0	0	0	0	0.0435288
ENSG00000244624.2,KRTAP20-1,coding,chr21:30910620-30910874	ENSG00000249808.1,CTD-2029E14.1.1,lncRNA,chr5:3231208-3234346	ENSG00000221537.1,MIR548H1,miRNA,chr14:63631494-63631596	0	0	0	0	0	1	0	1	0.330226
ENSG00000244624.2,KRTAP20-1,coding,chr21:30910620-30910874	ENSG00000249545.1,CTC-558O19.1.1,lncRNA,chr5:94340610-94342353	ENSG00000221537.1,MIR548H1,miRNA,chr14:63631494-63631596	0	0	0	0	0	0	0	0	0.310146
ENSG00000244624.2,KRTAP20-1,coding,chr21:30910620-30910874	ENSG00000254178.1,RP11-299D14.2.1,lncRNA,chr8:25747561-25753568	ENSG00000221537.1,MIR548H1,miRNA,chr14:63631494-63631596	0	0	0	0	0	0	0	0	0.415598
ENSG00000244624.2,KRTAP20-1,coding,chr21:30910620-30910874	ENSG00000235154.1,CTA-280A3__B.2.1,lncRNA,chr22:46819190-46823030	ENSG00000221537.1,MIR548H1,miRNA,chr14:63631494-63631596	0	0	0	0	0	0	0	0	0.257925
ENSG00000244624.2,KRTAP20-1,coding,chr21:30910620-30910874	ENSG00000227510.1,RP11-196P2.1.1,lncRNA,chr13:60389176-60390140	ENSG00000221537.1,MIR548H1,miRNA,chr14:63631494-63631596	0	0	0	0	0	0	0	0	0.382523
ENSG00000244624.2,KRTAP20-1,coding,chr21:30910620-30910874	ENSG00000251438.1,RP11-431M7.2.1,lncRNA,chr4:35989206-36070427	ENSG00000221537.1,MIR548H1,miRNA,chr14:63631494-63631596	0	0	0	0	0	0	0	0	0.417155
ENSG00000244624.2,KRTAP20-1,coding,chr21:30910620-30910874	ENSG00000226047.1,RP11-196I18.4.1,lncRNA,chr9:108919560-108923807	ENSG00000221537.1,MIR548H1,miRNA,chr14:63631494-63631596	0	0	0	0	0	0	0	0	0.332041
ENSG00000244624.2,KRTAP20-1,coding,chr21:30910620-30910874	ENSG00000249066.1,RP11-593F5.2.1,lncRNA,chr4:61298898-61338312	ENSG00000221537.1,MIR548H1,miRNA,chr14:63631494-63631596	0	0	0	0	0	0	0	0	0.380672
ENSG00000101323.4,HAO1,coding,chr20:7811627-7869121	ENSG00000250375.2,RP11-340A13.3.1,lncRNA,chr4:59595332-59623569	ENSG00000221537.1,MIR548H1,miRNA,chr14:63631494-63631596	0	0	0	0	0	0	0	0	0.282667
ENSG00000244057.2,LCE3C,coding,chr1:150839761-150840186	ENSG00000237414.1,RP11-321L2.2.1,lncRNA,chr9:23884987-23888054	ENSG00000221537.1,MIR548H1,miRNA,chr14:63631494-63631596	0	0	0	0	0	0	0	0	0.387371
ENSG00000244057.2,LCE3C,coding,chr1:150839761-150840186	ENSG00000255246.1,RP11-179A16.2.1,lncRNA,chr11:81992432-82032109	ENSG00000221537.1,MIR548H1,miRNA,chr14:63631494-63631596	0	0	0	0	0	0	0	0	0.0447748
ENSG00000185751.4,XAGE2,coding,chrX:52397075-52403726	ENSG00000226047.1,RP11-196I18.4.1,lncRNA,chr9:108919560-108923807	ENSG00000221537.1,MIR548H1,miRNA,chr14:63631494-63631596	0	0	0	0	0	0	0	0	0.276257
ENSG00000176879.2,OR51G1,coding,chr11:4901106-4902213	ENSG00000235154.1,CTA-280A3__B.2.1,lncRNA,chr22:46819190-46823030	ENSG00000221537.1,MIR548H1,miRNA,chr14:63631494-63631596	0	0	0	0	0	0	0	0	0.228444
ENSG00000176879.2,OR51G1,coding,chr11:4901106-4902213	ENSG00000260670.1,RP11-447M4.1.1,lncRNA,chr3:72452891-72455868	ENSG00000221537.1,MIR548H1,miRNA,chr14:63631494-63631596	0	0	0	0	0	0	0	0	0.361247
ENSG00000235961.2,PNMA6C,coding,chrX:151991474-151994057	ENSG00000253416.1,RP11-48D4.2.1,lncRNA,chr8:77979381-77988190	ENSG00000221537.1,MIR548H1,miRNA,chr14:63631494-63631596	0	0	0	0	1	0	0	1	0.319484
ENSG00000235961.2,PNMA6C,coding,chrX:151991474-151994057	ENSG00000254178.1,RP11-299D14.2.1,lncRNA,chr8:25747561-25753568	ENSG00000221537.1,MIR548H1,miRNA,chr14:63631494-63631596	0	0	0	0	1	0	0	1	0.350392
ENSG00000215269.5,GAGE12G,coding,chrX:49221980-49229301	ENSG00000249066.1,RP11-593F5.2.1,lncRNA,chr4:61298898-61338312	ENSG00000221537.1,MIR548H1,miRNA,chr14:63631494-63631596	0	0	0	0	0	0	0	0	0.355298
ENSG00000127515.1,OR7A10,coding,chr19:14812759-14813689	ENSG00000250831.1,CTD-2232E5.2.1,lncRNA,chr5:88798109-88801612	ENSG00000251856.1,MIR449C,miRNA,chr5:54503846-54503938	0	0	0	0	0	0	0	0	0.519108
ENSG00000127515.1,OR7A10,coding,chr19:14812759-14813689	ENSG00000250831.1,CTD-2232E5.2.1,lncRNA,chr5:88798109-88801612	ENSG00000207613.1,MIR181C,miRNA,chr19:13846512-13846622	0	0	0	0	0	0	0	0	0.508981
ENSG00000177151.3,OR2T35,coding,chr1:246868210-246869182	ENSG00000250831.1,CTD-2232E5.2.1,lncRNA,chr5:88798109-88801612	ENSG00000251856.1,MIR449C,miRNA,chr5:54503846-54503938	0	0	0	0	0	0	0	0	0.51748
ENSG00000179755.2,CTD-2144E22.5.1,coding,chr16:34114007-34114779	ENSG00000250831.1,CTD-2232E5.2.1,lncRNA,chr5:88798109-88801612	ENSG00000251856.1,MIR449C,miRNA,chr5:54503846-54503938	0	0	0	0	0	0	0	0	0.86804
ENSG00000179626.3,OR6C4,coding,chr12:54231249-54232295	ENSG00000250831.1,CTD-2232E5.2.1,lncRNA,chr5:88798109-88801612	ENSG00000251856.1,MIR449C,miRNA,chr5:54503846-54503938	0	0	0	0	0	0	0	0	0.904981
ENSG00000258582.1,RP11-44L9.1.1,coding,chr16:72074716-72079144	ENSG00000250831.1,CTD-2232E5.2.1,lncRNA,chr5:88798109-88801612	ENSG00000251856.1,MIR449C,miRNA,chr5:54503846-54503938	0	0	0	0	0	0	0	0	0.902305
ENSG00000230000.1,AC006455.1,coding,chr7:62446673-62449586	ENSG00000250831.1,CTD-2232E5.2.1,lncRNA,chr5:88798109-88801612	ENSG00000251856.1,MIR449C,miRNA,chr5:54503846-54503938	0	0	0	0	0	0	0	0	0.842146
ENSG00000213908.2,CYP2A7P1,coding,chr19:46222011-46225455	ENSG00000250831.1,CTD-2232E5.2.1,lncRNA,chr5:88798109-88801612	ENSG00000251856.1,MIR449C,miRNA,chr5:54503846-54503938	0	0	0	0	0	0	0	0	0.911512
ENSG00000174914.1,OR9G1,coding,chr11:56224439-56225357	ENSG00000250831.1,CTD-2232E5.2.1,lncRNA,chr5:88798109-88801612	ENSG00000251856.1,MIR449C,miRNA,chr5:54503846-54503938	0	0	0	0	0	0	0	0	0.185562
ENSG00000171944.1,OR52A5,coding,chr11:5109497-5110448	ENSG00000250831.1,CTD-2232E5.2.1,lncRNA,chr5:88798109-88801612	ENSG00000251856.1,MIR449C,miRNA,chr5:54503846-54503938	0	0	0	0	0	0	0	0	0.101208
ENSG00000205497.2,OR51A4,coding,chr11:4923930-4924932	ENSG00000250831.1,CTD-2232E5.2.1,lncRNA,chr5:88798109-88801612	ENSG00000251856.1,MIR449C,miRNA,chr5:54503846-54503938	0	0	0	0	0	0	0	0	0.911683
ENSG00000258582.1,RP11-44L9.1.1,coding,chr16:72074716-72079144	ENSG00000250831.1,CTD-2232E5.2.1,lncRNA,chr5:88798109-88801612	ENSG00000207613.1,MIR181C,miRNA,chr19:13846512-13846622	0	0	0	0	0	0	0	0	0.915352
ENSG00000230000.1,AC006455.1,coding,chr7:62446673-62449586	ENSG00000250831.1,CTD-2232E5.2.1,lncRNA,chr5:88798109-88801612	ENSG00000207613.1,MIR181C,miRNA,chr19:13846512-13846622	0	0	0	0	0	0	0	0	0.85366
ENSG00000213908.2,CYP2A7P1,coding,chr19:46222011-46225455	ENSG00000250831.1,CTD-2232E5.2.1,lncRNA,chr5:88798109-88801612	ENSG00000207613.1,MIR181C,miRNA,chr19:13846512-13846622	0	0	0	0	0	0	0	0	0.930131
ENSG00000105058.6,FAM32A,coding,chr19:16157234-16163855	ENSG00000255393.1,RP11-736I10.1.1,lncRNA,chr11:59548956-59555126	ENSG00000207751.1,MIR130B,miRNA,chr22:20337592-20337674	0	0	0	0	0	0	0	0	0.3466
ENSG00000105058.6,FAM32A,coding,chr19:16157234-16163855	ENSG00000259861.1,CTC-471C19.2.1,lncRNA,chr5:6083147-6083954	ENSG00000207751.1,MIR130B,miRNA,chr22:20337592-20337674	0	0	0	0	0	0	0	0	0.3466
ENSG00000258247.1,RP11-167N24.6.1,coding,chr12:94295114-94298803	ENSG00000229403.1,RP4-718N17.2.1,lncRNA,chr7:51649440-51666060	ENSG00000207700.1,MIR145,miRNA,chr5:148790401-148790489	0	0	0	0	0	0	0	0	0.185856
ENSG00000177151.3,OR2T35,coding,chr1:246868210-246869182	ENSG00000226861.1,RP5-1119O21.2.1,lncRNA,chr10:8380865-8383636	ENSG00000253030.1,MIR2116,miRNA,chr15:57250673-57250753	0	0	0	0	0	0	0	0	0.608092
ENSG00000184724.4,KRTAP6-1,coding,chr21:30907620-30911767	ENSG00000226861.1,RP5-1119O21.2.1,lncRNA,chr10:8380865-8383636	ENSG00000253030.1,MIR2116,miRNA,chr15:57250673-57250753	0	0	0	0	1	0	0	1	0.870712
ENSG00000204398.4,RP11-65D24.2.1,coding,chr13:111038638-111122956	ENSG00000226861.1,RP5-1119O21.2.1,lncRNA,chr10:8380865-8383636	ENSG00000253030.1,MIR2116,miRNA,chr15:57250673-57250753	0	0	0	0	1	0	0	1	0.823968
ENSG00000172320.2,OR5A1,coding,chr11:58967192-58968243	ENSG00000253634.1,RP11-587H10.2.1,lncRNA,chr8:93646846-93736898	ENSG00000207613.1,MIR181C,miRNA,chr19:13846512-13846622	0	0	0	0	0	0	0	0	0.774238
ENSG00000179755.2,CTD-2144E22.5.1,coding,chr16:34114007-34114779	ENSG00000253634.1,RP11-587H10.2.1,lncRNA,chr8:93646846-93736898	ENSG00000221464.1,MIR1271,miRNA,chr5:175727554-175727640	0	0	0	0	0	0	0	0	0.927229
ENSG00000181939.2,OR4C15,coding,chr11:55078358-55079471	ENSG00000253634.1,RP11-587H10.2.1,lncRNA,chr8:93646846-93736898	ENSG00000221464.1,MIR1271,miRNA,chr5:175727554-175727640	0	0	0	0	0	0	0	0	0.674476
ENSG00000183878.11,UTY,coding,chrY:13869652-14101947	ENSG00000253634.1,RP11-587H10.2.1,lncRNA,chr8:93646846-93736898	ENSG00000221464.1,MIR1271,miRNA,chr5:175727554-175727640	0	0	0	0	0	0	0	0	0.651366
ENSG00000205274.3,TRBV20OR9-2,coding,chr9:33607759-33608504	ENSG00000253634.1,RP11-587H10.2.1,lncRNA,chr8:93646846-93736898	ENSG00000221464.1,MIR1271,miRNA,chr5:175727554-175727640	0	0	0	0	0	0	0	0	0.0439104
ENSG00000255012.1,OR5M1,coding,chr11:56136606-56137554	ENSG00000253634.1,RP11-587H10.2.1,lncRNA,chr8:93646846-93736898	ENSG00000207613.1,MIR181C,miRNA,chr19:13846512-13846622	0	0	0	0	0	0	0	0	0.915076
ENSG00000258582.1,RP11-44L9.1.1,coding,chr16:72074716-72079144	ENSG00000253634.1,RP11-587H10.2.1,lncRNA,chr8:93646846-93736898	ENSG00000207613.1,MIR181C,miRNA,chr19:13846512-13846622	0	0	0	0	0	0	0	0	0.964054
ENSG00000213822.3,CEACAM18,coding,chr19:56671649-56680171	ENSG00000253634.1,RP11-587H10.2.1,lncRNA,chr8:93646846-93736898	ENSG00000207613.1,MIR181C,miRNA,chr19:13846512-13846622	0	0	0	0	0	0	0	0	0.858994
ENSG00000181698.2,OR5T1,coding,chr11:55799604-55800722	ENSG00000253634.1,RP11-587H10.2.1,lncRNA,chr8:93646846-93736898	ENSG00000216035.1,MIR938,miRNA,chr10:29931198-29931281	0	0	0	0	0	0	0	0	0.560243
ENSG00000181698.2,OR5T1,coding,chr11:55799604-55800722	ENSG00000253634.1,RP11-587H10.2.1,lncRNA,chr8:93646846-93736898	ENSG00000207789.1,MIR26A2,miRNA,chr12:56504658-56504742	0	0	0	0	0	0	0	0	0.151051
ENSG00000237247.2,MBD3L5,coding,chr19:6981588-6984053	ENSG00000253634.1,RP11-587H10.2.1,lncRNA,chr8:93646846-93736898	ENSG00000216035.1,MIR938,miRNA,chr10:29931198-29931281	0	0	0	0	0	0	0	0	0.700362
ENSG00000183878.11,UTY,coding,chrY:13869652-14101947	ENSG00000253634.1,RP11-587H10.2.1,lncRNA,chr8:93646846-93736898	ENSG00000216035.1,MIR938,miRNA,chr10:29931198-29931281	0	0	0	0	0	0	0	0	0.599483
ENSG00000172320.2,OR5A1,coding,chr11:58967192-58968243	ENSG00000232985.1,RP11-442O18.1.1,lncRNA,chr10:130647025-130648316	ENSG00000207613.1,MIR181C,miRNA,chr19:13846512-13846622	0	0	0	0	0	0	0	0	0.242312
ENSG00000172320.2,OR5A1,coding,chr11:58967192-58968243	ENSG00000257912.1,RP11-248E9.5.1,lncRNA,chr12:86713640-86719936	ENSG00000208033.1,MIR609,miRNA,chr10:105968536-105968631	0	0	0	0	0	0	0	0	0.563292
ENSG00000172320.2,OR5A1,coding,chr11:58967192-58968243	ENSG00000257912.1,RP11-248E9.5.1,lncRNA,chr12:86713640-86719936	ENSG00000251856.1,MIR449C,miRNA,chr5:54503846-54503938	0	0	0	0	0	0	0	0	0.56385
ENSG00000172320.2,OR5A1,coding,chr11:58967192-58968243	ENSG00000257912.1,RP11-248E9.5.1,lncRNA,chr12:86713640-86719936	ENSG00000207613.1,MIR181C,miRNA,chr19:13846512-13846622	0	0	0	0	0	0	0	0	0.560118
ENSG00000172320.2,OR5A1,coding,chr11:58967192-58968243	ENSG00000236828.1,DMD-AS3,lncRNA,chrX:32682977-32684438	ENSG00000208033.1,MIR609,miRNA,chr10:105968536-105968631	0	0	0	0	0	0	0	0	0.740211
ENSG00000172320.2,OR5A1,coding,chr11:58967192-58968243	ENSG00000236828.1,DMD-AS3,lncRNA,chrX:32682977-32684438	ENSG00000251856.1,MIR449C,miRNA,chr5:54503846-54503938	0	0	0	0	0	0	0	0	0.746065
ENSG00000172320.2,OR5A1,coding,chr11:58967192-58968243	ENSG00000233519.1,RP11-177F11.1.1,lncRNA,chr1:238630593-238631046	ENSG00000208033.1,MIR609,miRNA,chr10:105968536-105968631	0	0	0	0	0	0	0	0	0.857283
ENSG00000172320.2,OR5A1,coding,chr11:58967192-58968243	ENSG00000237414.1,RP11-321L2.2.1,lncRNA,chr9:23884987-23888054	ENSG00000208033.1,MIR609,miRNA,chr10:105968536-105968631	0	0	0	0	0	0	0	0	0.857759
ENSG00000172320.2,OR5A1,coding,chr11:58967192-58968243	ENSG00000234686.1,AC010971.1.1,lncRNA,chr7:49240278-49264958	ENSG00000208033.1,MIR609,miRNA,chr10:105968536-105968631	0	0	0	0	0	0	0	0	0.807964
ENSG00000172320.2,OR5A1,coding,chr11:58967192-58968243	ENSG00000251339.1,RP11-506N2.1.1,lncRNA,chr4:59341547-59532465	ENSG00000208033.1,MIR609,miRNA,chr10:105968536-105968631	0	0	0	0	0	0	0	0	0.848839
ENSG00000172320.2,OR5A1,coding,chr11:58967192-58968243	ENSG00000260478.1,RP11-142G1.1.1,lncRNA,chr16:50829494-50860853	ENSG00000208033.1,MIR609,miRNA,chr10:105968536-105968631	0	0	0	0	0	0	0	0	0.449539
ENSG00000172320.2,OR5A1,coding,chr11:58967192-58968243	ENSG00000251294.1,RP11-116O11.1.1,lncRNA,chr5:24589883-24649088	ENSG00000208033.1,MIR609,miRNA,chr10:105968536-105968631	0	0	0	0	0	0	0	0	0.463514
ENSG00000172320.2,OR5A1,coding,chr11:58967192-58968243	ENSG00000254874.1,RP11-676F20.1.1,lncRNA,chr11:92338610-92339417	ENSG00000208033.1,MIR609,miRNA,chr10:105968536-105968631	0	0	0	0	0	0	0	0	0.621969
ENSG00000172320.2,OR5A1,coding,chr11:58967192-58968243	ENSG00000237414.1,RP11-321L2.2.1,lncRNA,chr9:23884987-23888054	ENSG00000207613.1,MIR181C,miRNA,chr19:13846512-13846622	0	0	0	0	0	0	0	0	0.85848
ENSG00000172320.2,OR5A1,coding,chr11:58967192-58968243	ENSG00000255344.1,RP11-469N6.2.1,lncRNA,chr11:134089645-134091026	ENSG00000251856.1,MIR449C,miRNA,chr5:54503846-54503938	0	0	0	0	0	0	0	0	0.800498
ENSG00000172320.2,OR5A1,coding,chr11:58967192-58968243	ENSG00000229201.1,RP5-827O9.1.1,lncRNA,chr1:90749054-90771617	ENSG00000251856.1,MIR449C,miRNA,chr5:54503846-54503938	0	0	0	0	0	0	0	0	0.838867
ENSG00000172320.2,OR5A1,coding,chr11:58967192-58968243	ENSG00000257523.1,CTD-2384A14.2.1,lncRNA,chr14:28514792-28517881	ENSG00000251856.1,MIR449C,miRNA,chr5:54503846-54503938	0	0	0	0	0	1	0	1	0.754097
ENSG00000172320.2,OR5A1,coding,chr11:58967192-58968243	ENSG00000255605.1,RP11-644L4.1.1,lncRNA,chr11:95070897-95073435	ENSG00000251856.1,MIR449C,miRNA,chr5:54503846-54503938	0	0	0	0	0	0	0	0	0.79242
ENSG00000172320.2,OR5A1,coding,chr11:58967192-58968243	ENSG00000233470.1,RP11-524K22.1.1,lncRNA,chr6:50589706-50596776	ENSG00000251856.1,MIR449C,miRNA,chr5:54503846-54503938	0	0	0	0	0	0	0	0	0.699274
ENSG00000172320.2,OR5A1,coding,chr11:58967192-58968243	ENSG00000260478.1,RP11-142G1.1.1,lncRNA,chr16:50829494-50860853	ENSG00000251856.1,MIR449C,miRNA,chr5:54503846-54503938	0	0	0	0	0	0	0	0	0.398059
ENSG00000172320.2,OR5A1,coding,chr11:58967192-58968243	ENSG00000238004.1,AC009227.3.1,lncRNA,chr2:155024614-155025578	ENSG00000251856.1,MIR449C,miRNA,chr5:54503846-54503938	0	0	0	0	0	0	0	0	0.767297
ENSG00000172320.2,OR5A1,coding,chr11:58967192-58968243	ENSG00000254575.1,RP11-3G21.1.1,lncRNA,chr8:14063176-14067239	ENSG00000251856.1,MIR449C,miRNA,chr5:54503846-54503938	0	0	0	0	0	0	0	0	0.865867
ENSG00000172320.2,OR5A1,coding,chr11:58967192-58968243	ENSG00000258649.1,CTD-2142D14.1.1,lncRNA,chr14:37729938-37741879	ENSG00000207613.1,MIR181C,miRNA,chr19:13846512-13846622	0	0	0	0	0	0	0	0	0.847836
ENSG00000172320.2,OR5A1,coding,chr11:58967192-58968243	ENSG00000234686.1,AC010971.1.1,lncRNA,chr7:49240278-49264958	ENSG00000207613.1,MIR181C,miRNA,chr19:13846512-13846622	0	0	0	0	0	0	0	0	0.808891
ENSG00000172320.2,OR5A1,coding,chr11:58967192-58968243	ENSG00000256440.1,RP11-443N24.3.1,lncRNA,chr12:25875616-25878383	ENSG00000207613.1,MIR181C,miRNA,chr19:13846512-13846622	0	0	0	0	0	0	0	0	0.48773
ENSG00000172320.2,OR5A1,coding,chr11:58967192-58968243	ENSG00000257587.1,RP11-711C17.1.1,lncRNA,chr12:72586986-72599384	ENSG00000207613.1,MIR181C,miRNA,chr19:13846512-13846622	0	0	0	0	0	0	0	0	0.858533
ENSG00000172320.2,OR5A1,coding,chr11:58967192-58968243	ENSG00000251325.1,RP11-415C15.3.1,lncRNA,chr4:26873225-26877974	ENSG00000207613.1,MIR181C,miRNA,chr19:13846512-13846622	0	0	0	0	0	0	0	0	0.254556
ENSG00000172320.2,OR5A1,coding,chr11:58967192-58968243	ENSG00000251339.1,RP11-506N2.1.1,lncRNA,chr4:59341547-59532465	ENSG00000207613.1,MIR181C,miRNA,chr19:13846512-13846622	0	0	0	0	0	0	0	0	0.848179
ENSG00000172320.2,OR5A1,coding,chr11:58967192-58968243	ENSG00000260478.1,RP11-142G1.1.1,lncRNA,chr16:50829494-50860853	ENSG00000207613.1,MIR181C,miRNA,chr19:13846512-13846622	0	0	0	0	0	0	0	0	0.438866
ENSG00000172320.2,OR5A1,coding,chr11:58967192-58968243	ENSG00000230690.1,AC013402.5.1,lncRNA,chr2:104642226-104647727	ENSG00000207613.1,MIR181C,miRNA,chr19:13846512-13846622	0	0	0	0	0	0	0	0	0.23811
ENSG00000172320.2,OR5A1,coding,chr11:58967192-58968243	ENSG00000238004.1,AC009227.3.1,lncRNA,chr2:155024614-155025578	ENSG00000207613.1,MIR181C,miRNA,chr19:13846512-13846622	0	0	0	0	0	0	0	0	0.764773
ENSG00000172320.2,OR5A1,coding,chr11:58967192-58968243	ENSG00000256922.1,RP11-749H20.1.1,lncRNA,chr12:126844024-126871681	ENSG00000207613.1,MIR181C,miRNA,chr19:13846512-13846622	0	0	0	0	0	0	0	0	0.456426
ENSG00000172320.2,OR5A1,coding,chr11:58967192-58968243	ENSG00000251294.1,RP11-116O11.1.1,lncRNA,chr5:24589883-24649088	ENSG00000207613.1,MIR181C,miRNA,chr19:13846512-13846622	0	0	0	0	0	0	0	0	0.472985
ENSG00000172320.2,OR5A1,coding,chr11:58967192-58968243	ENSG00000237119.1,RP11-305P22.5.1,lncRNA,chr20:61139807-61155660	ENSG00000207613.1,MIR181C,miRNA,chr19:13846512-13846622	0	0	0	0	0	0	0	0	0.750136
ENSG00000172320.2,OR5A1,coding,chr11:58967192-58968243	ENSG00000234938.2,AC012668.1.1,lncRNA,chr2:216103414-216118494	ENSG00000207613.1,MIR181C,miRNA,chr19:13846512-13846622	0	0	0	0	0	0	0	0	0.825913
ENSG00000172320.2,OR5A1,coding,chr11:58967192-58968243	ENSG00000254874.1,RP11-676F20.1.1,lncRNA,chr11:92338610-92339417	ENSG00000207613.1,MIR181C,miRNA,chr19:13846512-13846622	0	0	0	0	0	0	0	0	0.626048
ENSG00000244624.2,KRTAP20-1,coding,chr21:30910620-30910874	ENSG00000229345.1,RP11-332M4.1.1,lncRNA,chr9:97401647-97408389	ENSG00000207736.1,MIR657,miRNA,chr17:76713670-76713768	0	0	0	0	0	0	0	0	0.0456678
ENSG00000236029.3,AL953854.2.1,coding,chr9:47085674-47104142	ENSG00000229345.1,RP11-332M4.1.1,lncRNA,chr9:97401647-97408389	ENSG00000216035.1,MIR938,miRNA,chr10:29931198-29931281	0	0	0	0	1	0	0	1	0.204762
ENSG00000213923.5,CSNK1E,coding,chr22:37016642-37124473	ENSG00000229345.1,RP11-332M4.1.1,lncRNA,chr9:97401647-97408389	ENSG00000207736.1,MIR657,miRNA,chr17:76713670-76713768	0	0	0	0	0	0	0	0	0.0352342
ENSG00000182831.6,C16orf72,coding,chr16:9093037-9121037	ENSG00000229345.1,RP11-332M4.1.1,lncRNA,chr9:97401647-97408389	ENSG00000207736.1,MIR657,miRNA,chr17:76713670-76713768	0	0	0	0	1	0	0	1	0.0359042
ENSG00000182957.8,SPATA13,coding,chr13:23632860-23794096	ENSG00000229345.1,RP11-332M4.1.1,lncRNA,chr9:97401647-97408389	ENSG00000207736.1,MIR657,miRNA,chr17:76713670-76713768	0	0	0	0	0	0	0	0	0.0441609
ENSG00000255339.2,RP11-411B6.6.1,coding,chr10:102255374-102279628	ENSG00000229345.1,RP11-332M4.1.1,lncRNA,chr9:97401647-97408389	ENSG00000216035.1,MIR938,miRNA,chr10:29931198-29931281	0	0	0	0	0	0	0	0	0.224201
ENSG00000099749.8,CYorf15A.1,coding,chrY:20188622-20211697	ENSG00000260197.1,RP11-424G14.1.1,lncRNA,chrY:20313214-20315880	ENSG00000199066.1,MIR330,miRNA,chr19:50834091-50834185	0	0	0	0	0	0	0	0	1.89458e-06
ENSG00000099749.8,CYorf15A.1,coding,chrY:20188622-20211697	ENSG00000260197.1,RP11-424G14.1.1,lncRNA,chrY:20313214-20315880	ENSG00000221264.1,MIR1284,miRNA,chr3:71673810-71673930	0	0	0	0	0	0	0	0	2.06617e-06
ENSG00000131002.6,CYorf15B.1,coding,chrY:20212026-20227548	ENSG00000260197.1,RP11-424G14.1.1,lncRNA,chrY:20313214-20315880	ENSG00000207568.1,MIR203,miRNA,chr14:103653494-103653604	0	0	0	0	0	0	0	0	0.0300423
ENSG00000129824.9,RPS4Y1,coding,chrY:2769526-2794997	ENSG00000260197.1,RP11-424G14.1.1,lncRNA,chrY:20313214-20315880	ENSG00000207568.1,MIR203,miRNA,chr14:103653494-103653604	0	0	0	0	0	0	0	0	0.0289918
ENSG00000259164.1,RP11-463C8.4.1,coding,chr14:76634406-76761558	ENSG00000260197.1,RP11-424G14.1.1,lncRNA,chrY:20313214-20315880	ENSG00000199066.1,MIR330,miRNA,chr19:50834091-50834185	0	0	0	0	0	0	0	0	0.549478
ENSG00000131002.6,CYorf15B.1,coding,chrY:20212026-20227548	ENSG00000260197.1,RP11-424G14.1.1,lncRNA,chrY:20313214-20315880	ENSG00000199066.1,MIR330,miRNA,chr19:50834091-50834185	0	0	0	0	0	0	0	0	0.550999
ENSG00000236029.3,AL953854.2.1,coding,chr9:47085674-47104142	ENSG00000260197.1,RP11-424G14.1.1,lncRNA,chrY:20313214-20315880	ENSG00000199066.1,MIR330,miRNA,chr19:50834091-50834185	0	0	0	0	1	0	0	1	0.560268
ENSG00000197901.6,SLC22A6,coding,chr11:62460432-62509045	ENSG00000260197.1,RP11-424G14.1.1,lncRNA,chrY:20313214-20315880	ENSG00000199066.1,MIR330,miRNA,chr19:50834091-50834185	0	0	0	0	0	0	0	0	0.55933
ENSG00000204887.3,KRTAP1-4,coding,chr17:36439454-36439903	ENSG00000260197.1,RP11-424G14.1.1,lncRNA,chrY:20313214-20315880	ENSG00000221264.1,MIR1284,miRNA,chr3:71673810-71673930	0	0	0	0	0	0	0	0	0.0359931
ENSG00000187005.3,KRTAP21-1,coding,chr21:31049309-31049617	ENSG00000260197.1,RP11-424G14.1.1,lncRNA,chrY:20313214-20315880	ENSG00000221264.1,MIR1284,miRNA,chr3:71673810-71673930	0	0	0	0	0	0	0	0	0.00415439
ENSG00000099749.8,CYorf15A.1,coding,chrY:20188622-20211697	ENSG00000257470.1,RP11-397H6.1.1,lncRNA,chr12:95941929-95969038	ENSG00000207586.1,MIR135A2,miRNA,chr12:96481720-96481820	0	0	0	0	0	0	0	0	0.412899
ENSG00000099749.8,CYorf15A.1,coding,chrY:20188622-20211697	ENSG00000260547.1,RP11-368L12.2.1,lncRNA,chr16:62114610-62114985	ENSG00000221264.1,MIR1284,miRNA,chr3:71673810-71673930	0	0	0	0	0	0	0	0	0.0582979
ENSG00000099749.8,CYorf15A.1,coding,chrY:20188622-20211697	ENSG00000215580.4,BCORP1,lncRNA,chrY:20076704-20124427	ENSG00000199066.1,MIR330,miRNA,chr19:50834091-50834185	0	0	0	0	0	0	0	0	0.151688
ENSG00000099749.8,CYorf15A.1,coding,chrY:20188622-20211697	ENSG00000215580.4,BCORP1,lncRNA,chrY:20076704-20124427	ENSG00000221264.1,MIR1284,miRNA,chr3:71673810-71673930	0	0	0	0	0	0	0	0	0.0304337
ENSG00000099749.8,CYorf15A.1,coding,chrY:20188622-20211697	ENSG00000230206.1,AC000364.1.1,lncRNA,chr7:126507982-126518208	ENSG00000207586.1,MIR135A2,miRNA,chr12:96481720-96481820	0	0	0	0	0	0	0	0	0.405791
ENSG00000099749.8,CYorf15A.1,coding,chrY:20188622-20211697	ENSG00000248262.1,RP11-1J7.1.1,lncRNA,chr4:11525388-11530410	ENSG00000199066.1,MIR330,miRNA,chr19:50834091-50834185	0	0	0	0	0	0	0	0	0.719393
ENSG00000099749.8,CYorf15A.1,coding,chrY:20188622-20211697	ENSG00000230704.1,RP1-117P20.3.1,lncRNA,chr1:167998693-168000413	ENSG00000199066.1,MIR330,miRNA,chr19:50834091-50834185	0	0	0	0	0	0	0	0	0.770205
ENSG00000099749.8,CYorf15A.1,coding,chrY:20188622-20211697	ENSG00000227716.1,AP000459.7.1,lncRNA,chr21:23771830-23784914	ENSG00000207586.1,MIR135A2,miRNA,chr12:96481720-96481820	0	0	0	0	0	0	0	0	0.34332
ENSG00000099749.8,CYorf15A.1,coding,chrY:20188622-20211697	ENSG00000238202.1,AC002465.2.1,lncRNA,chr7:116728150-116749526	ENSG00000221264.1,MIR1284,miRNA,chr3:71673810-71673930	0	0	0	0	0	0	0	0	0.101686
ENSG00000114374.8,USP9Y,coding,chrY:13322553-13482158	ENSG00000230206.1,AC000364.1.1,lncRNA,chr7:126507982-126518208	ENSG00000207586.1,MIR135A2,miRNA,chr12:96481720-96481820	0	0	0	0	0	0	0	0	0.523239
ENSG00000114374.8,USP9Y,coding,chrY:13322553-13482158	ENSG00000227716.1,AP000459.7.1,lncRNA,chr21:23771830-23784914	ENSG00000207586.1,MIR135A2,miRNA,chr12:96481720-96481820	0	0	0	0	0	0	0	0	0.446292
ENSG00000196800.2,SPINK14,coding,chr5:147529488-147535154	ENSG00000237670.1,AC080094.1.1,lncRNA,chr2:17014781-17019245	ENSG00000221552.1,MIR1303,miRNA,chr5:154045528-154045614	0	0	0	0	0	0	0	0	0.729201
ENSG00000214970.1,AC005323.1.1,coding,chr17:10379115-10381898	ENSG00000237670.1,AC080094.1.1,lncRNA,chr2:17014781-17019245	ENSG00000221552.1,MIR1303,miRNA,chr5:154045528-154045614	0	0	0	0	0	0	0	0	0.620111
ENSG00000067646.7,ZFY,coding,chrY:2863111-2910547	ENSG00000230100.1,RP11-344N17.8.1,lncRNA,chrX:48078053-48078818	ENSG00000207928.1,MIR632,miRNA,chr17:27701240-27701334	0	0	0	0	0	1	0	1	0.887952
ENSG00000067646.7,ZFY,coding,chrY:2863111-2910547	ENSG00000230472.1,RP1-28O17.1.1,lncRNA,chr6:50663278-50712877	ENSG00000207928.1,MIR632,miRNA,chr17:27701240-27701334	0	0	0	0	0	0	0	0	0.891123
ENSG00000129824.9,RPS4Y1,coding,chrY:2769526-2794997	ENSG00000254365.1,CTB-180C19.1.1,lncRNA,chr5:166646902-166653856	ENSG00000207568.1,MIR203,miRNA,chr14:103653494-103653604	0	0	0	0	0	0	0	0	0.0221713
ENSG00000214285.1,NPS,coding,chr10:129237602-129240925	ENSG00000254365.1,CTB-180C19.1.1,lncRNA,chr5:166646902-166653856	ENSG00000207983.1,MIR613,miRNA,chr12:12808849-12808944	0	0	0	0	0	0	0	0	0.751941
ENSG00000214285.1,NPS,coding,chr10:129237602-129240925	ENSG00000254365.1,CTB-180C19.1.1,lncRNA,chr5:166646902-166653856	ENSG00000207802.1,MIR646,miRNA,chr20:58316926-58317020	0	0	0	0	0	0	0	0	0.502047
ENSG00000214819.1,CDRT15L2,coding,chr17:20423628-20424816	ENSG00000257470.1,RP11-397H6.1.1,lncRNA,chr12:95941929-95969038	ENSG00000202566.2,MIR421,miRNA,chrX:73354936-73355021	0	0	0	0	0	0	0	0	0.703478
ENSG00000214819.1,CDRT15L2,coding,chr17:20423628-20424816	ENSG00000248490.1,CTD-3007L5.1.1,lncRNA,chr5:27448476-27472275	ENSG00000207737.1,MIR181B2,miRNA,chr9:126495809-126495898	0	0	0	0	0	0	0	0	9.29325e-06
ENSG00000214819.1,CDRT15L2,coding,chr17:20423628-20424816	ENSG00000260547.1,RP11-368L12.2.1,lncRNA,chr16:62114610-62114985	ENSG00000207737.1,MIR181B2,miRNA,chr9:126495809-126495898	0	0	0	0	0	0	0	0	4.36788e-06
ENSG00000214819.1,CDRT15L2,coding,chr17:20423628-20424816	ENSG00000261154.1,RP11-571O6.1.1,lncRNA,chr16:76182203-76202079	ENSG00000207737.1,MIR181B2,miRNA,chr9:126495809-126495898	0	0	0	0	0	0	0	0	1.21435e-05
ENSG00000214819.1,CDRT15L2,coding,chr17:20423628-20424816	ENSG00000249747.1,RP11-308K2.1.1,lncRNA,chr4:188360133-188367494	ENSG00000207737.1,MIR181B2,miRNA,chr9:126495809-126495898	0	0	0	0	0	1	0	1	1.15481e-05
ENSG00000214819.1,CDRT15L2,coding,chr17:20423628-20424816	ENSG00000170590.4,LINC00266-3,lncRNA,chr6:76909-89885	ENSG00000207737.1,MIR181B2,miRNA,chr9:126495809-126495898	0	0	0	0	0	0	0	0	1.20675e-05
ENSG00000214819.1,CDRT15L2,coding,chr17:20423628-20424816	ENSG00000237342.1,AL132796.1.1,lncRNA,chr14:98380985-98381687	ENSG00000207737.1,MIR181B2,miRNA,chr9:126495809-126495898	0	0	0	0	0	0	0	0	1.14141e-05
ENSG00000214819.1,CDRT15L2,coding,chr17:20423628-20424816	ENSG00000233519.1,RP11-177F11.1.1,lncRNA,chr1:238630593-238631046	ENSG00000207737.1,MIR181B2,miRNA,chr9:126495809-126495898	0	0	0	0	0	0	0	0	1.24273e-05
ENSG00000214819.1,CDRT15L2,coding,chr17:20423628-20424816	ENSG00000249877.1,RP11-706F1.2.1,lncRNA,chr4:190446824-190449484	ENSG00000207737.1,MIR181B2,miRNA,chr9:126495809-126495898	0	0	0	0	0	0	0	0	3.36381e-06
ENSG00000214819.1,CDRT15L2,coding,chr17:20423628-20424816	ENSG00000227851.1,RP11-381K7.1.1,lncRNA,chr10:113099686-113101851	ENSG00000207737.1,MIR181B2,miRNA,chr9:126495809-126495898	0	0	0	0	0	0	0	0	1.14141e-05
ENSG00000214819.1,CDRT15L2,coding,chr17:20423628-20424816	ENSG00000254160.1,CTD-2281E23.3.1,lncRNA,chr8:1184195-1186167	ENSG00000207737.1,MIR181B2,miRNA,chr9:126495809-126495898	0	0	0	0	0	0	0	0	1.14141e-05
ENSG00000214819.1,CDRT15L2,coding,chr17:20423628-20424816	ENSG00000238169.1,RP11-165I9.8.1,lncRNA,chr13:24653578-24661898	ENSG00000207737.1,MIR181B2,miRNA,chr9:126495809-126495898	0	0	0	0	0	0	0	0	8.77245e-06
ENSG00000214819.1,CDRT15L2,coding,chr17:20423628-20424816	ENSG00000250503.1,RP11-401I19.1.1,lncRNA,chr4:132021631-132026246	ENSG00000207737.1,MIR181B2,miRNA,chr9:126495809-126495898	0	0	0	0	0	0	0	0	2.97586e-06
ENSG00000214819.1,CDRT15L2,coding,chr17:20423628-20424816	ENSG00000242029.1,RP11-457K10.1.1,lncRNA,chr3:110849643-111012398	ENSG00000207737.1,MIR181B2,miRNA,chr9:126495809-126495898	0	0	0	0	0	1	0	1	1.08942e-05
ENSG00000214819.1,CDRT15L2,coding,chr17:20423628-20424816	ENSG00000225970.1,RP3-526F5.2.1,lncRNA,chrX:142668497-142738894	ENSG00000207737.1,MIR181B2,miRNA,chr9:126495809-126495898	0	0	0	0	0	0	0	0	1.20475e-05
ENSG00000214819.1,CDRT15L2,coding,chr17:20423628-20424816	ENSG00000260851.1,RP11-403P17.5.1,lncRNA,chr16:65061247-65108606	ENSG00000207737.1,MIR181B2,miRNA,chr9:126495809-126495898	0	0	0	0	0	0	0	0	8.94092e-06
ENSG00000214819.1,CDRT15L2,coding,chr17:20423628-20424816	ENSG00000237759.1,RP11-278H7.3.1,lncRNA,chr1:242337289-242338936	ENSG00000207737.1,MIR181B2,miRNA,chr9:126495809-126495898	0	0	0	0	0	0	0	0	5.25672e-07
ENSG00000214819.1,CDRT15L2,coding,chr17:20423628-20424816	ENSG00000230472.1,RP1-28O17.1.1,lncRNA,chr6:50663278-50712877	ENSG00000207737.1,MIR181B2,miRNA,chr9:126495809-126495898	0	0	0	0	0	0	0	0	1.14141e-05
ENSG00000214819.1,CDRT15L2,coding,chr17:20423628-20424816	ENSG00000251266.1,RP11-340A13.2.1,lncRNA,chr4:59532594-59595272	ENSG00000207737.1,MIR181B2,miRNA,chr9:126495809-126495898	0	0	0	0	0	0	0	0	1.14141e-05
ENSG00000214819.1,CDRT15L2,coding,chr17:20423628-20424816	ENSG00000260975.1,RP11-142G1.3.1,lncRNA,chr16:50789424-50819369	ENSG00000207737.1,MIR181B2,miRNA,chr9:126495809-126495898	0	0	0	0	0	0	0	0	1.14141e-05
ENSG00000214819.1,CDRT15L2,coding,chr17:20423628-20424816	ENSG00000260202.1,RP3-333B15.4.1,lncRNA,chr20:23445520-23446706	ENSG00000207737.1,MIR181B2,miRNA,chr9:126495809-126495898	0	0	0	0	0	0	0	0	1.14141e-05
ENSG00000214819.1,CDRT15L2,coding,chr17:20423628-20424816	ENSG00000232738.1,RP5-986I17.2.1,lncRNA,chr20:9504254-9506336	ENSG00000207737.1,MIR181B2,miRNA,chr9:126495809-126495898	0	0	0	0	0	0	0	0	1.14141e-05
ENSG00000214819.1,CDRT15L2,coding,chr17:20423628-20424816	ENSG00000236102.2,RP4-639J15.1.1,lncRNA,chr7:156543163-156543969	ENSG00000207737.1,MIR181B2,miRNA,chr9:126495809-126495898	0	0	0	0	0	0	0	0	1.21945e-05
ENSG00000214819.1,CDRT15L2,coding,chr17:20423628-20424816	ENSG00000249994.1,CTD-2383I20.1.1,lncRNA,chr5:4086825-4094877	ENSG00000207737.1,MIR181B2,miRNA,chr9:126495809-126495898	0	0	0	0	0	0	0	0	1.14141e-05
ENSG00000214819.1,CDRT15L2,coding,chr17:20423628-20424816	ENSG00000254262.1,RP11-58O3.2.1,lncRNA,chr8:112823416-112838231	ENSG00000207737.1,MIR181B2,miRNA,chr9:126495809-126495898	0	0	0	0	0	0	0	0	1.13847e-05
ENSG00000214819.1,CDRT15L2,coding,chr17:20423628-20424816	ENSG00000258672.1,RP11-543C4.3.1,lncRNA,chr14:99227534-99229738	ENSG00000207737.1,MIR181B2,miRNA,chr9:126495809-126495898	0	0	0	0	0	0	0	0	1.18531e-05
ENSG00000214819.1,CDRT15L2,coding,chr17:20423628-20424816	ENSG00000226733.1,RP11-397G17.1.1,lncRNA,chr6:50169382-50174954	ENSG00000207737.1,MIR181B2,miRNA,chr9:126495809-126495898	0	0	0	0	0	0	0	0	1.11989e-05
ENSG00000214819.1,CDRT15L2,coding,chr17:20423628-20424816	ENSG00000258669.1,AC018755.13.1,lncRNA,chr19:56825165-56840610	ENSG00000207737.1,MIR181B2,miRNA,chr9:126495809-126495898	0	0	0	0	0	0	0	0	6.61513e-07
ENSG00000214819.1,CDRT15L2,coding,chr17:20423628-20424816	ENSG00000233222.2,RP11-216N14.9.1,lncRNA,chr1:151990082-151991276	ENSG00000207737.1,MIR181B2,miRNA,chr9:126495809-126495898	0	0	0	0	0	0	0	0	9.55231e-06
ENSG00000214819.1,CDRT15L2,coding,chr17:20423628-20424816	ENSG00000249847.1,RP11-192C21.2.1,lncRNA,chr4:136073493-136074736	ENSG00000207737.1,MIR181B2,miRNA,chr9:126495809-126495898	0	0	0	0	0	0	0	0	6.64193e-06
ENSG00000214819.1,CDRT15L2,coding,chr17:20423628-20424816	ENSG00000248490.1,CTD-3007L5.1.1,lncRNA,chr5:27448476-27472275	ENSG00000199187.1,MIR365B,miRNA,chr17:26926542-26926653	0	0	0	0	0	0	0	0	0.614699
ENSG00000214819.1,CDRT15L2,coding,chr17:20423628-20424816	ENSG00000261154.1,RP11-571O6.1.1,lncRNA,chr16:76182203-76202079	ENSG00000199187.1,MIR365B,miRNA,chr17:26926542-26926653	0	0	0	0	0	0	0	0	0.752806
ENSG00000214819.1,CDRT15L2,coding,chr17:20423628-20424816	ENSG00000249513.2,RP11-404I7.1.1,lncRNA,chr4:134126114-134129282	ENSG00000199187.1,MIR365B,miRNA,chr17:26926542-26926653	0	0	0	0	0	0	0	0	0.0500001
ENSG00000214819.1,CDRT15L2,coding,chr17:20423628-20424816	ENSG00000230720.1,RP11-14C22.6.1,lncRNA,chr10:31052185-31052675	ENSG00000199187.1,MIR365B,miRNA,chr17:26926542-26926653	0	0	0	0	0	0	0	0	0.267829
ENSG00000214819.1,CDRT15L2,coding,chr17:20423628-20424816	ENSG00000233567.1,RP11-445F6.3.1,lncRNA,chr6:139670511-139671052	ENSG00000199187.1,MIR365B,miRNA,chr17:26926542-26926653	0	0	0	0	0	0	0	0	0.671168
ENSG00000214819.1,CDRT15L2,coding,chr17:20423628-20424816	ENSG00000237224.1,RP11-109A6.2.1,lncRNA,chr10:131388969-131389516	ENSG00000199187.1,MIR365B,miRNA,chr17:26926542-26926653	0	0	0	0	0	0	0	0	0.627408
ENSG00000214819.1,CDRT15L2,coding,chr17:20423628-20424816	ENSG00000253855.1,AC133633.1.1,lncRNA,chr8:2363530-2366715	ENSG00000199187.1,MIR365B,miRNA,chr17:26926542-26926653	0	0	0	0	0	0	0	0	0.555455
ENSG00000214819.1,CDRT15L2,coding,chr17:20423628-20424816	ENSG00000260547.1,RP11-368L12.2.1,lncRNA,chr16:62114610-62114985	ENSG00000221782.1,MIR548F2,miRNA,chr2:212999231-212999329	0	0	0	0	0	0	0	0	0.369657
ENSG00000214819.1,CDRT15L2,coding,chr17:20423628-20424816	ENSG00000249747.1,RP11-308K2.1.1,lncRNA,chr4:188360133-188367494	ENSG00000221782.1,MIR548F2,miRNA,chr2:212999231-212999329	0	0	0	0	0	1	0	1	0.763662
ENSG00000214819.1,CDRT15L2,coding,chr17:20423628-20424816	ENSG00000249513.2,RP11-404I7.1.1,lncRNA,chr4:134126114-134129282	ENSG00000199133.1,MIRLET7D,miRNA,chr9:95980936-95981023	0	0	0	0	0	0	0	0	0.0564908
ENSG00000214819.1,CDRT15L2,coding,chr17:20423628-20424816	ENSG00000170590.4,LINC00266-3,lncRNA,chr6:76909-89885	ENSG00000221782.1,MIR548F2,miRNA,chr2:212999231-212999329	0	0	0	0	0	0	0	0	0.34903
ENSG00000214819.1,CDRT15L2,coding,chr17:20423628-20424816	ENSG00000237342.1,AL132796.1.1,lncRNA,chr14:98380985-98381687	ENSG00000207944.1,MIR574,miRNA,chr4:38546047-38546143	0	0	0	0	0	0	0	0	0.311863
ENSG00000214819.1,CDRT15L2,coding,chr17:20423628-20424816	ENSG00000234104.1,RP5-1177M21.1.1,lncRNA,chr20:20899088-20901203	ENSG00000202566.2,MIR421,miRNA,chrX:73354936-73355021	0	0	0	0	0	1	0	1	0.599507
ENSG00000214819.1,CDRT15L2,coding,chr17:20423628-20424816	ENSG00000232225.1,RP11-143O10.1.1,lncRNA,chr13:88665101-88687145	ENSG00000207944.1,MIR574,miRNA,chr4:38546047-38546143	0	0	0	0	0	0	0	0	0.150468
ENSG00000214819.1,CDRT15L2,coding,chr17:20423628-20424816	ENSG00000233519.1,RP11-177F11.1.1,lncRNA,chr1:238630593-238631046	ENSG00000207944.1,MIR574,miRNA,chr4:38546047-38546143	0	0	0	0	0	0	0	0	0.334968
ENSG00000214819.1,CDRT15L2,coding,chr17:20423628-20424816	ENSG00000249877.1,RP11-706F1.2.1,lncRNA,chr4:190446824-190449484	ENSG00000207944.1,MIR574,miRNA,chr4:38546047-38546143	0	0	0	0	0	0	0	0	0.107504
ENSG00000214819.1,CDRT15L2,coding,chr17:20423628-20424816	ENSG00000224932.1,AC107399.2.1,lncRNA,chr4:118455200-118501243	ENSG00000207944.1,MIR574,miRNA,chr4:38546047-38546143	0	0	0	0	0	0	0	0	0.298252
ENSG00000214819.1,CDRT15L2,coding,chr17:20423628-20424816	ENSG00000259072.1,RP11-96D24.1.1,lncRNA,chr14:37829907-37850885	ENSG00000202566.2,MIR421,miRNA,chrX:73354936-73355021	0	0	0	0	0	0	0	0	0.334166
ENSG00000214819.1,CDRT15L2,coding,chr17:20423628-20424816	ENSG00000244278.1,AP000235.3.1,lncRNA,chr21:25349718-25364090	ENSG00000207725.1,MIR222,miRNA,chrX:45491364-45491474	0	0	0	0	0	0	0	0	0.338914
ENSG00000214819.1,CDRT15L2,coding,chr17:20423628-20424816	ENSG00000227851.1,RP11-381K7.1.1,lncRNA,chr10:113099686-113101851	ENSG00000207944.1,MIR574,miRNA,chr4:38546047-38546143	0	0	0	0	0	0	0	0	0.311863
ENSG00000214819.1,CDRT15L2,coding,chr17:20423628-20424816	ENSG00000254160.1,CTD-2281E23.3.1,lncRNA,chr8:1184195-1186167	ENSG00000207944.1,MIR574,miRNA,chr4:38546047-38546143	0	0	0	0	0	0	0	0	0.311863
ENSG00000214819.1,CDRT15L2,coding,chr17:20423628-20424816	ENSG00000250503.1,RP11-401I19.1.1,lncRNA,chr4:132021631-132026246	ENSG00000207944.1,MIR574,miRNA,chr4:38546047-38546143	0	0	0	0	0	0	0	0	3.76148e-06
ENSG00000214819.1,CDRT15L2,coding,chr17:20423628-20424816	ENSG00000242029.1,RP11-457K10.1.1,lncRNA,chr3:110849643-111012398	ENSG00000207944.1,MIR574,miRNA,chr4:38546047-38546143	0	0	0	0	0	1	0	1	0.300031
ENSG00000214819.1,CDRT15L2,coding,chr17:20423628-20424816	ENSG00000253416.1,RP11-48D4.2.1,lncRNA,chr8:77979381-77988190	ENSG00000202566.2,MIR421,miRNA,chrX:73354936-73355021	0	0	0	0	0	0	0	0	0.649794
ENSG00000214819.1,CDRT15L2,coding,chr17:20423628-20424816	ENSG00000254178.1,RP11-299D14.2.1,lncRNA,chr8:25747561-25753568	ENSG00000202566.2,MIR421,miRNA,chrX:73354936-73355021	0	0	0	0	0	0	0	0	0.706298
ENSG00000214819.1,CDRT15L2,coding,chr17:20423628-20424816	ENSG00000230720.1,RP11-14C22.6.1,lncRNA,chr10:31052185-31052675	ENSG00000207944.1,MIR574,miRNA,chr4:38546047-38546143	0	0	0	0	0	0	0	0	0.207225
ENSG00000214819.1,CDRT15L2,coding,chr17:20423628-20424816	ENSG00000237759.1,RP11-278H7.3.1,lncRNA,chr1:242337289-242338936	ENSG00000207944.1,MIR574,miRNA,chr4:38546047-38546143	0	0	0	0	0	0	0	0	0.0196681
ENSG00000214819.1,CDRT15L2,coding,chr17:20423628-20424816	ENSG00000233376.1,RP5-881L22.6.1,lncRNA,chr20:42451677-42453591	ENSG00000202566.2,MIR421,miRNA,chrX:73354936-73355021	0	0	0	0	0	0	0	0	0.311433
ENSG00000214819.1,CDRT15L2,coding,chr17:20423628-20424816	ENSG00000253139.1,RP11-17A4.3.1,lncRNA,chr8:57611870-57615610	ENSG00000202566.2,MIR421,miRNA,chrX:73354936-73355021	0	0	0	0	0	0	0	0	0.674566
ENSG00000214819.1,CDRT15L2,coding,chr17:20423628-20424816	ENSG00000254782.1,ABHD14A-ACY1,lncRNA,chr3:51970267-51983087	ENSG00000202566.2,MIR421,miRNA,chrX:73354936-73355021	0	0	0	0	0	0	0	0	0.503248
ENSG00000214819.1,CDRT15L2,coding,chr17:20423628-20424816	ENSG00000230472.1,RP1-28O17.1.1,lncRNA,chr6:50663278-50712877	ENSG00000207944.1,MIR574,miRNA,chr4:38546047-38546143	0	0	0	0	0	0	0	0	0.311863
ENSG00000214819.1,CDRT15L2,coding,chr17:20423628-20424816	ENSG00000251266.1,RP11-340A13.2.1,lncRNA,chr4:59532594-59595272	ENSG00000207944.1,MIR574,miRNA,chr4:38546047-38546143	0	0	0	0	0	0	0	0	0.311863
ENSG00000214819.1,CDRT15L2,coding,chr17:20423628-20424816	ENSG00000236356.1,AC079584.2.1,lncRNA,chr2:144273505-144293638	ENSG00000207944.1,MIR574,miRNA,chr4:38546047-38546143	0	0	0	0	0	0	0	0	6.43907e-12
ENSG00000214819.1,CDRT15L2,coding,chr17:20423628-20424816	ENSG00000260975.1,RP11-142G1.3.1,lncRNA,chr16:50789424-50819369	ENSG00000207944.1,MIR574,miRNA,chr4:38546047-38546143	0	0	0	0	0	0	0	0	0.311863
ENSG00000214819.1,CDRT15L2,coding,chr17:20423628-20424816	ENSG00000232738.1,RP5-986I17.2.1,lncRNA,chr20:9504254-9506336	ENSG00000207944.1,MIR574,miRNA,chr4:38546047-38546143	0	0	0	0	0	0	0	0	0.311863
ENSG00000214819.1,CDRT15L2,coding,chr17:20423628-20424816	ENSG00000249994.1,CTD-2383I20.1.1,lncRNA,chr5:4086825-4094877	ENSG00000207944.1,MIR574,miRNA,chr4:38546047-38546143	0	0	0	0	0	0	0	0	0.311863
ENSG00000214819.1,CDRT15L2,coding,chr17:20423628-20424816	ENSG00000258496.1,RP11-1141N12.1.1,lncRNA,chr14:86787199-86787776	ENSG00000207944.1,MIR574,miRNA,chr4:38546047-38546143	0	0	0	0	0	0	0	0	0.182173
ENSG00000214819.1,CDRT15L2,coding,chr17:20423628-20424816	ENSG00000226733.1,RP11-397G17.1.1,lncRNA,chr6:50169382-50174954	ENSG00000207944.1,MIR574,miRNA,chr4:38546047-38546143	0	0	0	0	0	0	0	0	0.219497
ENSG00000214819.1,CDRT15L2,coding,chr17:20423628-20424816	ENSG00000232494.1,RP11-403N16.2.1,lncRNA,chr9:81679430-81691413	ENSG00000207944.1,MIR574,miRNA,chr4:38546047-38546143	0	0	0	0	0	0	0	0	0.215812
ENSG00000214819.1,CDRT15L2,coding,chr17:20423628-20424816	ENSG00000253855.1,AC133633.1.1,lncRNA,chr8:2363530-2366715	ENSG00000199133.1,MIRLET7D,miRNA,chr9:95980936-95981023	0	0	0	0	0	0	0	0	0.564383
ENSG00000176742.1,OR51V1,coding,chr11:5177540-5178506	ENSG00000236634.1,AC016903.1.1,lncRNA,chr2:205043043-205046805	ENSG00000221410.1,MIR1238,miRNA,chr19:10523797-10523880	0	0	0	0	0	0	0	0	0.017947
ENSG00000176742.1,OR51V1,coding,chr11:5177540-5178506	ENSG00000236634.1,AC016903.1.1,lncRNA,chr2:205043043-205046805	ENSG00000221782.1,MIR548F2,miRNA,chr2:212999231-212999329	0	0	0	0	0	0	0	0	0.0275659
ENSG00000176742.1,OR51V1,coding,chr11:5177540-5178506	ENSG00000223623.1,RP3-425P12.1.1,lncRNA,chr6:25161833-25165280	ENSG00000221410.1,MIR1238,miRNA,chr19:10523797-10523880	0	0	0	0	0	0	0	0	0.759873
ENSG00000176742.1,OR51V1,coding,chr11:5177540-5178506	ENSG00000223623.1,RP3-425P12.1.1,lncRNA,chr6:25161833-25165280	ENSG00000221269.1,MIR1302-8,miRNA,chr9:99165656-99165784	0	0	0	0	0	0	0	0	0.375383
ENSG00000176742.1,OR51V1,coding,chr11:5177540-5178506	ENSG00000223623.1,RP3-425P12.1.1,lncRNA,chr6:25161833-25165280	ENSG00000221739.1,MIR1203,miRNA,chr17:43588787-43588872	0	0	0	0	0	0	0	0	0.712508
ENSG00000176742.1,OR51V1,coding,chr11:5177540-5178506	ENSG00000170590.4,LINC00266-3,lncRNA,chr6:76909-89885	ENSG00000221410.1,MIR1238,miRNA,chr19:10523797-10523880	0	0	0	0	0	0	0	0	0.198965
ENSG00000176742.1,OR51V1,coding,chr11:5177540-5178506	ENSG00000170590.4,LINC00266-3,lncRNA,chr6:76909-89885	ENSG00000221782.1,MIR548F2,miRNA,chr2:212999231-212999329	0	0	0	0	0	0	0	0	0.502664
ENSG00000176742.1,OR51V1,coding,chr11:5177540-5178506	ENSG00000223880.1,RP11-159J2.2.1,lncRNA,chr13:74722616-74724149	ENSG00000221410.1,MIR1238,miRNA,chr19:10523797-10523880	0	0	0	0	0	0	0	0	0.145244
ENSG00000176742.1,OR51V1,coding,chr11:5177540-5178506	ENSG00000223880.1,RP11-159J2.2.1,lncRNA,chr13:74722616-74724149	ENSG00000221269.1,MIR1302-8,miRNA,chr9:99165656-99165784	0	0	0	0	0	0	0	0	0.108694
ENSG00000176742.1,OR51V1,coding,chr11:5177540-5178506	ENSG00000234116.1,RP11-261C10.1.1,lncRNA,chr1:241235769-241237393	ENSG00000221410.1,MIR1238,miRNA,chr19:10523797-10523880	0	0	0	0	0	0	0	0	0.251699
ENSG00000176742.1,OR51V1,coding,chr11:5177540-5178506	ENSG00000234116.1,RP11-261C10.1.1,lncRNA,chr1:241235769-241237393	ENSG00000207736.1,MIR657,miRNA,chr17:76713670-76713768	0	0	0	0	0	0	0	0	0.0322922
ENSG00000176742.1,OR51V1,coding,chr11:5177540-5178506	ENSG00000233519.1,RP11-177F11.1.1,lncRNA,chr1:238630593-238631046	ENSG00000221410.1,MIR1238,miRNA,chr19:10523797-10523880	0	0	0	0	0	0	0	0	0.777251
ENSG00000176742.1,OR51V1,coding,chr11:5177540-5178506	ENSG00000234223.2,AC003988.1.1,lncRNA,chr7:79713660-79779708	ENSG00000221410.1,MIR1238,miRNA,chr19:10523797-10523880	0	0	0	0	0	0	0	0	0.688633
ENSG00000176742.1,OR51V1,coding,chr11:5177540-5178506	ENSG00000234686.1,AC010971.1.1,lncRNA,chr7:49240278-49264958	ENSG00000221410.1,MIR1238,miRNA,chr19:10523797-10523880	0	0	0	0	0	0	0	0	0.762947
ENSG00000176742.1,OR51V1,coding,chr11:5177540-5178506	ENSG00000237480.1,RP5-947P14.1.1,lncRNA,chr1:106417391-106428644	ENSG00000221410.1,MIR1238,miRNA,chr19:10523797-10523880	0	0	0	0	0	0	0	0	0.726444
ENSG00000176742.1,OR51V1,coding,chr11:5177540-5178506	ENSG00000237843.1,AC016903.2.1,lncRNA,chr2:205048323-205080640	ENSG00000221410.1,MIR1238,miRNA,chr19:10523797-10523880	0	0	0	0	0	0	0	0	0.724171
ENSG00000176742.1,OR51V1,coding,chr11:5177540-5178506	ENSG00000249297.1,RP11-97E7.2.1,lncRNA,chr4:172760408-172796489	ENSG00000221410.1,MIR1238,miRNA,chr19:10523797-10523880	0	0	0	0	0	0	0	0	0.145244
ENSG00000176742.1,OR51V1,coding,chr11:5177540-5178506	ENSG00000257700.1,RP11-641A6.3.1,lncRNA,chr12:51372655-51376839	ENSG00000221410.1,MIR1238,miRNA,chr19:10523797-10523880	0	0	0	0	0	0	0	0	0.327175
ENSG00000176742.1,OR51V1,coding,chr11:5177540-5178506	ENSG00000251376.1,CTD-2313F11.2.1,lncRNA,chr5:54386012-54386725	ENSG00000221410.1,MIR1238,miRNA,chr19:10523797-10523880	0	0	0	0	0	0	0	0	0.766323
ENSG00000176742.1,OR51V1,coding,chr11:5177540-5178506	ENSG00000235717.1,AC068542.2.1,lncRNA,chr2:115307876-115309635	ENSG00000221410.1,MIR1238,miRNA,chr19:10523797-10523880	0	0	0	0	0	0	0	0	0.601207
ENSG00000176742.1,OR51V1,coding,chr11:5177540-5178506	ENSG00000226433.1,AP000290.7.1,lncRNA,chr21:33450807-33453286	ENSG00000221410.1,MIR1238,miRNA,chr19:10523797-10523880	0	0	0	0	0	0	0	0	0.601207
ENSG00000176742.1,OR51V1,coding,chr11:5177540-5178506	ENSG00000231597.1,AC007557.4.1,lncRNA,chr2:217427356-217428100	ENSG00000221410.1,MIR1238,miRNA,chr19:10523797-10523880	0	0	0	0	0	0	0	0	0.764136
ENSG00000176742.1,OR51V1,coding,chr11:5177540-5178506	ENSG00000254971.1,RP11-313I2.11.1,lncRNA,chr11:89126797-89127769	ENSG00000221410.1,MIR1238,miRNA,chr19:10523797-10523880	0	0	0	0	0	0	0	0	0.601207
ENSG00000176742.1,OR51V1,coding,chr11:5177540-5178506	ENSG00000226680.2,RP11-61D3.1.1,lncRNA,chr7:122496538-122530879	ENSG00000221410.1,MIR1238,miRNA,chr19:10523797-10523880	0	0	0	0	0	0	0	0	0.454402
ENSG00000176742.1,OR51V1,coding,chr11:5177540-5178506	ENSG00000233464.1,RP11-133I21.2.1,lncRNA,chr6:152908760-152909802	ENSG00000221410.1,MIR1238,miRNA,chr19:10523797-10523880	0	0	0	0	0	0	0	0	0.751483
ENSG00000176742.1,OR51V1,coding,chr11:5177540-5178506	ENSG00000233835.1,RP1-92C4.2.1,lncRNA,chr6:80638308-80641046	ENSG00000221410.1,MIR1238,miRNA,chr19:10523797-10523880	0	0	0	0	0	0	0	0	0.454402
ENSG00000176742.1,OR51V1,coding,chr11:5177540-5178506	ENSG00000229923.1,RP11-102N11.1.1,lncRNA,chr6:131060149-131060616	ENSG00000221410.1,MIR1238,miRNA,chr19:10523797-10523880	0	0	0	0	0	0	0	0	0.601207
ENSG00000176742.1,OR51V1,coding,chr11:5177540-5178506	ENSG00000249875.1,RP11-51M24.1.1,lncRNA,chr4:175512579-175534171	ENSG00000221410.1,MIR1238,miRNA,chr19:10523797-10523880	0	0	0	0	0	0	0	0	0.749815
ENSG00000176742.1,OR51V1,coding,chr11:5177540-5178506	ENSG00000233519.1,RP11-177F11.1.1,lncRNA,chr1:238630593-238631046	ENSG00000207736.1,MIR657,miRNA,chr17:76713670-76713768	0	0	0	0	0	0	0	0	0.0480578
ENSG00000176742.1,OR51V1,coding,chr11:5177540-5178506	ENSG00000233519.1,RP11-177F11.1.1,lncRNA,chr1:238630593-238631046	ENSG00000221739.1,MIR1203,miRNA,chr17:43588787-43588872	0	0	0	0	0	0	0	0	0.75299
ENSG00000176742.1,OR51V1,coding,chr11:5177540-5178506	ENSG00000224329.1,LINC00297,lncRNA,chr13:29344749-29360542	ENSG00000207586.1,MIR135A2,miRNA,chr12:96481720-96481820	0	0	0	0	0	0	0	0	0.557462
ENSG00000176742.1,OR51V1,coding,chr11:5177540-5178506	ENSG00000249994.1,CTD-2383I20.1.1,lncRNA,chr5:4086825-4094877	ENSG00000207586.1,MIR135A2,miRNA,chr12:96481720-96481820	0	0	0	0	0	0	0	0	0.553072
ENSG00000176742.1,OR51V1,coding,chr11:5177540-5178506	ENSG00000250819.1,RP11-576E20.1.1,lncRNA,chr4:16782477-16796780	ENSG00000221782.1,MIR548F2,miRNA,chr2:212999231-212999329	0	0	0	0	0	0	0	0	0.936034
ENSG00000176742.1,OR51V1,coding,chr11:5177540-5178506	ENSG00000226813.2,AC114813.1.1,lncRNA,chr2:126584145-126592032	ENSG00000221739.1,MIR1203,miRNA,chr17:43588787-43588872	0	0	0	0	0	0	0	0	0.426473
ENSG00000176742.1,OR51V1,coding,chr11:5177540-5178506	ENSG00000234686.1,AC010971.1.1,lncRNA,chr7:49240278-49264958	ENSG00000207736.1,MIR657,miRNA,chr17:76713670-76713768	0	0	0	0	0	0	0	0	0.0447806
ENSG00000176742.1,OR51V1,coding,chr11:5177540-5178506	ENSG00000237843.1,AC016903.2.1,lncRNA,chr2:205048323-205080640	ENSG00000221739.1,MIR1203,miRNA,chr17:43588787-43588872	0	0	0	0	0	0	0	0	0.681804
ENSG00000176742.1,OR51V1,coding,chr11:5177540-5178506	ENSG00000237843.1,AC016903.2.1,lncRNA,chr2:205048323-205080640	ENSG00000221782.1,MIR548F2,miRNA,chr2:212999231-212999329	0	0	0	0	0	0	0	0	0.94665
ENSG00000176742.1,OR51V1,coding,chr11:5177540-5178506	ENSG00000231597.1,AC007557.4.1,lncRNA,chr2:217427356-217428100	ENSG00000207736.1,MIR657,miRNA,chr17:76713670-76713768	0	0	0	0	0	0	0	0	0.0435605
ENSG00000176742.1,OR51V1,coding,chr11:5177540-5178506	ENSG00000260202.1,RP3-333B15.4.1,lncRNA,chr20:23445520-23446706	ENSG00000207736.1,MIR657,miRNA,chr17:76713670-76713768	0	0	0	0	0	0	0	0	0.0444651
ENSG00000176742.1,OR51V1,coding,chr11:5177540-5178506	ENSG00000231422.1,RP11-80K21.3.1,lncRNA,chr10:25441992-25446292	ENSG00000221739.1,MIR1203,miRNA,chr17:43588787-43588872	0	0	0	0	0	0	0	0	0.654625
ENSG00000176742.1,OR51V1,coding,chr11:5177540-5178506	ENSG00000235717.1,AC068542.2.1,lncRNA,chr2:115307876-115309635	ENSG00000221739.1,MIR1203,miRNA,chr17:43588787-43588872	0	0	0	0	0	0	0	0	0.548808
ENSG00000176742.1,OR51V1,coding,chr11:5177540-5178506	ENSG00000226433.1,AP000290.7.1,lncRNA,chr21:33450807-33453286	ENSG00000221739.1,MIR1203,miRNA,chr17:43588787-43588872	0	0	0	0	0	0	0	0	0.548808
ENSG00000176742.1,OR51V1,coding,chr11:5177540-5178506	ENSG00000254971.1,RP11-313I2.11.1,lncRNA,chr11:89126797-89127769	ENSG00000221739.1,MIR1203,miRNA,chr17:43588787-43588872	0	0	0	0	0	0	0	0	0.548808
ENSG00000176742.1,OR51V1,coding,chr11:5177540-5178506	ENSG00000229923.1,RP11-102N11.1.1,lncRNA,chr6:131060149-131060616	ENSG00000221739.1,MIR1203,miRNA,chr17:43588787-43588872	0	0	0	0	0	0	0	0	0.548808
ENSG00000176742.1,OR51V1,coding,chr11:5177540-5178506	ENSG00000226897.1,BX004987.6.1,lncRNA,chr1:142339866-142358822	ENSG00000221739.1,MIR1203,miRNA,chr17:43588787-43588872	0	0	0	0	0	0	0	0	0.393369
ENSG00000198567.5,AP000552.1,coding,chr22:19975341-19978982	ENSG00000231149.1,RP11-10J18.3.1,lncRNA,chr9:126317037-126318156	ENSG00000207805.1,MIR483,miRNA,chr11:2111939-2112015	0	0	0	0	0	1	0	1	0.0497962
ENSG00000244624.2,KRTAP20-1,coding,chr21:30910620-30910874	ENSG00000231149.1,RP11-10J18.3.1,lncRNA,chr9:126317037-126318156	ENSG00000207805.1,MIR483,miRNA,chr11:2111939-2112015	0	0	0	0	0	1	0	1	0.967069
ENSG00000244624.2,KRTAP20-1,coding,chr21:30910620-30910874	ENSG00000231149.1,RP11-10J18.3.1,lncRNA,chr9:126317037-126318156	ENSG00000221739.1,MIR1203,miRNA,chr17:43588787-43588872	0	0	0	0	0	1	0	1	0.692236
ENSG00000182356.5,AC008132.13.1,coding,chr22:17214060-17219322	ENSG00000231149.1,RP11-10J18.3.1,lncRNA,chr9:126317037-126318156	ENSG00000207805.1,MIR483,miRNA,chr11:2111939-2112015	0	0	0	0	0	1	0	1	0.786207
ENSG00000204398.4,RP11-65D24.2.1,coding,chr13:111038638-111122956	ENSG00000231149.1,RP11-10J18.3.1,lncRNA,chr9:126317037-126318156	ENSG00000207805.1,MIR483,miRNA,chr11:2111939-2112015	0	0	0	0	1	1	0	2	0.101614
ENSG00000152042.11,NBPF11,coding,chr1:144744004-144794122	ENSG00000257470.1,RP11-397H6.1.1,lncRNA,chr12:95941929-95969038	ENSG00000216031.1,MIR298,miRNA,chr20:56826675-56826763	0	0	0	0	0	0	0	0	0.890188
ENSG00000152042.11,NBPF11,coding,chr1:144744004-144794122	ENSG00000257470.1,RP11-397H6.1.1,lncRNA,chr12:95941929-95969038	ENSG00000199150.1,MIRLET7G,miRNA,chr3:52277331-52277419	0	0	0	0	0	0	0	0	0.940493
ENSG00000214397.2,AC022692.1,coding,chr15:98073430-98075552	ENSG00000257470.1,RP11-397H6.1.1,lncRNA,chr12:95941929-95969038	ENSG00000207787.1,MIR98,miRNA,chrX:53599908-53600027	0	0	0	0	0	0	0	0	0.271212
ENSG00000259164.1,RP11-463C8.4.1,coding,chr14:76634406-76761558	ENSG00000257470.1,RP11-397H6.1.1,lncRNA,chr12:95941929-95969038	ENSG00000207863.1,MIR125B2,miRNA,chr21:16884427-16884516	0	0	0	0	0	0	0	0	0.856524
ENSG00000259164.1,RP11-463C8.4.1,coding,chr14:76634406-76761558	ENSG00000257470.1,RP11-397H6.1.1,lncRNA,chr12:95941929-95969038	ENSG00000207586.1,MIR135A2,miRNA,chr12:96481720-96481820	0	0	0	0	0	0	0	0	0.545617
ENSG00000259164.1,RP11-463C8.4.1,coding,chr14:76634406-76761558	ENSG00000257470.1,RP11-397H6.1.1,lncRNA,chr12:95941929-95969038	ENSG00000198972.1,MIRLET7E,miRNA,chr19:56887850-56887929	0	0	0	0	0	0	0	0	0.965175
ENSG00000259164.1,RP11-463C8.4.1,coding,chr14:76634406-76761558	ENSG00000257470.1,RP11-397H6.1.1,lncRNA,chr12:95941929-95969038	ENSG00000208018.1,MIR645,miRNA,chr20:48635729-48635823	0	0	0	0	0	0	0	0	0.192337
ENSG00000259164.1,RP11-463C8.4.1,coding,chr14:76634406-76761558	ENSG00000257470.1,RP11-397H6.1.1,lncRNA,chr12:95941929-95969038	ENSG00000212024.1,MIR550A3,miRNA,chr7:29686873-29686970	0	0	0	0	0	0	0	0	0.960285
ENSG00000259164.1,RP11-463C8.4.1,coding,chr14:76634406-76761558	ENSG00000257470.1,RP11-397H6.1.1,lncRNA,chr12:95941929-95969038	ENSG00000199072.1,MIRLET7F1,miRNA,chr9:95978449-95978536	0	0	0	0	0	0	1	1	0.654262
ENSG00000259164.1,RP11-463C8.4.1,coding,chr14:76634406-76761558	ENSG00000257470.1,RP11-397H6.1.1,lncRNA,chr12:95941929-95969038	ENSG00000207575.1,MIR649,miRNA,chr22:19718464-19718561	0	0	0	0	0	0	0	0	0.675789
ENSG00000259164.1,RP11-463C8.4.1,coding,chr14:76634406-76761558	ENSG00000257470.1,RP11-397H6.1.1,lncRNA,chr12:95941929-95969038	ENSG00000207751.1,MIR130B,miRNA,chr22:20337592-20337674	0	0	0	0	0	0	0	0	0.51582
ENSG00000259164.1,RP11-463C8.4.1,coding,chr14:76634406-76761558	ENSG00000257470.1,RP11-397H6.1.1,lncRNA,chr12:95941929-95969038	ENSG00000207726.1,MIR455,miRNA,chr9:116011534-116011630	0	0	0	0	0	0	0	0	0.893667
ENSG00000259164.1,RP11-463C8.4.1,coding,chr14:76634406-76761558	ENSG00000257470.1,RP11-397H6.1.1,lncRNA,chr12:95941929-95969038	ENSG00000211578.1,MIR766,miRNA,chrX:118664728-118664839	0	0	0	0	0	0	0	0	0.616731
ENSG00000259164.1,RP11-463C8.4.1,coding,chr14:76634406-76761558	ENSG00000257470.1,RP11-397H6.1.1,lncRNA,chr12:95941929-95969038	ENSG00000207719.1,MIR623,miRNA,chr13:98806385-98806483	0	0	0	0	0	0	0	0	0.962493
ENSG00000259164.1,RP11-463C8.4.1,coding,chr14:76634406-76761558	ENSG00000257470.1,RP11-397H6.1.1,lncRNA,chr12:95941929-95969038	ENSG00000221091.1,MIR1302-5,miRNA,chr20:48664579-48664729	0	0	0	0	0	0	0	0	0.508496
ENSG00000259164.1,RP11-463C8.4.1,coding,chr14:76634406-76761558	ENSG00000257470.1,RP11-397H6.1.1,lncRNA,chr12:95941929-95969038	ENSG00000207988.1,MIR576,miRNA,chr4:110629302-110629400	0	0	0	0	0	0	0	0	0.957021
ENSG00000259164.1,RP11-463C8.4.1,coding,chr14:76634406-76761558	ENSG00000257470.1,RP11-397H6.1.1,lncRNA,chr12:95941929-95969038	ENSG00000221552.1,MIR1303,miRNA,chr5:154045528-154045614	0	0	0	0	0	0	0	0	0.97301
ENSG00000259164.1,RP11-463C8.4.1,coding,chr14:76634406-76761558	ENSG00000257470.1,RP11-397H6.1.1,lncRNA,chr12:95941929-95969038	ENSG00000221067.1,MIR1280,miRNA,chr3:129563697-129563791	0	0	0	0	0	0	0	0	0.873885
ENSG00000259164.1,RP11-463C8.4.1,coding,chr14:76634406-76761558	ENSG00000257470.1,RP11-397H6.1.1,lncRNA,chr12:95941929-95969038	ENSG00000216031.1,MIR298,miRNA,chr20:56826675-56826763	0	0	0	0	0	0	0	0	0.939398
ENSG00000259164.1,RP11-463C8.4.1,coding,chr14:76634406-76761558	ENSG00000257470.1,RP11-397H6.1.1,lncRNA,chr12:95941929-95969038	ENSG00000199150.1,MIRLET7G,miRNA,chr3:52277331-52277419	0	0	0	0	0	0	0	0	0.917651
ENSG00000259164.1,RP11-463C8.4.1,coding,chr14:76634406-76761558	ENSG00000257470.1,RP11-397H6.1.1,lncRNA,chr12:95941929-95969038	ENSG00000215946.1,MIR941-1,miRNA,chr20:62021819-62021910	0	0	0	0	0	0	1	1	0.916243
ENSG00000259164.1,RP11-463C8.4.1,coding,chr14:76634406-76761558	ENSG00000257470.1,RP11-397H6.1.1,lncRNA,chr12:95941929-95969038	ENSG00000202566.2,MIR421,miRNA,chrX:73354936-73355021	0	0	0	0	0	0	0	0	0.745476
ENSG00000259164.1,RP11-463C8.4.1,coding,chr14:76634406-76761558	ENSG00000257470.1,RP11-397H6.1.1,lncRNA,chr12:95941929-95969038	ENSG00000207600.1,MIR598,miRNA,chr8:10930125-10930222	0	0	0	0	0	0	0	0	0.973464
ENSG00000259164.1,RP11-463C8.4.1,coding,chr14:76634406-76761558	ENSG00000257470.1,RP11-397H6.1.1,lncRNA,chr12:95941929-95969038	ENSG00000207546.1,MIR548C,miRNA,chr12:63302555-63302652	0	0	0	0	0	0	0	0	0.550937
ENSG00000259164.1,RP11-463C8.4.1,coding,chr14:76634406-76761558	ENSG00000257470.1,RP11-397H6.1.1,lncRNA,chr12:95941929-95969038	ENSG00000207709.1,MIR197,miRNA,chr1:109943035-109943116	0	0	0	0	0	0	0	0	0.00660475
ENSG00000259164.1,RP11-463C8.4.1,coding,chr14:76634406-76761558	ENSG00000257470.1,RP11-397H6.1.1,lncRNA,chr12:95941929-95969038	ENSG00000207997.1,MIR644A,miRNA,chr20:32517790-32517884	0	0	0	0	0	0	0	0	0.928708
ENSG00000259164.1,RP11-463C8.4.1,coding,chr14:76634406-76761558	ENSG00000257470.1,RP11-397H6.1.1,lncRNA,chr12:95941929-95969038	ENSG00000208032.1,MIR548A3,miRNA,chr8:105565772-105565869	0	0	0	0	0	0	0	0	0.877811
ENSG00000259164.1,RP11-463C8.4.1,coding,chr14:76634406-76761558	ENSG00000257470.1,RP11-397H6.1.1,lncRNA,chr12:95941929-95969038	ENSG00000207972.1,MIR638,miRNA,chr19:10690079-10690179	0	0	0	0	0	0	0	0	0.246675
ENSG00000259164.1,RP11-463C8.4.1,coding,chr14:76634406-76761558	ENSG00000257470.1,RP11-397H6.1.1,lncRNA,chr12:95941929-95969038	ENSG00000221063.1,MIR1296,miRNA,chr10:64802722-64802814	0	0	0	0	0	0	0	0	0.973993
ENSG00000259164.1,RP11-463C8.4.1,coding,chr14:76634406-76761558	ENSG00000257470.1,RP11-397H6.1.1,lncRNA,chr12:95941929-95969038	ENSG00000211589.1,MIR744,miRNA,chr17:11925940-11926038	0	0	0	0	0	0	0	0	0.844046
ENSG00000259164.1,RP11-463C8.4.1,coding,chr14:76634406-76761558	ENSG00000257470.1,RP11-397H6.1.1,lncRNA,chr12:95941929-95969038	ENSG00000222071.1,MIR1915,miRNA,chr10:21825496-21825576	0	0	0	0	0	0	0	0	0.53873
ENSG00000259164.1,RP11-463C8.4.1,coding,chr14:76634406-76761558	ENSG00000257470.1,RP11-397H6.1.1,lncRNA,chr12:95941929-95969038	ENSG00000221525.1,MIR1185-1,miRNA,chr14:100579066-100579152	0	0	0	0	0	0	0	0	0.932222
ENSG00000259164.1,RP11-463C8.4.1,coding,chr14:76634406-76761558	ENSG00000257470.1,RP11-397H6.1.1,lncRNA,chr12:95941929-95969038	ENSG00000207697.1,MIR573,miRNA,chr4:24130912-24131011	0	0	0	0	0	0	0	0	0.973229
ENSG00000259164.1,RP11-463C8.4.1,coding,chr14:76634406-76761558	ENSG00000257470.1,RP11-397H6.1.1,lncRNA,chr12:95941929-95969038	ENSG00000207787.1,MIR98,miRNA,chrX:53599908-53600027	0	0	0	0	0	0	0	0	0.458122
ENSG00000203795.2,FAM24A,coding,chr10:124660206-124662617	ENSG00000257470.1,RP11-397H6.1.1,lncRNA,chr12:95941929-95969038	ENSG00000207863.1,MIR125B2,miRNA,chr21:16884427-16884516	0	0	0	0	0	0	0	0	0.708854
ENSG00000183704.6,AC134882.1,coding,chrY:11956240-11984717	ENSG00000257470.1,RP11-397H6.1.1,lncRNA,chr12:95941929-95969038	ENSG00000207622.1,MIR619,miRNA,chr12:107754812-107754911	0	0	0	0	0	0	0	0	0.0561296
ENSG00000249008.1,RP11-487E13.1.1,coding,chr4:178400686-178406921	ENSG00000257470.1,RP11-397H6.1.1,lncRNA,chr12:95941929-95969038	ENSG00000221525.1,MIR1185-1,miRNA,chr14:100579066-100579152	0	0	0	0	0	0	0	0	0.582461
ENSG00000249008.1,RP11-487E13.1.1,coding,chr4:178400686-178406921	ENSG00000257470.1,RP11-397H6.1.1,lncRNA,chr12:95941929-95969038	ENSG00000207697.1,MIR573,miRNA,chr4:24130912-24131011	0	0	0	0	0	0	0	0	0.630299
ENSG00000197786.3,OR5B17,coding,chr11:57882172-57883118	ENSG00000257470.1,RP11-397H6.1.1,lncRNA,chr12:95941929-95969038	ENSG00000207586.1,MIR135A2,miRNA,chr12:96481720-96481820	0	0	0	0	0	0	0	0	0.581442
ENSG00000261739.1,RP11-529J17.2.1,coding,chr15:21151433-21161722	ENSG00000257470.1,RP11-397H6.1.1,lncRNA,chr12:95941929-95969038	ENSG00000207586.1,MIR135A2,miRNA,chr12:96481720-96481820	0	0	0	0	0	0	0	0	0.414426
ENSG00000135569.3,TAAR5,coding,chr6:132951423-132952570	ENSG00000257470.1,RP11-397H6.1.1,lncRNA,chr12:95941929-95969038	ENSG00000216031.1,MIR298,miRNA,chr20:56826675-56826763	0	0	0	0	0	0	0	0	0.948012
ENSG00000135569.3,TAAR5,coding,chr6:132951423-132952570	ENSG00000257470.1,RP11-397H6.1.1,lncRNA,chr12:95941929-95969038	ENSG00000199150.1,MIRLET7G,miRNA,chr3:52277331-52277419	0	0	0	0	0	0	0	0	0.925688
ENSG00000177151.3,OR2T35,coding,chr1:246868210-246869182	ENSG00000257470.1,RP11-397H6.1.1,lncRNA,chr12:95941929-95969038	ENSG00000211589.1,MIR744,miRNA,chr17:11925940-11926038	0	0	0	0	0	0	0	0	0.542642
ENSG00000205329.1,OR6C3,coding,chr12:54011751-54012687	ENSG00000257470.1,RP11-397H6.1.1,lncRNA,chr12:95941929-95969038	ENSG00000198972.1,MIRLET7E,miRNA,chr19:56887850-56887929	0	0	0	0	0	0	0	0	0.993878
ENSG00000206106.2,KRTAP22-2,coding,chr21:30884294-30884587	ENSG00000257470.1,RP11-397H6.1.1,lncRNA,chr12:95941929-95969038	ENSG00000207709.1,MIR197,miRNA,chr1:109943035-109943116	0	0	0	0	0	0	0	0	0.00716296
ENSG00000176253.2,OR4K13,coding,chr14:19571842-19572759	ENSG00000257470.1,RP11-397H6.1.1,lncRNA,chr12:95941929-95969038	ENSG00000202566.2,MIR421,miRNA,chrX:73354936-73355021	0	0	0	0	0	0	0	0	0.756206
ENSG00000261717.1,RP11-77K12.1.1,coding,chr16:74004082-74056105	ENSG00000257470.1,RP11-397H6.1.1,lncRNA,chr12:95941929-95969038	ENSG00000208018.1,MIR645,miRNA,chr20:48635729-48635823	0	0	0	0	0	0	0	0	0.205681
ENSG00000214970.1,AC005323.1.1,coding,chr17:10379115-10381898	ENSG00000257470.1,RP11-397H6.1.1,lncRNA,chr12:95941929-95969038	ENSG00000221552.1,MIR1303,miRNA,chr5:154045528-154045614	0	0	0	0	0	0	0	0	0.904981
ENSG00000214970.1,AC005323.1.1,coding,chr17:10379115-10381898	ENSG00000257470.1,RP11-397H6.1.1,lncRNA,chr12:95941929-95969038	ENSG00000221063.1,MIR1296,miRNA,chr10:64802722-64802814	0	0	0	0	0	0	0	0	0.901569
ENSG00000146378.5,TAAR2,coding,chr6:132979853-132987107	ENSG00000257470.1,RP11-397H6.1.1,lncRNA,chr12:95941929-95969038	ENSG00000207988.1,MIR576,miRNA,chr4:110629302-110629400	0	0	0	0	0	0	0	0	0.620294
ENSG00000146378.5,TAAR2,coding,chr6:132979853-132987107	ENSG00000257470.1,RP11-397H6.1.1,lncRNA,chr12:95941929-95969038	ENSG00000207600.1,MIR598,miRNA,chr8:10930125-10930222	0	0	0	0	0	0	0	0	0.736735
ENSG00000237671.3,GAGE12C,coding,chrX:49183757-49191085	ENSG00000257470.1,RP11-397H6.1.1,lncRNA,chr12:95941929-95969038	ENSG00000221552.1,MIR1303,miRNA,chr5:154045528-154045614	0	0	0	0	0	0	0	0	0.963502
ENSG00000237671.3,GAGE12C,coding,chrX:49183757-49191085	ENSG00000257470.1,RP11-397H6.1.1,lncRNA,chr12:95941929-95969038	ENSG00000221063.1,MIR1296,miRNA,chr10:64802722-64802814	0	0	0	0	0	0	0	0	0.963217
ENSG00000181961.2,OR4A16,coding,chr11:54867202-54868283	ENSG00000257470.1,RP11-397H6.1.1,lncRNA,chr12:95941929-95969038	ENSG00000207546.1,MIR548C,miRNA,chr12:63302555-63302652	0	0	0	0	0	0	0	0	0.500608
ENSG00000204548.3,DEFB121,coding,chr20:29456308-29464302	ENSG00000257470.1,RP11-397H6.1.1,lncRNA,chr12:95941929-95969038	ENSG00000199072.1,MIRLET7F1,miRNA,chr9:95978449-95978536	0	0	0	0	1	0	1	2	0.384262
ENSG00000204703.3,OR2B3,coding,chr6:29161963-29163069	ENSG00000257470.1,RP11-397H6.1.1,lncRNA,chr12:95941929-95969038	ENSG00000207575.1,MIR649,miRNA,chr22:19718464-19718561	0	0	0	0	0	0	0	0	0.586399
ENSG00000261717.1,RP11-77K12.1.1,coding,chr16:74004082-74056105	ENSG00000257470.1,RP11-397H6.1.1,lncRNA,chr12:95941929-95969038	ENSG00000211578.1,MIR766,miRNA,chrX:118664728-118664839	0	0	0	0	0	0	0	0	0.366375
ENSG00000261717.1,RP11-77K12.1.1,coding,chr16:74004082-74056105	ENSG00000257470.1,RP11-397H6.1.1,lncRNA,chr12:95941929-95969038	ENSG00000207972.1,MIR638,miRNA,chr19:10690079-10690179	0	0	0	0	0	0	0	0	0.241402
ENSG00000235961.2,PNMA6C,coding,chrX:151991474-151994057	ENSG00000257470.1,RP11-397H6.1.1,lncRNA,chr12:95941929-95969038	ENSG00000221091.1,MIR1302-5,miRNA,chr20:48664579-48664729	0	0	0	0	1	0	0	1	0.471142
ENSG00000176547.6,OR4C3,coding,chr11:48303047-48345241	ENSG00000257470.1,RP11-397H6.1.1,lncRNA,chr12:95941929-95969038	ENSG00000207988.1,MIR576,miRNA,chr4:110629302-110629400	0	0	0	0	0	0	0	0	0.972545
ENSG00000184724.4,KRTAP6-1,coding,chr21:30907620-30911767	ENSG00000257470.1,RP11-397H6.1.1,lncRNA,chr12:95941929-95969038	ENSG00000207988.1,MIR576,miRNA,chr4:110629302-110629400	0	0	0	0	1	0	0	1	0.912794
ENSG00000174942.1,OR5R1,coding,chr11:55941309-55942284	ENSG00000257470.1,RP11-397H6.1.1,lncRNA,chr12:95941929-95969038	ENSG00000221552.1,MIR1303,miRNA,chr5:154045528-154045614	0	0	0	0	1	0	0	1	0.997229
ENSG00000176547.6,OR4C3,coding,chr11:48303047-48345241	ENSG00000257470.1,RP11-397H6.1.1,lncRNA,chr12:95941929-95969038	ENSG00000207600.1,MIR598,miRNA,chr8:10930125-10930222	0	0	0	0	0	0	0	0	0.980887
ENSG00000169208.1,OR10G3,coding,chr14:21107773-21108715	ENSG00000257470.1,RP11-397H6.1.1,lncRNA,chr12:95941929-95969038	ENSG00000208032.1,MIR548A3,miRNA,chr8:105565772-105565869	0	0	0	0	0	0	0	0	0.868394
ENSG00000223874.1,AC007557.1.1,coding,chr2:217443739-217444607	ENSG00000257470.1,RP11-397H6.1.1,lncRNA,chr12:95941929-95969038	ENSG00000202566.2,MIR421,miRNA,chrX:73354936-73355021	0	0	0	0	0	0	0	0	0.398969
ENSG00000234214.2,FAM75A4,coding,chr9:41311106-41317364	ENSG00000257470.1,RP11-397H6.1.1,lncRNA,chr12:95941929-95969038	ENSG00000207600.1,MIR598,miRNA,chr8:10930125-10930222	0	0	0	0	0	0	0	0	0.933258
ENSG00000172146.1,OR1A1,coding,chr17:3065664-3066594	ENSG00000257470.1,RP11-397H6.1.1,lncRNA,chr12:95941929-95969038	ENSG00000221067.1,MIR1280,miRNA,chr3:129563697-129563791	0	0	0	0	0	0	0	0	0.568665
ENSG00000174942.1,OR5R1,coding,chr11:55941309-55942284	ENSG00000257470.1,RP11-397H6.1.1,lncRNA,chr12:95941929-95969038	ENSG00000221067.1,MIR1280,miRNA,chr3:129563697-129563791	0	0	0	0	1	0	0	1	0.916446
ENSG00000172150.4,OR1A2,coding,chr17:3047562-3048492	ENSG00000257470.1,RP11-397H6.1.1,lncRNA,chr12:95941929-95969038	ENSG00000221067.1,MIR1280,miRNA,chr3:129563697-129563791	0	0	0	0	0	0	0	0	0.917914
ENSG00000253314.1,LINC00293,coding,chr8:47853023-47885094	ENSG00000257470.1,RP11-397H6.1.1,lncRNA,chr12:95941929-95969038	ENSG00000221067.1,MIR1280,miRNA,chr3:129563697-129563791	0	0	0	0	0	0	0	0	0.0813018
ENSG00000258817.1,OR4C13,coding,chr11:49930518-49931547	ENSG00000257470.1,RP11-397H6.1.1,lncRNA,chr12:95941929-95969038	ENSG00000216031.1,MIR298,miRNA,chr20:56826675-56826763	0	0	0	0	0	0	0	0	0.600831
ENSG00000205442.6,IZUMO3,coding,chr9:24532957-24535944	ENSG00000257470.1,RP11-397H6.1.1,lncRNA,chr12:95941929-95969038	ENSG00000199150.1,MIRLET7G,miRNA,chr3:52277331-52277419	0	0	0	0	0	0	0	0	0.550246
ENSG00000251546.1,IGKV1D-39,coding,chr2:89400495-89400995	ENSG00000257470.1,RP11-397H6.1.1,lncRNA,chr12:95941929-95969038	ENSG00000215946.1,MIR941-1,miRNA,chr20:62021819-62021910	0	0	0	0	0	0	1	1	0.935061
ENSG00000187005.3,KRTAP21-1,coding,chr21:31049309-31049617	ENSG00000257470.1,RP11-397H6.1.1,lncRNA,chr12:95941929-95969038	ENSG00000215946.1,MIR941-1,miRNA,chr20:62021819-62021910	0	0	0	0	0	0	1	1	0.442413
ENSG00000176904.1,OR51H1P,coding,chr11:4837461-4838370	ENSG00000257470.1,RP11-397H6.1.1,lncRNA,chr12:95941929-95969038	ENSG00000207600.1,MIR598,miRNA,chr8:10930125-10930222	0	0	0	0	1	0	0	1	0.956568
ENSG00000205442.6,IZUMO3,coding,chr9:24532957-24535944	ENSG00000257470.1,RP11-397H6.1.1,lncRNA,chr12:95941929-95969038	ENSG00000221525.1,MIR1185-1,miRNA,chr14:100579066-100579152	0	0	0	0	0	0	0	0	0.602422
ENSG00000204703.3,OR2B3,coding,chr6:29161963-29163069	ENSG00000257470.1,RP11-397H6.1.1,lncRNA,chr12:95941929-95969038	ENSG00000207546.1,MIR548C,miRNA,chr12:63302555-63302652	0	0	0	0	0	0	0	0	0.537878
ENSG00000204703.3,OR2B3,coding,chr6:29161963-29163069	ENSG00000257470.1,RP11-397H6.1.1,lncRNA,chr12:95941929-95969038	ENSG00000208032.1,MIR548A3,miRNA,chr8:105565772-105565869	0	0	0	0	0	0	0	0	0.900301
ENSG00000187005.3,KRTAP21-1,coding,chr21:31049309-31049617	ENSG00000257470.1,RP11-397H6.1.1,lncRNA,chr12:95941929-95969038	ENSG00000221063.1,MIR1296,miRNA,chr10:64802722-64802814	0	0	0	0	0	0	0	0	0.490632
ENSG00000204379.6,XAGE1A,coding,chrX:52271943-52277088	ENSG00000257470.1,RP11-397H6.1.1,lncRNA,chr12:95941929-95969038	ENSG00000221063.1,MIR1296,miRNA,chr10:64802722-64802814	0	0	0	0	0	0	0	0	0.404745
ENSG00000186113.1,OR5D14,coding,chr11:55319607-55320552	ENSG00000226680.2,RP11-61D3.1.1,lncRNA,chr7:122496538-122530879	ENSG00000212024.1,MIR550A3,miRNA,chr7:29686873-29686970	0	0	0	0	0	0	0	0	0.440765
ENSG00000186113.1,OR5D14,coding,chr11:55319607-55320552	ENSG00000259106.1,RP11-242P2.2.1,lncRNA,chr14:79147513-79169407	ENSG00000212024.1,MIR550A3,miRNA,chr7:29686873-29686970	0	0	0	0	0	0	0	0	0.5685
ENSG00000186113.1,OR5D14,coding,chr11:55319607-55320552	ENSG00000238230.1,LINC00391,lncRNA,chr13:94149948-94153117	ENSG00000212024.1,MIR550A3,miRNA,chr7:29686873-29686970	0	0	0	0	0	0	0	0	0.605364
ENSG00000198567.5,AP000552.1,coding,chr22:19975341-19978982	ENSG00000233620.1,RP11-22M7.2.1,lncRNA,chr1:214312429-214326882	ENSG00000207805.1,MIR483,miRNA,chr11:2111939-2112015	0	0	0	0	0	0	0	0	0.192972
ENSG00000198567.5,AP000552.1,coding,chr22:19975341-19978982	ENSG00000249099.1,RP11-351N6.1.1,lncRNA,chr5:26418384-26435685	ENSG00000207805.1,MIR483,miRNA,chr11:2111939-2112015	0	0	0	0	0	0	0	0	0.798805
ENSG00000198567.5,AP000552.1,coding,chr22:19975341-19978982	ENSG00000255279.1,RP11-375D13.4.1,lncRNA,chr11:41834045-41854123	ENSG00000207805.1,MIR483,miRNA,chr11:2111939-2112015	0	0	0	0	0	0	0	0	0.809593
ENSG00000196800.2,SPINK14,coding,chr5:147529488-147535154	ENSG00000253432.1,RP11-324F11.1.1,lncRNA,chr8:140177729-140184255	ENSG00000221552.1,MIR1303,miRNA,chr5:154045528-154045614	0	0	0	0	0	0	0	0	0.00171449
ENSG00000196800.2,SPINK14,coding,chr5:147529488-147535154	ENSG00000230962.1,RP11-113E21.1.1,lncRNA,chr10:87199328-87241733	ENSG00000221552.1,MIR1303,miRNA,chr5:154045528-154045614	0	0	0	0	0	0	0	0	0.7803
ENSG00000196800.2,SPINK14,coding,chr5:147529488-147535154	ENSG00000260569.1,RP11-669I1.1.1,lncRNA,chr18:70029605-70030784	ENSG00000221552.1,MIR1303,miRNA,chr5:154045528-154045614	0	0	0	0	0	0	0	0	0.585999
ENSG00000196800.2,SPINK14,coding,chr5:147529488-147535154	ENSG00000205866.2,FAM99A,lncRNA,chr11:1643402-1645662	ENSG00000221552.1,MIR1303,miRNA,chr5:154045528-154045614	0	0	0	0	0	0	0	0	0.809181
ENSG00000196800.2,SPINK14,coding,chr5:147529488-147535154	ENSG00000253783.1,CTD-2534J5.1.1,lncRNA,chr8:140195617-140209378	ENSG00000221552.1,MIR1303,miRNA,chr5:154045528-154045614	0	0	0	0	0	0	0	0	0.695361
ENSG00000181785.1,OR5AS1,coding,chr11:55554470-55555445	ENSG00000237377.1,AC005703.2.1,lncRNA,chr17:15120603-15123519	ENSG00000221464.1,MIR1271,miRNA,chr5:175727554-175727640	0	0	0	0	0	0	0	0	0.984611
ENSG00000181785.1,OR5AS1,coding,chr11:55554470-55555445	ENSG00000237377.1,AC005703.2.1,lncRNA,chr17:15120603-15123519	ENSG00000207988.1,MIR576,miRNA,chr4:110629302-110629400	0	0	0	0	0	0	0	0	0.977036
ENSG00000237247.2,MBD3L5,coding,chr19:6981588-6984053	ENSG00000237377.1,AC005703.2.1,lncRNA,chr17:15120603-15123519	ENSG00000199032.1,MIR425,miRNA,chr3:49032584-49032671	0	0	0	0	0	0	0	0	0.778415
ENSG00000253148.1,RGS21,coding,chr1:190552744-190603038	ENSG00000237377.1,AC005703.2.1,lncRNA,chr17:15120603-15123519	ENSG00000252466.1,MIR2115,miRNA,chr3:48332853-48332953	0	0	0	0	0	0	0	0	0.55027
ENSG00000181693.5,OR8H1,coding,chr11:55814104-55815142	ENSG00000260547.1,RP11-368L12.2.1,lncRNA,chr16:62114610-62114985	ENSG00000207737.1,MIR181B2,miRNA,chr9:126495809-126495898	0	0	0	0	0	0	0	0	0.0544247
ENSG00000172487.3,OR8J1,coding,chr11:55884266-55885340	ENSG00000236634.1,AC016903.1.1,lncRNA,chr2:205043043-205046805	ENSG00000207737.1,MIR181B2,miRNA,chr9:126495809-126495898	0	0	0	0	0	0	0	0	0.00229846
ENSG00000198271.3,KRTAP4-5,coding,chr17:36558703-36559580	ENSG00000236634.1,AC016903.1.1,lncRNA,chr2:205043043-205046805	ENSG00000207737.1,MIR181B2,miRNA,chr9:126495809-126495898	0	0	0	0	0	0	0	0	0.0022944
ENSG00000205030.1,OR5L2,coding,chr11:55351270-55352206	ENSG00000236634.1,AC016903.1.1,lncRNA,chr2:205043043-205046805	ENSG00000207737.1,MIR181B2,miRNA,chr9:126495809-126495898	0	0	0	0	0	0	0	0	0.00213037
ENSG00000187612.1,OR5W2,coding,chr11:55437701-55438634	ENSG00000236634.1,AC016903.1.1,lncRNA,chr2:205043043-205046805	ENSG00000207737.1,MIR181B2,miRNA,chr9:126495809-126495898	0	0	0	0	0	0	0	0	0.00213037
ENSG00000198271.3,KRTAP4-5,coding,chr17:36558703-36559580	ENSG00000248601.1,RP11-310I9.1.1,lncRNA,chr4:169104399-169271057	ENSG00000207737.1,MIR181B2,miRNA,chr9:126495809-126495898	0	0	0	0	0	0	0	0	0.120658
ENSG00000205030.1,OR5L2,coding,chr11:55351270-55352206	ENSG00000248601.1,RP11-310I9.1.1,lncRNA,chr4:169104399-169271057	ENSG00000207737.1,MIR181B2,miRNA,chr9:126495809-126495898	0	0	0	0	0	0	0	0	0.133959
ENSG00000259164.1,RP11-463C8.4.1,coding,chr14:76634406-76761558	ENSG00000170590.4,LINC00266-3,lncRNA,chr6:76909-89885	ENSG00000207737.1,MIR181B2,miRNA,chr9:126495809-126495898	0	0	0	0	0	0	0	0	0.00606105
ENSG00000259164.1,RP11-463C8.4.1,coding,chr14:76634406-76761558	ENSG00000249343.1,CTD-2275D24.2.1,lncRNA,chr5:73654066-73659878	ENSG00000207737.1,MIR181B2,miRNA,chr9:126495809-126495898	0	0	0	0	0	0	0	0	0.138224
ENSG00000259164.1,RP11-463C8.4.1,coding,chr14:76634406-76761558	ENSG00000248942.1,CTD-2275D24.4.1,lncRNA,chr5:73637990-73639906	ENSG00000207737.1,MIR181B2,miRNA,chr9:126495809-126495898	0	0	0	0	0	0	0	0	0.138267
ENSG00000259164.1,RP11-463C8.4.1,coding,chr14:76634406-76761558	ENSG00000242790.1,RP11-451G4.3.1,lncRNA,chr3:156491670-156494659	ENSG00000207737.1,MIR181B2,miRNA,chr9:126495809-126495898	0	0	0	0	0	0	0	0	0.116546
ENSG00000206106.2,KRTAP22-2,coding,chr21:30884294-30884587	ENSG00000261154.1,RP11-571O6.1.1,lncRNA,chr16:76182203-76202079	ENSG00000207737.1,MIR181B2,miRNA,chr9:126495809-126495898	0	0	0	0	0	0	0	0	0.141447
ENSG00000213578.4,CPLX3,coding,chr15:72905940-72911194	ENSG00000249747.1,RP11-308K2.1.1,lncRNA,chr4:188360133-188367494	ENSG00000207737.1,MIR181B2,miRNA,chr9:126495809-126495898	0	0	0	0	0	1	0	1	0.0587349
ENSG00000206106.2,KRTAP22-2,coding,chr21:30884294-30884587	ENSG00000249747.1,RP11-308K2.1.1,lncRNA,chr4:188360133-188367494	ENSG00000207737.1,MIR181B2,miRNA,chr9:126495809-126495898	0	0	0	0	0	1	0	1	0.134894
ENSG00000172487.3,OR8J1,coding,chr11:55884266-55885340	ENSG00000249747.1,RP11-308K2.1.1,lncRNA,chr4:188360133-188367494	ENSG00000207737.1,MIR181B2,miRNA,chr9:126495809-126495898	0	0	0	0	0	1	0	1	0.135101
ENSG00000198271.3,KRTAP4-5,coding,chr17:36558703-36559580	ENSG00000249747.1,RP11-308K2.1.1,lncRNA,chr4:188360133-188367494	ENSG00000207737.1,MIR181B2,miRNA,chr9:126495809-126495898	0	0	0	0	0	1	0	1	0.114948
ENSG00000205030.1,OR5L2,coding,chr11:55351270-55352206	ENSG00000249747.1,RP11-308K2.1.1,lncRNA,chr4:188360133-188367494	ENSG00000207737.1,MIR181B2,miRNA,chr9:126495809-126495898	0	0	0	0	0	1	0	1	0.125732
ENSG00000186967.6,KRTAP19-4,coding,chr21:30791012-30791322	ENSG00000170590.4,LINC00266-3,lncRNA,chr6:76909-89885	ENSG00000207737.1,MIR181B2,miRNA,chr9:126495809-126495898	0	0	0	0	0	0	0	0	0.0683838
ENSG00000172487.3,OR8J1,coding,chr11:55884266-55885340	ENSG00000170590.4,LINC00266-3,lncRNA,chr6:76909-89885	ENSG00000207737.1,MIR181B2,miRNA,chr9:126495809-126495898	0	0	0	0	0	0	0	0	0.0725931
ENSG00000198271.3,KRTAP4-5,coding,chr17:36558703-36559580	ENSG00000170590.4,LINC00266-3,lncRNA,chr6:76909-89885	ENSG00000207737.1,MIR181B2,miRNA,chr9:126495809-126495898	0	0	0	0	0	0	0	0	0.0722491
ENSG00000181693.5,OR8H1,coding,chr11:55814104-55815142	ENSG00000170590.4,LINC00266-3,lncRNA,chr6:76909-89885	ENSG00000207737.1,MIR181B2,miRNA,chr9:126495809-126495898	0	0	0	0	0	0	0	0	0.0624885
ENSG00000205030.1,OR5L2,coding,chr11:55351270-55352206	ENSG00000170590.4,LINC00266-3,lncRNA,chr6:76909-89885	ENSG00000207737.1,MIR181B2,miRNA,chr9:126495809-126495898	0	0	0	0	0	0	0	0	0.0683838
ENSG00000187612.1,OR5W2,coding,chr11:55437701-55438634	ENSG00000170590.4,LINC00266-3,lncRNA,chr6:76909-89885	ENSG00000207737.1,MIR181B2,miRNA,chr9:126495809-126495898	0	0	0	0	0	0	0	0	0.0683838
ENSG00000172487.3,OR8J1,coding,chr11:55884266-55885340	ENSG00000237342.1,AL132796.1.1,lncRNA,chr14:98380985-98381687	ENSG00000207737.1,MIR181B2,miRNA,chr9:126495809-126495898	0	0	0	0	0	0	0	0	0.133552
ENSG00000198271.3,KRTAP4-5,coding,chr17:36558703-36559580	ENSG00000237342.1,AL132796.1.1,lncRNA,chr14:98380985-98381687	ENSG00000207737.1,MIR181B2,miRNA,chr9:126495809-126495898	0	0	0	0	0	0	0	0	0.114168
ENSG00000181693.5,OR8H1,coding,chr11:55814104-55815142	ENSG00000261653.1,RP11-21L1.1.1,lncRNA,chr16:62527182-62528311	ENSG00000207737.1,MIR181B2,miRNA,chr9:126495809-126495898	0	0	0	0	0	0	0	0	0.134253
ENSG00000213578.4,CPLX3,coding,chr15:72905940-72911194	ENSG00000234116.1,RP11-261C10.1.1,lncRNA,chr1:241235769-241237393	ENSG00000207737.1,MIR181B2,miRNA,chr9:126495809-126495898	0	0	0	0	0	0	0	0	0.024466
ENSG00000213578.4,CPLX3,coding,chr15:72905940-72911194	ENSG00000236828.1,DMD-AS3,lncRNA,chrX:32682977-32684438	ENSG00000207737.1,MIR181B2,miRNA,chr9:126495809-126495898	0	0	0	0	0	0	0	0	0.0597641
ENSG00000213578.4,CPLX3,coding,chr15:72905940-72911194	ENSG00000233519.1,RP11-177F11.1.1,lncRNA,chr1:238630593-238631046	ENSG00000207737.1,MIR181B2,miRNA,chr9:126495809-126495898	0	0	0	0	0	0	0	0	0.063138
ENSG00000198271.3,KRTAP4-5,coding,chr17:36558703-36559580	ENSG00000233519.1,RP11-177F11.1.1,lncRNA,chr1:238630593-238631046	ENSG00000207737.1,MIR181B2,miRNA,chr9:126495809-126495898	0	0	0	0	0	0	0	0	0.131428
ENSG00000181693.5,OR8H1,coding,chr11:55814104-55815142	ENSG00000233519.1,RP11-177F11.1.1,lncRNA,chr1:238630593-238631046	ENSG00000207737.1,MIR181B2,miRNA,chr9:126495809-126495898	0	0	0	0	0	0	0	0	0.141142
ENSG00000213578.4,CPLX3,coding,chr15:72905940-72911194	ENSG00000249343.1,CTD-2275D24.2.1,lncRNA,chr5:73654066-73659878	ENSG00000207737.1,MIR181B2,miRNA,chr9:126495809-126495898	0	0	0	0	0	0	0	0	0.0631076
ENSG00000172487.3,OR8J1,coding,chr11:55884266-55885340	ENSG00000249343.1,CTD-2275D24.2.1,lncRNA,chr5:73654066-73659878	ENSG00000207737.1,MIR181B2,miRNA,chr9:126495809-126495898	0	0	0	0	0	0	0	0	0.142714
ENSG00000198271.3,KRTAP4-5,coding,chr17:36558703-36559580	ENSG00000249343.1,CTD-2275D24.2.1,lncRNA,chr5:73654066-73659878	ENSG00000207737.1,MIR181B2,miRNA,chr9:126495809-126495898	0	0	0	0	0	0	0	0	0.132441
ENSG00000213578.4,CPLX3,coding,chr15:72905940-72911194	ENSG00000248942.1,CTD-2275D24.4.1,lncRNA,chr5:73637990-73639906	ENSG00000207737.1,MIR181B2,miRNA,chr9:126495809-126495898	0	0	0	0	0	0	0	0	0.0630463
ENSG00000198271.3,KRTAP4-5,coding,chr17:36558703-36559580	ENSG00000248942.1,CTD-2275D24.4.1,lncRNA,chr5:73637990-73639906	ENSG00000207737.1,MIR181B2,miRNA,chr9:126495809-126495898	0	0	0	0	0	0	0	0	0.132514
ENSG00000213578.4,CPLX3,coding,chr15:72905940-72911194	ENSG00000249877.1,RP11-706F1.2.1,lncRNA,chr4:190446824-190449484	ENSG00000207737.1,MIR181B2,miRNA,chr9:126495809-126495898	0	0	0	0	0	0	0	0	0.0187712
ENSG00000172487.3,OR8J1,coding,chr11:55884266-55885340	ENSG00000249877.1,RP11-706F1.2.1,lncRNA,chr4:190446824-190449484	ENSG00000207737.1,MIR181B2,miRNA,chr9:126495809-126495898	0	0	0	0	0	0	0	0	0.0420757
ENSG00000198271.3,KRTAP4-5,coding,chr17:36558703-36559580	ENSG00000249877.1,RP11-706F1.2.1,lncRNA,chr4:190446824-190449484	ENSG00000207737.1,MIR181B2,miRNA,chr9:126495809-126495898	0	0	0	0	0	0	0	0	0.0402256
ENSG00000205030.1,OR5L2,coding,chr11:55351270-55352206	ENSG00000249877.1,RP11-706F1.2.1,lncRNA,chr4:190446824-190449484	ENSG00000207737.1,MIR181B2,miRNA,chr9:126495809-126495898	0	0	0	0	0	0	0	0	0.0409583
ENSG00000213578.4,CPLX3,coding,chr15:72905940-72911194	ENSG00000242790.1,RP11-451G4.3.1,lncRNA,chr3:156491670-156494659	ENSG00000207737.1,MIR181B2,miRNA,chr9:126495809-126495898	0	0	0	0	0	0	0	0	0.0521796
ENSG00000198271.3,KRTAP4-5,coding,chr17:36558703-36559580	ENSG00000242790.1,RP11-451G4.3.1,lncRNA,chr3:156491670-156494659	ENSG00000207737.1,MIR181B2,miRNA,chr9:126495809-126495898	0	0	0	0	0	0	0	0	0.111857
ENSG00000213578.4,CPLX3,coding,chr15:72905940-72911194	ENSG00000227851.1,RP11-381K7.1.1,lncRNA,chr10:113099686-113101851	ENSG00000207737.1,MIR181B2,miRNA,chr9:126495809-126495898	0	0	0	0	0	0	0	0	0.0582557
ENSG00000213578.4,CPLX3,coding,chr15:72905940-72911194	ENSG00000242029.1,RP11-457K10.1.1,lncRNA,chr3:110849643-111012398	ENSG00000207737.1,MIR181B2,miRNA,chr9:126495809-126495898	0	0	0	0	0	1	0	1	0.0558026
ENSG00000213578.4,CPLX3,coding,chr15:72905940-72911194	ENSG00000237759.1,RP11-278H7.3.1,lncRNA,chr1:242337289-242338936	ENSG00000207737.1,MIR181B2,miRNA,chr9:126495809-126495898	0	0	0	0	0	0	0	0	0.00323226
ENSG00000213578.4,CPLX3,coding,chr15:72905940-72911194	ENSG00000251266.1,RP11-340A13.2.1,lncRNA,chr4:59532594-59595272	ENSG00000207737.1,MIR181B2,miRNA,chr9:126495809-126495898	0	0	0	0	0	0	0	0	0.0582557
ENSG00000213578.4,CPLX3,coding,chr15:72905940-72911194	ENSG00000260202.1,RP3-333B15.4.1,lncRNA,chr20:23445520-23446706	ENSG00000207737.1,MIR181B2,miRNA,chr9:126495809-126495898	0	0	0	0	0	0	0	0	0.0582557
ENSG00000213578.4,CPLX3,coding,chr15:72905940-72911194	ENSG00000226733.1,RP11-397G17.1.1,lncRNA,chr6:50169382-50174954	ENSG00000207737.1,MIR181B2,miRNA,chr9:126495809-126495898	0	0	0	0	0	0	0	0	0.0433168
ENSG00000172487.3,OR8J1,coding,chr11:55884266-55885340	ENSG00000227851.1,RP11-381K7.1.1,lncRNA,chr10:113099686-113101851	ENSG00000207737.1,MIR181B2,miRNA,chr9:126495809-126495898	0	0	0	0	0	0	0	0	0.133552
ENSG00000198271.3,KRTAP4-5,coding,chr17:36558703-36559580	ENSG00000227851.1,RP11-381K7.1.1,lncRNA,chr10:113099686-113101851	ENSG00000207737.1,MIR181B2,miRNA,chr9:126495809-126495898	0	0	0	0	0	0	0	0	0.114168
ENSG00000206106.2,KRTAP22-2,coding,chr21:30884294-30884587	ENSG00000249994.1,CTD-2383I20.1.1,lncRNA,chr5:4086825-4094877	ENSG00000207737.1,MIR181B2,miRNA,chr9:126495809-126495898	0	0	0	0	0	0	0	0	0.133353
ENSG00000172487.3,OR8J1,coding,chr11:55884266-55885340	ENSG00000254160.1,CTD-2281E23.3.1,lncRNA,chr8:1184195-1186167	ENSG00000207737.1,MIR181B2,miRNA,chr9:126495809-126495898	0	0	0	0	0	0	0	0	0.133552
ENSG00000198271.3,KRTAP4-5,coding,chr17:36558703-36559580	ENSG00000254160.1,CTD-2281E23.3.1,lncRNA,chr8:1184195-1186167	ENSG00000207737.1,MIR181B2,miRNA,chr9:126495809-126495898	0	0	0	0	0	0	0	0	0.114168
ENSG00000186967.6,KRTAP19-4,coding,chr21:30791012-30791322	ENSG00000238169.1,RP11-165I9.8.1,lncRNA,chr13:24653578-24661898	ENSG00000207737.1,MIR181B2,miRNA,chr9:126495809-126495898	0	0	0	0	0	0	0	0	0.127168
ENSG00000172487.3,OR8J1,coding,chr11:55884266-55885340	ENSG00000250503.1,RP11-401I19.1.1,lncRNA,chr4:132021631-132026246	ENSG00000207737.1,MIR181B2,miRNA,chr9:126495809-126495898	0	0	0	0	0	0	0	0	1.23533e-05
ENSG00000198271.3,KRTAP4-5,coding,chr17:36558703-36559580	ENSG00000250503.1,RP11-401I19.1.1,lncRNA,chr4:132021631-132026246	ENSG00000207737.1,MIR181B2,miRNA,chr9:126495809-126495898	0	0	0	0	0	0	0	0	1.12383e-05
ENSG00000205030.1,OR5L2,coding,chr11:55351270-55352206	ENSG00000250503.1,RP11-401I19.1.1,lncRNA,chr4:132021631-132026246	ENSG00000207737.1,MIR181B2,miRNA,chr9:126495809-126495898	0	0	0	0	0	0	0	0	1.14141e-05
ENSG00000172487.3,OR8J1,coding,chr11:55884266-55885340	ENSG00000242029.1,RP11-457K10.1.1,lncRNA,chr3:110849643-111012398	ENSG00000207737.1,MIR181B2,miRNA,chr9:126495809-126495898	0	0	0	0	0	1	0	1	0.128159
ENSG00000198271.3,KRTAP4-5,coding,chr17:36558703-36559580	ENSG00000242029.1,RP11-457K10.1.1,lncRNA,chr3:110849643-111012398	ENSG00000207737.1,MIR181B2,miRNA,chr9:126495809-126495898	0	0	0	0	0	1	0	1	0.117821
ENSG00000205030.1,OR5L2,coding,chr11:55351270-55352206	ENSG00000242029.1,RP11-457K10.1.1,lncRNA,chr3:110849643-111012398	ENSG00000207737.1,MIR181B2,miRNA,chr9:126495809-126495898	0	0	0	0	0	1	0	1	0.11922
ENSG00000198271.3,KRTAP4-5,coding,chr17:36558703-36559580	ENSG00000225970.1,RP3-526F5.2.1,lncRNA,chrX:142668497-142738894	ENSG00000207737.1,MIR181B2,miRNA,chr9:126495809-126495898	0	0	0	0	0	0	0	0	0.0773429
ENSG00000181693.5,OR8H1,coding,chr11:55814104-55815142	ENSG00000225970.1,RP3-526F5.2.1,lncRNA,chrX:142668497-142738894	ENSG00000207737.1,MIR181B2,miRNA,chr9:126495809-126495898	0	0	0	0	0	0	0	0	0.0827384
ENSG00000172487.3,OR8J1,coding,chr11:55884266-55885340	ENSG00000237759.1,RP11-278H7.3.1,lncRNA,chr1:242337289-242338936	ENSG00000207737.1,MIR181B2,miRNA,chr9:126495809-126495898	0	0	0	0	0	0	0	0	0.0060927
ENSG00000172487.3,OR8J1,coding,chr11:55884266-55885340	ENSG00000230472.1,RP1-28O17.1.1,lncRNA,chr6:50663278-50712877	ENSG00000207737.1,MIR181B2,miRNA,chr9:126495809-126495898	0	0	0	0	0	0	0	0	0.133552
ENSG00000172487.3,OR8J1,coding,chr11:55884266-55885340	ENSG00000251266.1,RP11-340A13.2.1,lncRNA,chr4:59532594-59595272	ENSG00000207737.1,MIR181B2,miRNA,chr9:126495809-126495898	0	0	0	0	0	0	0	0	0.133552
ENSG00000172487.3,OR8J1,coding,chr11:55884266-55885340	ENSG00000260975.1,RP11-142G1.3.1,lncRNA,chr16:50789424-50819369	ENSG00000207737.1,MIR181B2,miRNA,chr9:126495809-126495898	0	0	0	0	0	0	0	0	0.133552
ENSG00000172487.3,OR8J1,coding,chr11:55884266-55885340	ENSG00000260202.1,RP3-333B15.4.1,lncRNA,chr20:23445520-23446706	ENSG00000207737.1,MIR181B2,miRNA,chr9:126495809-126495898	0	0	0	0	0	0	0	0	0.133552
ENSG00000172487.3,OR8J1,coding,chr11:55884266-55885340	ENSG00000232738.1,RP5-986I17.2.1,lncRNA,chr20:9504254-9506336	ENSG00000207737.1,MIR181B2,miRNA,chr9:126495809-126495898	0	0	0	0	0	0	0	0	0.133552
ENSG00000172487.3,OR8J1,coding,chr11:55884266-55885340	ENSG00000249994.1,CTD-2383I20.1.1,lncRNA,chr5:4086825-4094877	ENSG00000207737.1,MIR181B2,miRNA,chr9:126495809-126495898	0	0	0	0	0	0	0	0	0.133552
ENSG00000172487.3,OR8J1,coding,chr11:55884266-55885340	ENSG00000226733.1,RP11-397G17.1.1,lncRNA,chr6:50169382-50174954	ENSG00000207737.1,MIR181B2,miRNA,chr9:126495809-126495898	0	0	0	0	0	0	0	0	0.0984156
ENSG00000198271.3,KRTAP4-5,coding,chr17:36558703-36559580	ENSG00000230472.1,RP1-28O17.1.1,lncRNA,chr6:50663278-50712877	ENSG00000207737.1,MIR181B2,miRNA,chr9:126495809-126495898	0	0	0	0	0	0	0	0	0.114168
ENSG00000198271.3,KRTAP4-5,coding,chr17:36558703-36559580	ENSG00000251266.1,RP11-340A13.2.1,lncRNA,chr4:59532594-59595272	ENSG00000207737.1,MIR181B2,miRNA,chr9:126495809-126495898	0	0	0	0	0	0	0	0	0.114168
ENSG00000198271.3,KRTAP4-5,coding,chr17:36558703-36559580	ENSG00000260975.1,RP11-142G1.3.1,lncRNA,chr16:50789424-50819369	ENSG00000207737.1,MIR181B2,miRNA,chr9:126495809-126495898	0	0	0	0	0	0	0	0	0.114168
ENSG00000198271.3,KRTAP4-5,coding,chr17:36558703-36559580	ENSG00000260202.1,RP3-333B15.4.1,lncRNA,chr20:23445520-23446706	ENSG00000207737.1,MIR181B2,miRNA,chr9:126495809-126495898	0	0	0	0	0	0	0	0	0.114168
ENSG00000198271.3,KRTAP4-5,coding,chr17:36558703-36559580	ENSG00000232738.1,RP5-986I17.2.1,lncRNA,chr20:9504254-9506336	ENSG00000207737.1,MIR181B2,miRNA,chr9:126495809-126495898	0	0	0	0	0	0	0	0	0.114168
ENSG00000198271.3,KRTAP4-5,coding,chr17:36558703-36559580	ENSG00000249994.1,CTD-2383I20.1.1,lncRNA,chr5:4086825-4094877	ENSG00000207737.1,MIR181B2,miRNA,chr9:126495809-126495898	0	0	0	0	0	0	0	0	0.114168
ENSG00000255835.1,RP4-559A3.7.1,coding,chr1:224141018-224178601	ENSG00000231814.1,LINC00210,lncRNA,chr1:216132865-216160769	ENSG00000198972.1,MIRLET7E,miRNA,chr19:56887850-56887929	0	0	0	0	0	0	0	0	0.917142
ENSG00000255835.1,RP4-559A3.7.1,coding,chr1:224141018-224178601	ENSG00000250431.1,RP13-577H12.2.1,lncRNA,chr4:176135296-176137107	ENSG00000198972.1,MIRLET7E,miRNA,chr19:56887850-56887929	0	0	0	0	0	0	0	0	0.914004
ENSG00000255835.1,RP4-559A3.7.1,coding,chr1:224141018-224178601	ENSG00000257407.1,RP11-1028N23.4.1,lncRNA,chr12:114504248-114561922	ENSG00000212024.1,MIR550A3,miRNA,chr7:29686873-29686970	0	0	0	0	0	0	0	0	0.923923
ENSG00000255835.1,RP4-559A3.7.1,coding,chr1:224141018-224178601	ENSG00000231364.1,RP11-413G15.1.1,lncRNA,chr1:83684323-83693042	ENSG00000212024.1,MIR550A3,miRNA,chr7:29686873-29686970	0	0	0	0	0	0	0	0	0.436813
ENSG00000255835.1,RP4-559A3.7.1,coding,chr1:224141018-224178601	ENSG00000236076.1,RP11-264J4.5.1,lncRNA,chr13:19574839-19575369	ENSG00000207546.1,MIR548C,miRNA,chr12:63302555-63302652	0	0	0	0	0	0	0	0	0.489174
ENSG00000255835.1,RP4-559A3.7.1,coding,chr1:224141018-224178601	ENSG00000253805.1,RP11-1049H7.2.1,lncRNA,chr8:1969056-1971136	ENSG00000207546.1,MIR548C,miRNA,chr12:63302555-63302652	0	0	0	0	0	0	0	0	0.518438
ENSG00000212717.1,DEFB117,coding,chr20:29412238-29412367	ENSG00000225870.1,RP11-551M15.1.1,lncRNA,chr13:110546185-110553445	ENSG00000199187.1,MIR365B,miRNA,chr17:26926542-26926653	0	0	0	0	0	0	0	0	0.106039
ENSG00000212933.1,KRTAP12-4,coding,chr21:44898557-44899004	ENSG00000225870.1,RP11-551M15.1.1,lncRNA,chr13:110546185-110553445	ENSG00000199187.1,MIR365B,miRNA,chr17:26926542-26926653	0	0	0	0	0	0	0	0	0.0232603
ENSG00000204382.7,XAGE1B,coding,chrX:52251952-52260679	ENSG00000261154.1,RP11-571O6.1.1,lncRNA,chr16:76182203-76202079	ENSG00000199187.1,MIR365B,miRNA,chr17:26926542-26926653	0	0	0	0	0	0	0	0	4.3299e-05
ENSG00000206106.2,KRTAP22-2,coding,chr21:30884294-30884587	ENSG00000261154.1,RP11-571O6.1.1,lncRNA,chr16:76182203-76202079	ENSG00000199187.1,MIR365B,miRNA,chr17:26926542-26926653	0	0	0	0	0	0	0	0	0.99553
ENSG00000183054.6,RGPD6,coding,chr2:110705925-111051231	ENSG00000261154.1,RP11-571O6.1.1,lncRNA,chr16:76182203-76202079	ENSG00000199187.1,MIR365B,miRNA,chr17:26926542-26926653	0	0	0	0	0	0	0	0	0.334623
ENSG00000212933.1,KRTAP12-4,coding,chr21:44898557-44899004	ENSG00000261154.1,RP11-571O6.1.1,lncRNA,chr16:76182203-76202079	ENSG00000199187.1,MIR365B,miRNA,chr17:26926542-26926653	0	0	0	0	0	0	0	0	0.267416
ENSG00000204382.7,XAGE1B,coding,chrX:52251952-52260679	ENSG00000249513.2,RP11-404I7.1.1,lncRNA,chr4:134126114-134129282	ENSG00000199187.1,MIR365B,miRNA,chr17:26926542-26926653	0	0	0	0	0	0	0	0	0.00239701
ENSG00000206106.2,KRTAP22-2,coding,chr21:30884294-30884587	ENSG00000249513.2,RP11-404I7.1.1,lncRNA,chr4:134126114-134129282	ENSG00000199187.1,MIR365B,miRNA,chr17:26926542-26926653	0	0	0	0	0	0	0	0	0.0898273
ENSG00000183054.6,RGPD6,coding,chr2:110705925-111051231	ENSG00000249513.2,RP11-404I7.1.1,lncRNA,chr4:134126114-134129282	ENSG00000199187.1,MIR365B,miRNA,chr17:26926542-26926653	0	0	0	0	0	0	0	0	0.0193471
ENSG00000204382.7,XAGE1B,coding,chrX:52251952-52260679	ENSG00000230720.1,RP11-14C22.6.1,lncRNA,chr10:31052185-31052675	ENSG00000199187.1,MIR365B,miRNA,chr17:26926542-26926653	0	0	0	0	0	0	0	0	0.00389042
ENSG00000204382.7,XAGE1B,coding,chrX:52251952-52260679	ENSG00000224329.1,LINC00297,lncRNA,chr13:29344749-29360542	ENSG00000199187.1,MIR365B,miRNA,chr17:26926542-26926653	0	0	0	0	0	0	0	0	0.00384591
ENSG00000204382.7,XAGE1B,coding,chrX:52251952-52260679	ENSG00000231813.1,RP11-474I16.1.1,lncRNA,chr1:159874061-159874842	ENSG00000199187.1,MIR365B,miRNA,chr17:26926542-26926653	0	0	0	0	0	0	0	0	0.00460515
ENSG00000204382.7,XAGE1B,coding,chrX:52251952-52260679	ENSG00000237224.1,RP11-109A6.2.1,lncRNA,chr10:131388969-131389516	ENSG00000199187.1,MIR365B,miRNA,chr17:26926542-26926653	0	0	0	0	0	0	0	0	0.00259302
ENSG00000204382.7,XAGE1B,coding,chrX:52251952-52260679	ENSG00000253855.1,AC133633.1.1,lncRNA,chr8:2363530-2366715	ENSG00000199187.1,MIR365B,miRNA,chr17:26926542-26926653	0	0	0	0	0	0	0	0	0.00218994
ENSG00000204382.7,XAGE1B,coding,chrX:52251952-52260679	ENSG00000248799.1,CTC-548H10.2.1,lncRNA,chr5:127015283-127027620	ENSG00000199187.1,MIR365B,miRNA,chr17:26926542-26926653	0	0	0	0	0	0	0	0	0.00390113
ENSG00000204382.7,XAGE1B,coding,chrX:52251952-52260679	ENSG00000224467.1,AC009313.1.1,lncRNA,chr2:161660987-161724981	ENSG00000199187.1,MIR365B,miRNA,chr17:26926542-26926653	0	0	0	0	0	0	0	0	0.00429588
ENSG00000206106.2,KRTAP22-2,coding,chr21:30884294-30884587	ENSG00000230720.1,RP11-14C22.6.1,lncRNA,chr10:31052185-31052675	ENSG00000199187.1,MIR365B,miRNA,chr17:26926542-26926653	0	0	0	0	0	0	0	0	0.443015
ENSG00000206106.2,KRTAP22-2,coding,chr21:30884294-30884587	ENSG00000224329.1,LINC00297,lncRNA,chr13:29344749-29360542	ENSG00000199187.1,MIR365B,miRNA,chr17:26926542-26926653	0	0	0	0	0	0	0	0	0.995498
ENSG00000206106.2,KRTAP22-2,coding,chr21:30884294-30884587	ENSG00000256419.1,RP11-144O23.18.1,lncRNA,chr12:10939033-10940818	ENSG00000199187.1,MIR365B,miRNA,chr17:26926542-26926653	0	0	0	0	0	0	0	0	0.989512
ENSG00000206106.2,KRTAP22-2,coding,chr21:30884294-30884587	ENSG00000237224.1,RP11-109A6.2.1,lncRNA,chr10:131388969-131389516	ENSG00000199187.1,MIR365B,miRNA,chr17:26926542-26926653	0	0	0	0	0	0	0	0	0.897749
ENSG00000206106.2,KRTAP22-2,coding,chr21:30884294-30884587	ENSG00000253855.1,AC133633.1.1,lncRNA,chr8:2363530-2366715	ENSG00000199187.1,MIR365B,miRNA,chr17:26926542-26926653	0	0	0	0	0	0	0	0	0.816303
ENSG00000206106.2,KRTAP22-2,coding,chr21:30884294-30884587	ENSG00000233553.1,AC108462.1.1,lncRNA,chr2:1323822-1329347	ENSG00000199187.1,MIR365B,miRNA,chr17:26926542-26926653	0	0	0	0	0	0	0	0	0.601632
ENSG00000206106.2,KRTAP22-2,coding,chr21:30884294-30884587	ENSG00000248799.1,CTC-548H10.2.1,lncRNA,chr5:127015283-127027620	ENSG00000199187.1,MIR365B,miRNA,chr17:26926542-26926653	0	0	0	0	0	0	0	0	0.998746
ENSG00000206106.2,KRTAP22-2,coding,chr21:30884294-30884587	ENSG00000239767.1,RP11-789F5.1.1,lncRNA,chr3:86396394-86399201	ENSG00000199187.1,MIR365B,miRNA,chr17:26926542-26926653	0	0	0	0	0	0	0	0	0.999132
ENSG00000229665.3,PRR20C,coding,chr13:56626326-56628514	ENSG00000230720.1,RP11-14C22.6.1,lncRNA,chr10:31052185-31052675	ENSG00000199187.1,MIR365B,miRNA,chr17:26926542-26926653	0	0	0	0	0	0	0	0	0.183029
ENSG00000183054.6,RGPD6,coding,chr2:110705925-111051231	ENSG00000228426.1,RP11-402L1.11.1,lncRNA,chr10:43481121-43482459	ENSG00000199187.1,MIR365B,miRNA,chr17:26926542-26926653	0	0	0	0	0	0	0	0	0.337784
ENSG00000212933.1,KRTAP12-4,coding,chr21:44898557-44899004	ENSG00000228426.1,RP11-402L1.11.1,lncRNA,chr10:43481121-43482459	ENSG00000199187.1,MIR365B,miRNA,chr17:26926542-26926653	0	0	0	0	0	0	0	0	0.323754
ENSG00000212933.1,KRTAP12-4,coding,chr21:44898557-44899004	ENSG00000253855.1,AC133633.1.1,lncRNA,chr8:2363530-2366715	ENSG00000199187.1,MIR365B,miRNA,chr17:26926542-26926653	0	0	0	0	0	0	0	0	0.21714
ENSG00000249008.1,RP11-487E13.1.1,coding,chr4:178400686-178406921	ENSG00000226566.1,RP11-436F21.1.1,lncRNA,chr9:105164054-105231995	ENSG00000221410.1,MIR1238,miRNA,chr19:10523797-10523880	0	0	0	0	0	0	0	0	0.221345
ENSG00000198271.3,KRTAP4-5,coding,chr17:36558703-36559580	ENSG00000226566.1,RP11-436F21.1.1,lncRNA,chr9:105164054-105231995	ENSG00000221410.1,MIR1238,miRNA,chr19:10523797-10523880	0	0	0	0	0	0	0	0	0.365572
ENSG00000204873.3,KRTAP9-3,coding,chr17:36642240-36643231	ENSG00000226566.1,RP11-436F21.1.1,lncRNA,chr9:105164054-105231995	ENSG00000221410.1,MIR1238,miRNA,chr19:10523797-10523880	0	0	0	0	0	0	0	0	0.313287
ENSG00000244624.2,KRTAP20-1,coding,chr21:30910620-30910874	ENSG00000236267.1,AP006216.5.1,lncRNA,chr11:116189129-116189929	ENSG00000207729.1,MIR556,miRNA,chr1:160578959-160579054	0	0	0	0	0	0	0	0	0.114581
ENSG00000203733.5,GJE1,coding,chr6:142495919-142497981	ENSG00000236267.1,AP006216.5.1,lncRNA,chr11:116189129-116189929	ENSG00000207821.1,MIR640,miRNA,chr19:19406871-19406967	0	0	0	0	0	0	0	0	0.0650535
ENSG00000204703.3,OR2B3,coding,chr6:29161963-29163069	ENSG00000236267.1,AP006216.5.1,lncRNA,chr11:116189129-116189929	ENSG00000207729.1,MIR556,miRNA,chr1:160578959-160579054	0	0	0	0	0	0	0	0	0.102799
ENSG00000204703.3,OR2B3,coding,chr6:29161963-29163069	ENSG00000236267.1,AP006216.5.1,lncRNA,chr11:116189129-116189929	ENSG00000207575.1,MIR649,miRNA,chr22:19718464-19718561	0	0	0	0	0	0	0	0	0.0394951
ENSG00000203795.2,FAM24A,coding,chr10:124660206-124662617	ENSG00000236267.1,AP006216.5.1,lncRNA,chr11:116189129-116189929	ENSG00000207821.1,MIR640,miRNA,chr19:19406871-19406967	0	0	0	0	0	0	0	0	0.0610873
ENSG00000204703.3,OR2B3,coding,chr6:29161963-29163069	ENSG00000236267.1,AP006216.5.1,lncRNA,chr11:116189129-116189929	ENSG00000207757.1,MIR93,miRNA,chr7:99529326-99529406	0	0	0	0	0	0	0	0	0.0356929
ENSG00000244624.2,KRTAP20-1,coding,chr21:30910620-30910874	ENSG00000248490.1,CTD-3007L5.1.1,lncRNA,chr5:27448476-27472275	ENSG00000207805.1,MIR483,miRNA,chr11:2111939-2112015	0	0	0	0	0	0	0	0	0.947369
ENSG00000204398.4,RP11-65D24.2.1,coding,chr13:111038638-111122956	ENSG00000248490.1,CTD-3007L5.1.1,lncRNA,chr5:27448476-27472275	ENSG00000207805.1,MIR483,miRNA,chr11:2111939-2112015	0	0	0	0	1	0	0	1	0.736842
ENSG00000259164.1,RP11-463C8.4.1,coding,chr14:76634406-76761558	ENSG00000238265.1,LINC00317,lncRNA,chr21:22017483-22031510	ENSG00000207972.1,MIR638,miRNA,chr19:10690079-10690179	0	0	0	0	0	0	0	0	0.128617
ENSG00000180872.4,DEFB112,coding,chr6:50119246-50124323	ENSG00000238265.1,LINC00317,lncRNA,chr21:22017483-22031510	ENSG00000198984.1,MIR345,miRNA,chr14:99843948-99844046	0	0	0	0	0	0	0	0	0.803865
ENSG00000204398.4,RP11-65D24.2.1,coding,chr13:111038638-111122956	ENSG00000238265.1,LINC00317,lncRNA,chr21:22017483-22031510	ENSG00000207805.1,MIR483,miRNA,chr11:2111939-2112015	0	0	0	0	1	0	0	1	0.502054
ENSG00000204703.3,OR2B3,coding,chr6:29161963-29163069	ENSG00000238265.1,LINC00317,lncRNA,chr21:22017483-22031510	ENSG00000221739.1,MIR1203,miRNA,chr17:43588787-43588872	0	0	0	0	0	0	0	0	0.534828
ENSG00000244624.2,KRTAP20-1,coding,chr21:30910620-30910874	ENSG00000248744.1,RP11-362I1.1.1,lncRNA,chr4:44706313-44748426	ENSG00000207805.1,MIR483,miRNA,chr11:2111939-2112015	0	0	0	0	0	0	0	0	0.991835
ENSG00000257198.1,AL589645.1,coding,chr9:34822641-34828583	ENSG00000233620.1,RP11-22M7.2.1,lncRNA,chr1:214312429-214326882	ENSG00000207805.1,MIR483,miRNA,chr11:2111939-2112015	0	0	0	0	0	0	0	0	0.267108
ENSG00000204398.4,RP11-65D24.2.1,coding,chr13:111038638-111122956	ENSG00000233620.1,RP11-22M7.2.1,lncRNA,chr1:214312429-214326882	ENSG00000207805.1,MIR483,miRNA,chr11:2111939-2112015	0	0	0	0	1	0	0	1	0.179439
ENSG00000146618.3,FERD3L,coding,chr7:19150929-19151569	ENSG00000233620.1,RP11-22M7.2.1,lncRNA,chr1:214312429-214326882	ENSG00000207701.1,MIR597,miRNA,chr8:9636591-9636688	0	0	0	0	0	0	1	1	0.422141
ENSG00000131002.6,CYorf15B.1,coding,chrY:20212026-20227548	ENSG00000260547.1,RP11-368L12.2.1,lncRNA,chr16:62114610-62114985	ENSG00000207568.1,MIR203,miRNA,chr14:103653494-103653604	0	0	0	0	0	0	0	0	0.0221843
ENSG00000129824.9,RPS4Y1,coding,chrY:2769526-2794997	ENSG00000260547.1,RP11-368L12.2.1,lncRNA,chr16:62114610-62114985	ENSG00000207568.1,MIR203,miRNA,chr14:103653494-103653604	0	0	0	0	0	0	0	0	0.0123998
ENSG00000236029.3,AL953854.2.1,coding,chr9:47085674-47104142	ENSG00000260547.1,RP11-368L12.2.1,lncRNA,chr16:62114610-62114985	ENSG00000221419.1,MIR1287,miRNA,chr10:100144964-100145054	0	0	0	0	1	0	1	2	0.512375
ENSG00000180872.4,DEFB112,coding,chr6:50119246-50124323	ENSG00000260547.1,RP11-368L12.2.1,lncRNA,chr16:62114610-62114985	ENSG00000221808.1,MIR1256,miRNA,chr1:21187393-21187512	0	0	0	0	0	0	0	0	0.142587
ENSG00000221840.2,OR4A5,coding,chr11:51267953-51269024	ENSG00000260547.1,RP11-368L12.2.1,lncRNA,chr16:62114610-62114985	ENSG00000207583.1,MIR606,miRNA,chr10:76982221-76982317	0	0	0	0	0	0	0	0	0.285103
ENSG00000253207.2,RP11-67H2.1.1,coding,chr8:114681714-114698363	ENSG00000260547.1,RP11-368L12.2.1,lncRNA,chr16:62114610-62114985	ENSG00000207583.1,MIR606,miRNA,chr10:76982221-76982317	0	0	0	0	0	0	0	0	0.0934439
ENSG00000170613.4,FAM71B,coding,chr5:156521434-156525853	ENSG00000260547.1,RP11-368L12.2.1,lncRNA,chr16:62114610-62114985	ENSG00000207583.1,MIR606,miRNA,chr10:76982221-76982317	0	0	0	0	0	0	0	0	0.339301
ENSG00000261739.1,RP11-529J17.2.1,coding,chr15:21151433-21161722	ENSG00000260547.1,RP11-368L12.2.1,lncRNA,chr16:62114610-62114985	ENSG00000207736.1,MIR657,miRNA,chr17:76713670-76713768	0	0	0	0	0	0	0	0	0.00754579
ENSG00000187005.3,KRTAP21-1,coding,chr21:31049309-31049617	ENSG00000260547.1,RP11-368L12.2.1,lncRNA,chr16:62114610-62114985	ENSG00000221264.1,MIR1284,miRNA,chr3:71673810-71673930	0	0	0	0	0	0	0	0	0.142042
ENSG00000166930.2,MS4A5,coding,chr11:59953637-59979263	ENSG00000260547.1,RP11-368L12.2.1,lncRNA,chr16:62114610-62114985	ENSG00000221230.1,MIR548L,miRNA,chr11:93839308-93839394	0	0	0	0	0	0	0	0	0.32369
ENSG00000221840.2,OR4A5,coding,chr11:51267953-51269024	ENSG00000260547.1,RP11-368L12.2.1,lncRNA,chr16:62114610-62114985	ENSG00000221808.1,MIR1256,miRNA,chr1:21187393-21187512	0	0	0	0	0	0	0	0	0.135854
ENSG00000183054.6,RGPD6,coding,chr2:110705925-111051231	ENSG00000225070.1,LL22NC03-23C6.13.1,lncRNA,chr22:20720742-20724463	ENSG00000207597.1,MIR490,miRNA,chr7:136238453-136238581	0	0	0	0	0	0	0	0	0.330945
ENSG00000105392.7,CRX,coding,chr19:53014514-53056581	ENSG00000225070.1,LL22NC03-23C6.13.1,lncRNA,chr22:20720742-20724463	ENSG00000252466.1,MIR2115,miRNA,chr3:48332853-48332953	0	0	0	0	0	0	0	0	0.480912
ENSG00000213578.4,CPLX3,coding,chr15:72905940-72911194	ENSG00000225070.1,LL22NC03-23C6.13.1,lncRNA,chr22:20720742-20724463	ENSG00000252466.1,MIR2115,miRNA,chr3:48332853-48332953	0	0	0	0	0	0	0	0	0.55817
ENSG00000105398.3,SULT2A1,coding,chr19:53065534-53081466	ENSG00000225070.1,LL22NC03-23C6.13.1,lncRNA,chr22:20720742-20724463	ENSG00000252466.1,MIR2115,miRNA,chr3:48332853-48332953	0	0	0	0	0	0	0	0	0.471967
ENSG00000182634.7,OR10G7,coding,chr11:123413982-123414927	ENSG00000225070.1,LL22NC03-23C6.13.1,lncRNA,chr22:20720742-20724463	ENSG00000252466.1,MIR2115,miRNA,chr3:48332853-48332953	0	0	0	0	0	0	0	0	0.186663
ENSG00000181752.3,OR8K5,coding,chr11:55683445-55684369	ENSG00000225070.1,LL22NC03-23C6.13.1,lncRNA,chr22:20720742-20724463	ENSG00000199172.1,MIR331,miRNA,chr12:94226326-94226420	0	0	0	0	0	0	0	0	0.47677
ENSG00000181752.3,OR8K5,coding,chr11:55683445-55684369	ENSG00000225070.1,LL22NC03-23C6.13.1,lncRNA,chr22:20720742-20724463	ENSG00000207726.1,MIR455,miRNA,chr9:116011534-116011630	0	0	0	0	0	0	0	0	0.500799
ENSG00000183054.6,RGPD6,coding,chr2:110705925-111051231	ENSG00000225070.1,LL22NC03-23C6.13.1,lncRNA,chr22:20720742-20724463	ENSG00000252466.1,MIR2115,miRNA,chr3:48332853-48332953	0	0	0	0	0	0	0	0	0.325871
ENSG00000176893.3,OR51G2,coding,chr11:4892475-4893498	ENSG00000225070.1,LL22NC03-23C6.13.1,lncRNA,chr22:20720742-20724463	ENSG00000207654.1,MIR128-1,miRNA,chr2:136139436-136139518	0	0	0	0	1	0	0	1	0.484984
ENSG00000112874.5,NUDT12,coding,chr5:102912454-102926393	ENSG00000248440.1,RP11-231G15.1.1,lncRNA,chr5:108861476-108862708	ENSG00000207718.1,MIR15A,miRNA,chr13:49521255-49521338	0	0	0	0	0	0	0	0	0.0274333
ENSG00000259164.1,RP11-463C8.4.1,coding,chr14:76634406-76761558	ENSG00000248440.1,RP11-231G15.1.1,lncRNA,chr5:108861476-108862708	ENSG00000222071.1,MIR1915,miRNA,chr10:21825496-21825576	0	0	0	0	0	0	0	0	0.0578779
ENSG00000258691.1,RP11-404P21.8.1,coding,chr14:95740933-95800019	ENSG00000248440.1,RP11-231G15.1.1,lncRNA,chr5:108861476-108862708	ENSG00000222071.1,MIR1915,miRNA,chr10:21825496-21825576	0	0	0	0	0	0	0	0	0.0503712
ENSG00000176925.5,OR51F2,coding,chr11:4799126-4800262	ENSG00000248440.1,RP11-231G15.1.1,lncRNA,chr5:108861476-108862708	ENSG00000207718.1,MIR15A,miRNA,chr13:49521255-49521338	0	0	0	0	1	0	0	1	0.01943
ENSG00000198877.1,OR5D13,coding,chr11:55297489-55298434	ENSG00000248440.1,RP11-231G15.1.1,lncRNA,chr5:108861476-108862708	ENSG00000207718.1,MIR15A,miRNA,chr13:49521255-49521338	0	0	0	0	0	0	0	0	0.0389872
ENSG00000237388.2,OR4A47,coding,chr11:48466844-48467908	ENSG00000248440.1,RP11-231G15.1.1,lncRNA,chr5:108861476-108862708	ENSG00000199133.1,MIRLET7D,miRNA,chr9:95980936-95981023	0	0	0	0	0	0	0	0	0.131605
ENSG00000204376.7,XAGE1D,coding,chrX:52544883-52550028	ENSG00000225870.1,RP11-551M15.1.1,lncRNA,chr13:110546185-110553445	ENSG00000207597.1,MIR490,miRNA,chr7:136238453-136238581	0	0	0	0	0	0	0	0	4.13052e-05
ENSG00000206105.2,KRTAP20-4,coding,chr21:30914816-30915040	ENSG00000225870.1,RP11-551M15.1.1,lncRNA,chr13:110546185-110553445	ENSG00000207597.1,MIR490,miRNA,chr7:136238453-136238581	0	0	0	0	0	0	0	0	0.0940276
ENSG00000212933.1,KRTAP12-4,coding,chr21:44898557-44899004	ENSG00000225870.1,RP11-551M15.1.1,lncRNA,chr13:110546185-110553445	ENSG00000207597.1,MIR490,miRNA,chr7:136238453-136238581	0	0	0	0	0	0	0	0	0.0193725
ENSG00000204382.7,XAGE1B,coding,chrX:52251952-52260679	ENSG00000261154.1,RP11-571O6.1.1,lncRNA,chr16:76182203-76202079	ENSG00000207597.1,MIR490,miRNA,chr7:136238453-136238581	0	0	0	0	0	0	0	0	4.26523e-05
ENSG00000206106.2,KRTAP22-2,coding,chr21:30884294-30884587	ENSG00000261154.1,RP11-571O6.1.1,lncRNA,chr16:76182203-76202079	ENSG00000207597.1,MIR490,miRNA,chr7:136238453-136238581	0	0	0	0	0	0	0	0	0.991453
ENSG00000206105.2,KRTAP20-4,coding,chr21:30914816-30915040	ENSG00000261154.1,RP11-571O6.1.1,lncRNA,chr16:76182203-76202079	ENSG00000207597.1,MIR490,miRNA,chr7:136238453-136238581	0	0	0	0	0	0	0	0	0.956909
ENSG00000237388.2,OR4A47,coding,chr11:48466844-48467908	ENSG00000261154.1,RP11-571O6.1.1,lncRNA,chr16:76182203-76202079	ENSG00000207597.1,MIR490,miRNA,chr7:136238453-136238581	0	0	0	0	0	0	0	0	0.988431
ENSG00000183054.6,RGPD6,coding,chr2:110705925-111051231	ENSG00000261154.1,RP11-571O6.1.1,lncRNA,chr16:76182203-76202079	ENSG00000207597.1,MIR490,miRNA,chr7:136238453-136238581	0	0	0	0	0	0	0	0	0.362498
ENSG00000212933.1,KRTAP12-4,coding,chr21:44898557-44899004	ENSG00000261154.1,RP11-571O6.1.1,lncRNA,chr16:76182203-76202079	ENSG00000207597.1,MIR490,miRNA,chr7:136238453-136238581	0	0	0	0	0	0	0	0	0.263645
ENSG00000230522.1,MBD3L2,coding,chr19:7000349-7002781	ENSG00000261154.1,RP11-571O6.1.1,lncRNA,chr16:76182203-76202079	ENSG00000207597.1,MIR490,miRNA,chr7:136238453-136238581	0	0	0	0	0	0	0	0	0.986655
ENSG00000196620.4,UGT2B15,coding,chr4:69194942-69218941	ENSG00000261154.1,RP11-571O6.1.1,lncRNA,chr16:76182203-76202079	ENSG00000207597.1,MIR490,miRNA,chr7:136238453-136238581	0	0	0	0	0	0	0	0	0.689288
ENSG00000204382.7,XAGE1B,coding,chrX:52251952-52260679	ENSG00000249513.2,RP11-404I7.1.1,lncRNA,chr4:134126114-134129282	ENSG00000207597.1,MIR490,miRNA,chr7:136238453-136238581	0	0	0	0	0	0	0	0	0.000112754
ENSG00000206106.2,KRTAP22-2,coding,chr21:30884294-30884587	ENSG00000249513.2,RP11-404I7.1.1,lncRNA,chr4:134126114-134129282	ENSG00000207597.1,MIR490,miRNA,chr7:136238453-136238581	0	0	0	0	0	0	0	0	0.0319306
ENSG00000181961.2,OR4A16,coding,chr11:54867202-54868283	ENSG00000249513.2,RP11-404I7.1.1,lncRNA,chr4:134126114-134129282	ENSG00000207597.1,MIR490,miRNA,chr7:136238453-136238581	0	0	0	0	0	0	0	0	0.0182815
ENSG00000183054.6,RGPD6,coding,chr2:110705925-111051231	ENSG00000249513.2,RP11-404I7.1.1,lncRNA,chr4:134126114-134129282	ENSG00000207597.1,MIR490,miRNA,chr7:136238453-136238581	0	0	0	0	0	0	0	0	0.00699294
ENSG00000129824.9,RPS4Y1,coding,chrY:2769526-2794997	ENSG00000259111.1,RP11-280K24.1.1,lncRNA,chr14:51287027-51299582	ENSG00000207597.1,MIR490,miRNA,chr7:136238453-136238581	0	0	0	0	0	0	0	0	0.123676
ENSG00000129824.9,RPS4Y1,coding,chrY:2769526-2794997	ENSG00000229691.1,RP11-21N7.2.1,lncRNA,chr1:153546452-153547005	ENSG00000207597.1,MIR490,miRNA,chr7:136238453-136238581	0	0	0	0	0	0	0	0	0.0832542
ENSG00000129824.9,RPS4Y1,coding,chrY:2769526-2794997	ENSG00000230848.1,RP11-379C10.1.1,lncRNA,chr9:129841234-129859462	ENSG00000207597.1,MIR490,miRNA,chr7:136238453-136238581	0	0	0	0	0	0	0	0	0.176212
ENSG00000129824.9,RPS4Y1,coding,chrY:2769526-2794997	ENSG00000261012.1,RP11-116D2.1.1,lncRNA,chr2:21075713-21077294	ENSG00000207597.1,MIR490,miRNA,chr7:136238453-136238581	0	0	0	0	0	0	0	0	0.0863234
ENSG00000204382.7,XAGE1B,coding,chrX:52251952-52260679	ENSG00000231933.1,CTA-125H2.2.1,lncRNA,chr22:24618322-24625802	ENSG00000207597.1,MIR490,miRNA,chr7:136238453-136238581	0	0	0	0	0	0	0	0	0.000298553
ENSG00000204382.7,XAGE1B,coding,chrX:52251952-52260679	ENSG00000231813.1,RP11-474I16.1.1,lncRNA,chr1:159874061-159874842	ENSG00000207597.1,MIR490,miRNA,chr7:136238453-136238581	0	0	0	0	0	0	0	0	0.000657556
ENSG00000204382.7,XAGE1B,coding,chrX:52251952-52260679	ENSG00000253855.1,AC133633.1.1,lncRNA,chr8:2363530-2366715	ENSG00000207597.1,MIR490,miRNA,chr7:136238453-136238581	0	0	0	0	0	0	0	0	0.000367073
ENSG00000204382.7,XAGE1B,coding,chrX:52251952-52260679	ENSG00000234714.1,AC009965.2.1,lncRNA,chr2:204663424-204682817	ENSG00000207597.1,MIR490,miRNA,chr7:136238453-136238581	0	0	0	0	0	0	0	0	0.00052843
ENSG00000256715.1,BAGE4,coding,chr21:13663801-13667257	ENSG00000228426.1,RP11-402L1.11.1,lncRNA,chr10:43481121-43482459	ENSG00000207597.1,MIR490,miRNA,chr7:136238453-136238581	0	0	0	0	0	0	0	0	0.981524
ENSG00000256715.1,BAGE4,coding,chr21:13663801-13667257	ENSG00000253103.1,RP11-946L20.4.1,lncRNA,chr8:112180365-112317608	ENSG00000207597.1,MIR490,miRNA,chr7:136238453-136238581	0	0	0	0	0	0	0	0	0.957435
ENSG00000256715.1,BAGE4,coding,chr21:13663801-13667257	ENSG00000254456.1,RP11-405K6.1.1,lncRNA,chr11:25712892-25759881	ENSG00000207597.1,MIR490,miRNA,chr7:136238453-136238581	0	0	0	0	0	0	0	0	0.95906
ENSG00000204376.7,XAGE1D,coding,chrX:52544883-52550028	ENSG00000228426.1,RP11-402L1.11.1,lncRNA,chr10:43481121-43482459	ENSG00000207597.1,MIR490,miRNA,chr7:136238453-136238581	0	0	0	0	0	0	0	0	4.13052e-05
ENSG00000206106.2,KRTAP22-2,coding,chr21:30884294-30884587	ENSG00000231933.1,CTA-125H2.2.1,lncRNA,chr22:24618322-24625802	ENSG00000207597.1,MIR490,miRNA,chr7:136238453-136238581	0	0	0	0	0	0	0	0	0.730428
ENSG00000206106.2,KRTAP22-2,coding,chr21:30884294-30884587	ENSG00000253103.1,RP11-946L20.4.1,lncRNA,chr8:112180365-112317608	ENSG00000207597.1,MIR490,miRNA,chr7:136238453-136238581	0	0	0	0	0	0	0	0	0.958108
ENSG00000206106.2,KRTAP22-2,coding,chr21:30884294-30884587	ENSG00000225148.1,RP5-899B16.2.1,lncRNA,chr6:140218933-140240221	ENSG00000207597.1,MIR490,miRNA,chr7:136238453-136238581	0	0	0	0	0	0	0	0	0.903857
ENSG00000206106.2,KRTAP22-2,coding,chr21:30884294-30884587	ENSG00000236306.1,RP11-33G16.1.1,lncRNA,chr9:25770053-25774560	ENSG00000207597.1,MIR490,miRNA,chr7:136238453-136238581	0	0	0	0	0	0	0	0	0.817729
ENSG00000206106.2,KRTAP22-2,coding,chr21:30884294-30884587	ENSG00000253855.1,AC133633.1.1,lncRNA,chr8:2363530-2366715	ENSG00000207597.1,MIR490,miRNA,chr7:136238453-136238581	0	0	0	0	0	0	0	0	0.806809
ENSG00000206106.2,KRTAP22-2,coding,chr21:30884294-30884587	ENSG00000254456.1,RP11-405K6.1.1,lncRNA,chr11:25712892-25759881	ENSG00000207597.1,MIR490,miRNA,chr7:136238453-136238581	0	0	0	0	0	0	0	0	0.959015
ENSG00000206106.2,KRTAP22-2,coding,chr21:30884294-30884587	ENSG00000234714.1,AC009965.2.1,lncRNA,chr2:204663424-204682817	ENSG00000207597.1,MIR490,miRNA,chr7:136238453-136238581	0	0	0	0	0	0	0	0	0.76595
ENSG00000205496.1,OR51A2,coding,chr11:4932577-4933519	ENSG00000229540.1,RP11-625P7.1.1,lncRNA,chr6:4171933-4172504	ENSG00000207597.1,MIR490,miRNA,chr7:136238453-136238581	0	0	0	0	0	0	0	0	0.733362
ENSG00000172208.3,OR4X2,coding,chr11:48223183-48224198	ENSG00000229540.1,RP11-625P7.1.1,lncRNA,chr6:4171933-4172504	ENSG00000207597.1,MIR490,miRNA,chr7:136238453-136238581	0	0	0	0	0	0	0	0	0.975195
ENSG00000176540.3,OR4C5,coding,chr11:48343612-48344593	ENSG00000229540.1,RP11-625P7.1.1,lncRNA,chr6:4171933-4172504	ENSG00000207597.1,MIR490,miRNA,chr7:136238453-136238581	0	0	0	0	0	0	0	0	0.919398
ENSG00000181785.1,OR5AS1,coding,chr11:55554470-55555445	ENSG00000248733.1,CTD-2176I21.2.1,lncRNA,chr5:58178468-58194998	ENSG00000207597.1,MIR490,miRNA,chr7:136238453-136238581	0	0	0	0	0	0	0	0	0.876444
ENSG00000172208.3,OR4X2,coding,chr11:48223183-48224198	ENSG00000250078.1,RP11-577G20.2.1,lncRNA,chr4:59123086-59126044	ENSG00000207597.1,MIR490,miRNA,chr7:136238453-136238581	0	0	0	0	0	0	0	0	0.912782
ENSG00000237388.2,OR4A47,coding,chr11:48466844-48467908	ENSG00000250078.1,RP11-577G20.2.1,lncRNA,chr4:59123086-59126044	ENSG00000207597.1,MIR490,miRNA,chr7:136238453-136238581	0	0	0	0	0	0	0	0	0.938556
ENSG00000176540.3,OR4C5,coding,chr11:48343612-48344593	ENSG00000250078.1,RP11-577G20.2.1,lncRNA,chr4:59123086-59126044	ENSG00000207597.1,MIR490,miRNA,chr7:136238453-136238581	0	0	0	0	0	0	0	0	0.801438
ENSG00000181961.2,OR4A16,coding,chr11:54867202-54868283	ENSG00000253855.1,AC133633.1.1,lncRNA,chr8:2363530-2366715	ENSG00000207597.1,MIR490,miRNA,chr7:136238453-136238581	0	0	0	0	0	0	0	0	0.504241
ENSG00000205496.1,OR51A2,coding,chr11:4932577-4933519	ENSG00000231933.1,CTA-125H2.2.1,lncRNA,chr22:24618322-24625802	ENSG00000207597.1,MIR490,miRNA,chr7:136238453-136238581	0	0	0	0	0	0	0	0	0.732095
ENSG00000205496.1,OR51A2,coding,chr11:4932577-4933519	ENSG00000229606.1,RP5-827L5.1.1,lncRNA,chr20:59087590-59088630	ENSG00000207597.1,MIR490,miRNA,chr7:136238453-136238581	0	0	0	0	0	0	0	0	0.746421
ENSG00000205496.1,OR51A2,coding,chr11:4932577-4933519	ENSG00000254007.1,RP11-281H11.1.1,lncRNA,chr8:5504608-5515007	ENSG00000207597.1,MIR490,miRNA,chr7:136238453-136238581	0	0	0	0	0	0	0	0	0.743191
ENSG00000205496.1,OR51A2,coding,chr11:4932577-4933519	ENSG00000253510.1,RP5-991O23.1.1,lncRNA,chr8:5350997-5354056	ENSG00000207597.1,MIR490,miRNA,chr7:136238453-136238581	0	0	0	0	0	0	0	0	0.660522
ENSG00000206105.2,KRTAP20-4,coding,chr21:30914816-30915040	ENSG00000259111.1,RP11-280K24.1.1,lncRNA,chr14:51287027-51299582	ENSG00000207597.1,MIR490,miRNA,chr7:136238453-136238581	0	0	0	0	0	0	0	0	0.618548
ENSG00000206105.2,KRTAP20-4,coding,chr21:30914816-30915040	ENSG00000253103.1,RP11-946L20.4.1,lncRNA,chr8:112180365-112317608	ENSG00000207597.1,MIR490,miRNA,chr7:136238453-136238581	0	0	0	0	0	0	0	0	0.956697
ENSG00000176547.6,OR4C3,coding,chr11:48303047-48345241	ENSG00000259111.1,RP11-280K24.1.1,lncRNA,chr14:51287027-51299582	ENSG00000207597.1,MIR490,miRNA,chr7:136238453-136238581	0	0	0	0	0	0	0	0	0.626967
ENSG00000172208.3,OR4X2,coding,chr11:48223183-48224198	ENSG00000259111.1,RP11-280K24.1.1,lncRNA,chr14:51287027-51299582	ENSG00000207597.1,MIR490,miRNA,chr7:136238453-136238581	0	0	0	0	0	0	0	0	0.636031
ENSG00000212933.1,KRTAP12-4,coding,chr21:44898557-44899004	ENSG00000259111.1,RP11-280K24.1.1,lncRNA,chr14:51287027-51299582	ENSG00000207597.1,MIR490,miRNA,chr7:136238453-136238581	0	0	0	0	0	0	0	0	0.130335
ENSG00000196620.4,UGT2B15,coding,chr4:69194942-69218941	ENSG00000259111.1,RP11-280K24.1.1,lncRNA,chr14:51287027-51299582	ENSG00000207597.1,MIR490,miRNA,chr7:136238453-136238581	0	0	0	0	0	0	0	0	0.391022
ENSG00000176547.6,OR4C3,coding,chr11:48303047-48345241	ENSG00000231933.1,CTA-125H2.2.1,lncRNA,chr22:24618322-24625802	ENSG00000207597.1,MIR490,miRNA,chr7:136238453-136238581	0	0	0	0	0	0	0	0	0.701385
ENSG00000172208.3,OR4X2,coding,chr11:48223183-48224198	ENSG00000231933.1,CTA-125H2.2.1,lncRNA,chr22:24618322-24625802	ENSG00000207597.1,MIR490,miRNA,chr7:136238453-136238581	0	0	0	0	0	0	0	0	0.361991
ENSG00000237388.2,OR4A47,coding,chr11:48466844-48467908	ENSG00000231933.1,CTA-125H2.2.1,lncRNA,chr22:24618322-24625802	ENSG00000207597.1,MIR490,miRNA,chr7:136238453-136238581	0	0	0	0	0	0	0	0	0.726393
ENSG00000183054.6,RGPD6,coding,chr2:110705925-111051231	ENSG00000231933.1,CTA-125H2.2.1,lncRNA,chr22:24618322-24625802	ENSG00000207597.1,MIR490,miRNA,chr7:136238453-136238581	0	0	0	0	0	0	0	0	0.228693
ENSG00000176540.3,OR4C5,coding,chr11:48343612-48344593	ENSG00000231933.1,CTA-125H2.2.1,lncRNA,chr22:24618322-24625802	ENSG00000207597.1,MIR490,miRNA,chr7:136238453-136238581	0	0	0	0	0	0	0	0	0.645916
ENSG00000176547.6,OR4C3,coding,chr11:48303047-48345241	ENSG00000228426.1,RP11-402L1.11.1,lncRNA,chr10:43481121-43482459	ENSG00000207597.1,MIR490,miRNA,chr7:136238453-136238581	0	0	0	0	0	0	0	0	0.964165
ENSG00000183054.6,RGPD6,coding,chr2:110705925-111051231	ENSG00000228426.1,RP11-402L1.11.1,lncRNA,chr10:43481121-43482459	ENSG00000207597.1,MIR490,miRNA,chr7:136238453-136238581	0	0	0	0	0	0	0	0	0.362948
ENSG00000212933.1,KRTAP12-4,coding,chr21:44898557-44899004	ENSG00000228426.1,RP11-402L1.11.1,lncRNA,chr10:43481121-43482459	ENSG00000207597.1,MIR490,miRNA,chr7:136238453-136238581	0	0	0	0	0	0	0	0	0.273593
ENSG00000181785.1,OR5AS1,coding,chr11:55554470-55555445	ENSG00000230848.1,RP11-379C10.1.1,lncRNA,chr9:129841234-129859462	ENSG00000207597.1,MIR490,miRNA,chr7:136238453-136238581	0	0	0	0	0	0	0	0	0.910427
ENSG00000181785.1,OR5AS1,coding,chr11:55554470-55555445	ENSG00000226903.1,LINC00354,lncRNA,chr13:111602299-111603491	ENSG00000207597.1,MIR490,miRNA,chr7:136238453-136238581	0	0	0	0	0	0	0	0	0.815248
ENSG00000181785.1,OR5AS1,coding,chr11:55554470-55555445	ENSG00000260832.1,CTD-3253I12.1.1,lncRNA,chr16:81544335-81581404	ENSG00000207597.1,MIR490,miRNA,chr7:136238453-136238581	0	0	0	0	0	0	0	0	0.936588
ENSG00000176547.6,OR4C3,coding,chr11:48303047-48345241	ENSG00000230848.1,RP11-379C10.1.1,lncRNA,chr9:129841234-129859462	ENSG00000207597.1,MIR490,miRNA,chr7:136238453-136238581	0	0	0	0	0	0	0	0	0.9019
ENSG00000176547.6,OR4C3,coding,chr11:48303047-48345241	ENSG00000236306.1,RP11-33G16.1.1,lncRNA,chr9:25770053-25774560	ENSG00000207597.1,MIR490,miRNA,chr7:136238453-136238581	0	0	0	0	0	0	0	0	0.828331
ENSG00000176547.6,OR4C3,coding,chr11:48303047-48345241	ENSG00000261012.1,RP11-116D2.1.1,lncRNA,chr2:21075713-21077294	ENSG00000207597.1,MIR490,miRNA,chr7:136238453-136238581	0	0	0	0	0	0	0	0	0.447307
ENSG00000172208.3,OR4X2,coding,chr11:48223183-48224198	ENSG00000230848.1,RP11-379C10.1.1,lncRNA,chr9:129841234-129859462	ENSG00000207597.1,MIR490,miRNA,chr7:136238453-136238581	0	0	0	0	0	0	0	0	0.903257
ENSG00000172208.3,OR4X2,coding,chr11:48223183-48224198	ENSG00000249782.1,RP11-417J1.1.1,lncRNA,chr5:8578290-8581791	ENSG00000207597.1,MIR490,miRNA,chr7:136238453-136238581	0	0	0	0	0	0	0	0	0.89712
ENSG00000172208.3,OR4X2,coding,chr11:48223183-48224198	ENSG00000229606.1,RP5-827L5.1.1,lncRNA,chr20:59087590-59088630	ENSG00000207597.1,MIR490,miRNA,chr7:136238453-136238581	0	0	0	0	0	0	0	0	0.257519
ENSG00000172208.3,OR4X2,coding,chr11:48223183-48224198	ENSG00000254007.1,RP11-281H11.1.1,lncRNA,chr8:5504608-5515007	ENSG00000207597.1,MIR490,miRNA,chr7:136238453-136238581	0	0	0	0	0	0	0	0	0.829209
ENSG00000172208.3,OR4X2,coding,chr11:48223183-48224198	ENSG00000253510.1,RP5-991O23.1.1,lncRNA,chr8:5350997-5354056	ENSG00000207597.1,MIR490,miRNA,chr7:136238453-136238581	0	0	0	0	0	0	0	0	0.570451
ENSG00000237388.2,OR4A47,coding,chr11:48466844-48467908	ENSG00000249782.1,RP11-417J1.1.1,lncRNA,chr5:8578290-8581791	ENSG00000207597.1,MIR490,miRNA,chr7:136238453-136238581	0	0	0	0	0	0	0	0	0.900846
ENSG00000237388.2,OR4A47,coding,chr11:48466844-48467908	ENSG00000236306.1,RP11-33G16.1.1,lncRNA,chr9:25770053-25774560	ENSG00000207597.1,MIR490,miRNA,chr7:136238453-136238581	0	0	0	0	0	0	0	0	0.865869
ENSG00000196620.4,UGT2B15,coding,chr4:69194942-69218941	ENSG00000242072.1,RP11-458K10.1.1,lncRNA,chr7:115074750-115103619	ENSG00000207597.1,MIR490,miRNA,chr7:136238453-136238581	0	0	0	0	0	0	0	0	0.443852
ENSG00000166351.6,POTED,coding,chr21:13904368-13935777	ENSG00000225148.1,RP5-899B16.2.1,lncRNA,chr6:140218933-140240221	ENSG00000207597.1,MIR490,miRNA,chr7:136238453-136238581	0	0	0	0	0	0	0	0	0.844583
ENSG00000183054.6,RGPD6,coding,chr2:110705925-111051231	ENSG00000234714.1,AC009965.2.1,lncRNA,chr2:204663424-204682817	ENSG00000207597.1,MIR490,miRNA,chr7:136238453-136238581	0	0	0	0	0	0	0	0	0.157505
ENSG00000212933.1,KRTAP12-4,coding,chr21:44898557-44899004	ENSG00000230848.1,RP11-379C10.1.1,lncRNA,chr9:129841234-129859462	ENSG00000207597.1,MIR490,miRNA,chr7:136238453-136238581	0	0	0	0	0	0	0	0	0.246027
ENSG00000229665.3,PRR20C,coding,chr13:56626326-56628514	ENSG00000230848.1,RP11-379C10.1.1,lncRNA,chr9:129841234-129859462	ENSG00000207597.1,MIR490,miRNA,chr7:136238453-136238581	0	0	0	0	0	0	0	0	0.358733
ENSG00000176540.3,OR4C5,coding,chr11:48343612-48344593	ENSG00000249782.1,RP11-417J1.1.1,lncRNA,chr5:8578290-8581791	ENSG00000207597.1,MIR490,miRNA,chr7:136238453-136238581	0	0	0	0	0	0	0	0	0.841856
ENSG00000212933.1,KRTAP12-4,coding,chr21:44898557-44899004	ENSG00000253855.1,AC133633.1.1,lncRNA,chr8:2363530-2366715	ENSG00000207597.1,MIR490,miRNA,chr7:136238453-136238581	0	0	0	0	0	0	0	0	0.190939
ENSG00000150261.2,OR8K1,coding,chr11:55869996-55871083	ENSG00000249099.1,RP11-351N6.1.1,lncRNA,chr5:26418384-26435685	ENSG00000221739.1,MIR1203,miRNA,chr17:43588787-43588872	0	0	0	0	0	0	0	0	0.708452
ENSG00000204640.1,NMS,coding,chr2:100453375-100466174	ENSG00000249099.1,RP11-351N6.1.1,lncRNA,chr5:26418384-26435685	ENSG00000207805.1,MIR483,miRNA,chr11:2111939-2112015	0	0	0	0	0	0	0	0	0.995292
ENSG00000204640.1,NMS,coding,chr2:100453375-100466174	ENSG00000249099.1,RP11-351N6.1.1,lncRNA,chr5:26418384-26435685	ENSG00000222643.1,MIR548AE2,miRNA,chr13:105578720-105578838	0	0	0	0	0	0	0	0	0.909297
ENSG00000259164.1,RP11-463C8.4.1,coding,chr14:76634406-76761558	ENSG00000249099.1,RP11-351N6.1.1,lncRNA,chr5:26418384-26435685	ENSG00000199172.1,MIR331,miRNA,chr12:94226326-94226420	0	0	0	0	0	0	0	0	0.534273
ENSG00000244624.2,KRTAP20-1,coding,chr21:30910620-30910874	ENSG00000249099.1,RP11-351N6.1.1,lncRNA,chr5:26418384-26435685	ENSG00000207805.1,MIR483,miRNA,chr11:2111939-2112015	0	0	0	0	0	0	0	0	0.987916
ENSG00000244624.2,KRTAP20-1,coding,chr21:30910620-30910874	ENSG00000249099.1,RP11-351N6.1.1,lncRNA,chr5:26418384-26435685	ENSG00000221739.1,MIR1203,miRNA,chr17:43588787-43588872	0	0	0	0	0	0	0	0	0.735188
ENSG00000244624.2,KRTAP20-1,coding,chr21:30910620-30910874	ENSG00000249099.1,RP11-351N6.1.1,lncRNA,chr5:26418384-26435685	ENSG00000222643.1,MIR548AE2,miRNA,chr13:105578720-105578838	0	0	0	0	0	0	0	0	0.893787
ENSG00000181961.2,OR4A16,coding,chr11:54867202-54868283	ENSG00000249099.1,RP11-351N6.1.1,lncRNA,chr5:26418384-26435685	ENSG00000207805.1,MIR483,miRNA,chr11:2111939-2112015	0	0	0	0	0	0	0	0	0.71467
ENSG00000181961.2,OR4A16,coding,chr11:54867202-54868283	ENSG00000249099.1,RP11-351N6.1.1,lncRNA,chr5:26418384-26435685	ENSG00000221739.1,MIR1203,miRNA,chr17:43588787-43588872	0	0	0	0	0	0	0	0	0.629711
ENSG00000177174.1,OR14C36,coding,chr1:246578699-246579638	ENSG00000249099.1,RP11-351N6.1.1,lncRNA,chr5:26418384-26435685	ENSG00000207805.1,MIR483,miRNA,chr11:2111939-2112015	0	0	0	0	0	0	0	0	0.921666
ENSG00000204398.4,RP11-65D24.2.1,coding,chr13:111038638-111122956	ENSG00000249099.1,RP11-351N6.1.1,lncRNA,chr5:26418384-26435685	ENSG00000207805.1,MIR483,miRNA,chr11:2111939-2112015	0	0	0	0	1	0	0	1	0.773878
ENSG00000183169.5,POM121L1P,coding,chr22:21311647-21316944	ENSG00000249099.1,RP11-351N6.1.1,lncRNA,chr5:26418384-26435685	ENSG00000207805.1,MIR483,miRNA,chr11:2111939-2112015	0	0	0	0	0	0	0	0	0.884624
ENSG00000204398.4,RP11-65D24.2.1,coding,chr13:111038638-111122956	ENSG00000249099.1,RP11-351N6.1.1,lncRNA,chr5:26418384-26435685	ENSG00000207574.1,MIR661,miRNA,chr8:145091346-145091435	0	0	0	0	1	0	0	1	0.777655
ENSG00000204398.4,RP11-65D24.2.1,coding,chr13:111038638-111122956	ENSG00000249099.1,RP11-351N6.1.1,lncRNA,chr5:26418384-26435685	ENSG00000222643.1,MIR548AE2,miRNA,chr13:105578720-105578838	0	0	0	0	1	0	0	1	0.661314
ENSG00000131002.6,CYorf15B.1,coding,chrY:20212026-20227548	ENSG00000260921.1,RP11-989E6.8.1,lncRNA,chr16:32914358-32915592	ENSG00000207568.1,MIR203,miRNA,chr14:103653494-103653604	0	0	0	0	0	0	0	0	0.0261246
ENSG00000129824.9,RPS4Y1,coding,chrY:2769526-2794997	ENSG00000260921.1,RP11-989E6.8.1,lncRNA,chr16:32914358-32915592	ENSG00000207568.1,MIR203,miRNA,chr14:103653494-103653604	0	0	0	0	0	0	0	0	0.0146311
ENSG00000244624.2,KRTAP20-1,coding,chr21:30910620-30910874	ENSG00000260921.1,RP11-989E6.8.1,lncRNA,chr16:32914358-32915592	ENSG00000207736.1,MIR657,miRNA,chr17:76713670-76713768	0	0	0	0	0	0	0	0	0.0204457
ENSG00000244624.2,KRTAP20-1,coding,chr21:30910620-30910874	ENSG00000260921.1,RP11-989E6.8.1,lncRNA,chr16:32914358-32915592	ENSG00000207815.1,MIR563,miRNA,chr3:15890281-15890360	0	0	0	0	0	0	1	1	0.330664
ENSG00000197428.2,OR51D1,coding,chr11:4617520-4618644	ENSG00000260921.1,RP11-989E6.8.1,lncRNA,chr16:32914358-32915592	ENSG00000199130.1,MIR365A,miRNA,chr16:14310642-14310729	0	0	0	0	0	0	0	0	0.495843
ENSG00000221840.2,OR4A5,coding,chr11:51267953-51269024	ENSG00000260921.1,RP11-989E6.8.1,lncRNA,chr16:32914358-32915592	ENSG00000199161.1,MIR126,miRNA,chr9:138684874-138684959	0	0	0	0	0	0	0	0	6.08695e-08
ENSG00000170613.4,FAM71B,coding,chr5:156521434-156525853	ENSG00000260921.1,RP11-989E6.8.1,lncRNA,chr16:32914358-32915592	ENSG00000199161.1,MIR126,miRNA,chr9:138684874-138684959	0	0	0	0	0	0	0	0	6.22067e-08
ENSG00000215547.1,DEFB115,coding,chr20:29309127-29311096	ENSG00000260921.1,RP11-989E6.8.1,lncRNA,chr16:32914358-32915592	ENSG00000207583.1,MIR606,miRNA,chr10:76982221-76982317	0	0	0	0	0	0	0	0	0.165904
ENSG00000180872.4,DEFB112,coding,chr6:50119246-50124323	ENSG00000260921.1,RP11-989E6.8.1,lncRNA,chr16:32914358-32915592	ENSG00000221808.1,MIR1256,miRNA,chr1:21187393-21187512	0	0	0	0	0	0	0	0	0.218722
ENSG00000223874.1,AC007557.1.1,coding,chr2:217443739-217444607	ENSG00000260921.1,RP11-989E6.8.1,lncRNA,chr16:32914358-32915592	ENSG00000207583.1,MIR606,miRNA,chr10:76982221-76982317	0	0	0	0	0	0	0	0	0.248702
ENSG00000197428.2,OR51D1,coding,chr11:4617520-4618644	ENSG00000260921.1,RP11-989E6.8.1,lncRNA,chr16:32914358-32915592	ENSG00000207583.1,MIR606,miRNA,chr10:76982221-76982317	0	0	0	0	0	0	0	0	0.3827
ENSG00000221840.2,OR4A5,coding,chr11:51267953-51269024	ENSG00000260921.1,RP11-989E6.8.1,lncRNA,chr16:32914358-32915592	ENSG00000207583.1,MIR606,miRNA,chr10:76982221-76982317	0	0	0	0	0	0	0	0	0.427011
ENSG00000253207.2,RP11-67H2.1.1,coding,chr8:114681714-114698363	ENSG00000260921.1,RP11-989E6.8.1,lncRNA,chr16:32914358-32915592	ENSG00000207583.1,MIR606,miRNA,chr10:76982221-76982317	0	0	0	0	0	0	0	0	0.132753
ENSG00000170613.4,FAM71B,coding,chr5:156521434-156525853	ENSG00000260921.1,RP11-989E6.8.1,lncRNA,chr16:32914358-32915592	ENSG00000207583.1,MIR606,miRNA,chr10:76982221-76982317	0	0	0	0	0	0	0	0	0.467856
ENSG00000155249.4,OR4K1,coding,chr14:19473606-19474682	ENSG00000260921.1,RP11-989E6.8.1,lncRNA,chr16:32914358-32915592	ENSG00000207929.1,MIR195,miRNA,chr17:6861657-6861744	0	0	0	0	0	0	0	0	0.126233
ENSG00000261739.1,RP11-529J17.2.1,coding,chr15:21151433-21161722	ENSG00000260921.1,RP11-989E6.8.1,lncRNA,chr16:32914358-32915592	ENSG00000207736.1,MIR657,miRNA,chr17:76713670-76713768	0	0	0	0	0	0	0	0	0.00885925
ENSG00000165762.2,OR4K2,coding,chr14:19414230-19415308	ENSG00000260921.1,RP11-989E6.8.1,lncRNA,chr16:32914358-32915592	ENSG00000221808.1,MIR1256,miRNA,chr1:21187393-21187512	0	0	0	0	0	0	0	0	0.220685
ENSG00000197428.2,OR51D1,coding,chr11:4617520-4618644	ENSG00000260921.1,RP11-989E6.8.1,lncRNA,chr16:32914358-32915592	ENSG00000221808.1,MIR1256,miRNA,chr1:21187393-21187512	0	0	0	0	0	0	0	0	0.184175
ENSG00000221840.2,OR4A5,coding,chr11:51267953-51269024	ENSG00000260921.1,RP11-989E6.8.1,lncRNA,chr16:32914358-32915592	ENSG00000221808.1,MIR1256,miRNA,chr1:21187393-21187512	0	0	0	0	0	0	0	0	0.211459
ENSG00000258677.1,RP11-463D19.2.1,coding,chr8:74763477-74953643	ENSG00000249100.1,CTD-2218K11.2.1,lncRNA,chr5:82096978-82097908	ENSG00000208018.1,MIR645,miRNA,chr20:48635729-48635823	0	0	0	0	0	0	0	0	0.150384
ENSG00000258677.1,RP11-463D19.2.1,coding,chr8:74763477-74953643	ENSG00000249100.1,CTD-2218K11.2.1,lncRNA,chr5:82096978-82097908	ENSG00000211578.1,MIR766,miRNA,chrX:118664728-118664839	0	0	0	0	0	0	0	0	0.501556
ENSG00000258677.1,RP11-463D19.2.1,coding,chr8:74763477-74953643	ENSG00000249100.1,CTD-2218K11.2.1,lncRNA,chr5:82096978-82097908	ENSG00000207757.1,MIR93,miRNA,chr7:99529326-99529406	0	0	0	0	0	0	0	0	0.332897
ENSG00000182330.6,PRAMEF8,coding,chr1:13259232-13263352	ENSG00000256281.1,RP11-136I14.2.1,lncRNA,chr11:114908249-114908881	ENSG00000207602.1,MIR106A,miRNA,chrX:133131893-133131974	0	0	0	0	0	0	0	0	0.84401
ENSG00000179142.2,CYP11B2,coding,chr8:143988976-143996261	ENSG00000256281.1,RP11-136I14.2.1,lncRNA,chr11:114908249-114908881	ENSG00000221331.1,MIR548Q,miRNA,chr10:12807258-12807358	0	0	0	0	0	0	0	0	0.932339
ENSG00000166930.2,MS4A5,coding,chr11:59953637-59979263	ENSG00000228467.1,RP11-402N8.1.1,lncRNA,chr9:38838557-38841913	ENSG00000221230.1,MIR548L,miRNA,chr11:93839308-93839394	0	0	0	0	0	0	0	0	0.267044
ENSG00000259164.1,RP11-463C8.4.1,coding,chr14:76634406-76761558	ENSG00000253427.1,RP11-103H7.1.1,lncRNA,chr8:127555615-127574023	ENSG00000251856.1,MIR449C,miRNA,chr5:54503846-54503938	0	0	0	0	0	0	0	0	0.975869
ENSG00000259164.1,RP11-463C8.4.1,coding,chr14:76634406-76761558	ENSG00000253427.1,RP11-103H7.1.1,lncRNA,chr8:127555615-127574023	ENSG00000207997.1,MIR644A,miRNA,chr20:32517790-32517884	0	0	0	0	0	0	0	0	0.892881
ENSG00000188069.3,OR51F1,coding,chr11:4746784-4747744	ENSG00000253427.1,RP11-103H7.1.1,lncRNA,chr8:127555615-127574023	ENSG00000251856.1,MIR449C,miRNA,chr5:54503846-54503938	0	0	0	0	1	0	0	1	0.957554
ENSG00000185821.3,OR6C76,coding,chr12:54106304-54107243	ENSG00000253427.1,RP11-103H7.1.1,lncRNA,chr8:127555615-127574023	ENSG00000207997.1,MIR644A,miRNA,chr20:32517790-32517884	0	0	0	0	0	0	0	0	0.892684
ENSG00000088782.4,DEFB127,coding,chr20:86110-87804	ENSG00000223720.1,RP5-1024N4.2.1,lncRNA,chr1:48444223-48445102	ENSG00000221763.1,MIR1289-1,miRNA,chr20:33505189-33505333	0	0	0	0	0	0	0	0	0.374423
ENSG00000088782.4,DEFB127,coding,chr20:86110-87804	ENSG00000225532.1,XX-C2158C6.3.1,lncRNA,chr6:170887185-170888790	ENSG00000221763.1,MIR1289-1,miRNA,chr20:33505189-33505333	0	0	0	0	0	0	0	0	0.615926
ENSG00000088782.4,DEFB127,coding,chr20:86110-87804	ENSG00000251041.1,CTD-2275D24.1.1,lncRNA,chr5:73653211-73671733	ENSG00000221763.1,MIR1289-1,miRNA,chr20:33505189-33505333	0	0	0	0	0	0	0	0	0.610687
ENSG00000088782.4,DEFB127,coding,chr20:86110-87804	ENSG00000257912.1,RP11-248E9.5.1,lncRNA,chr12:86713640-86719936	ENSG00000221763.1,MIR1289-1,miRNA,chr20:33505189-33505333	0	0	0	0	0	0	0	0	0.398076
ENSG00000088782.4,DEFB127,coding,chr20:86110-87804	ENSG00000261627.1,RP11-91I8.1.1,lncRNA,chr18:6631969-6632477	ENSG00000221763.1,MIR1289-1,miRNA,chr20:33505189-33505333	0	0	0	0	0	0	0	0	0.559233
ENSG00000088782.4,DEFB127,coding,chr20:86110-87804	ENSG00000249892.1,RP11-525J21.1.1,lncRNA,chr4:60316128-60340427	ENSG00000221763.1,MIR1289-1,miRNA,chr20:33505189-33505333	0	0	0	0	0	0	0	0	0.00880368
ENSG00000088782.4,DEFB127,coding,chr20:86110-87804	ENSG00000260620.1,RP11-883G14.4.1,lncRNA,chr16:49646139-49647811	ENSG00000221763.1,MIR1289-1,miRNA,chr20:33505189-33505333	0	0	0	0	0	0	0	0	0.61279
ENSG00000088782.4,DEFB127,coding,chr20:86110-87804	ENSG00000223720.1,RP5-1024N4.2.1,lncRNA,chr1:48444223-48445102	ENSG00000199130.1,MIR365A,miRNA,chr16:14310642-14310729	0	0	0	0	0	0	0	0	0.641157
ENSG00000088782.4,DEFB127,coding,chr20:86110-87804	ENSG00000223720.1,RP5-1024N4.2.1,lncRNA,chr1:48444223-48445102	ENSG00000207622.1,MIR619,miRNA,chr12:107754812-107754911	0	0	0	0	0	0	0	0	0.539771
ENSG00000088782.4,DEFB127,coding,chr20:86110-87804	ENSG00000229025.1,AP001595.1.1,lncRNA,chr21:26643969-26644824	ENSG00000199130.1,MIR365A,miRNA,chr16:14310642-14310729	0	0	0	0	0	1	0	1	0.915593
ENSG00000088782.4,DEFB127,coding,chr20:86110-87804	ENSG00000229025.1,AP001595.1.1,lncRNA,chr21:26643969-26644824	ENSG00000207622.1,MIR619,miRNA,chr12:107754812-107754911	0	0	0	0	0	1	0	1	0.800834
ENSG00000088782.4,DEFB127,coding,chr20:86110-87804	ENSG00000232661.1,AC000111.3.1,lncRNA,chr7:116988022-116991966	ENSG00000199130.1,MIR365A,miRNA,chr16:14310642-14310729	0	0	0	0	0	0	0	0	0.55849
ENSG00000088782.4,DEFB127,coding,chr20:86110-87804	ENSG00000234519.1,RP3-495K2.1.1,lncRNA,chr6:169209837-169211444	ENSG00000199130.1,MIR365A,miRNA,chr16:14310642-14310729	0	0	0	0	0	0	0	0	0.658552
ENSG00000088782.4,DEFB127,coding,chr20:86110-87804	ENSG00000227716.1,AP000459.7.1,lncRNA,chr21:23771830-23784914	ENSG00000199130.1,MIR365A,miRNA,chr16:14310642-14310729	0	0	0	0	0	0	0	0	0.767731
ENSG00000088782.4,DEFB127,coding,chr20:86110-87804	ENSG00000232715.1,AC093662.5.1,lncRNA,chr7:158076081-158076573	ENSG00000199130.1,MIR365A,miRNA,chr16:14310642-14310729	0	0	0	0	0	0	0	0	0.499216
ENSG00000088782.4,DEFB127,coding,chr20:86110-87804	ENSG00000257603.1,RP11-100F15.1.1,lncRNA,chr12:112999320-113002090	ENSG00000199130.1,MIR365A,miRNA,chr16:14310642-14310729	0	0	0	0	0	0	0	0	0.678885
ENSG00000088782.4,DEFB127,coding,chr20:86110-87804	ENSG00000259234.1,RP11-17L5.4.1,lncRNA,chr15:77271103-77363342	ENSG00000199130.1,MIR365A,miRNA,chr16:14310642-14310729	0	0	0	0	0	0	0	0	0.769339
ENSG00000088782.4,DEFB127,coding,chr20:86110-87804	ENSG00000232661.1,AC000111.3.1,lncRNA,chr7:116988022-116991966	ENSG00000207622.1,MIR619,miRNA,chr12:107754812-107754911	0	0	0	0	0	0	0	0	0.463433
ENSG00000088782.4,DEFB127,coding,chr20:86110-87804	ENSG00000234519.1,RP3-495K2.1.1,lncRNA,chr6:169209837-169211444	ENSG00000207622.1,MIR619,miRNA,chr12:107754812-107754911	0	0	0	0	0	0	0	0	0.55218
ENSG00000150261.2,OR8K1,coding,chr11:55869996-55871083	ENSG00000236634.1,AC016903.1.1,lncRNA,chr2:205043043-205046805	ENSG00000221410.1,MIR1238,miRNA,chr19:10523797-10523880	0	0	0	0	0	0	0	0	0.0165429
ENSG00000182783.3,OR2T29,coding,chr1:246788406-246789420	ENSG00000236634.1,AC016903.1.1,lncRNA,chr2:205043043-205046805	ENSG00000221410.1,MIR1238,miRNA,chr19:10523797-10523880	0	0	0	0	0	0	0	0	0.00821972
ENSG00000221900.3,POM121L12,coding,chr7:53070828-53072111	ENSG00000236634.1,AC016903.1.1,lncRNA,chr2:205043043-205046805	ENSG00000221410.1,MIR1238,miRNA,chr19:10523797-10523880	0	0	0	0	1	0	0	1	0.0142316
ENSG00000186513.2,OR9Q2,coding,chr11:57714481-57715566	ENSG00000236634.1,AC016903.1.1,lncRNA,chr2:205043043-205046805	ENSG00000221410.1,MIR1238,miRNA,chr19:10523797-10523880	0	0	0	0	0	0	0	0	0.017947
ENSG00000198271.3,KRTAP4-5,coding,chr17:36558703-36559580	ENSG00000236634.1,AC016903.1.1,lncRNA,chr2:205043043-205046805	ENSG00000221410.1,MIR1238,miRNA,chr19:10523797-10523880	0	0	0	0	0	0	0	0	0.0179111
ENSG00000221954.2,OR4C12,coding,chr11:49959584-49960647	ENSG00000236634.1,AC016903.1.1,lncRNA,chr2:205043043-205046805	ENSG00000221410.1,MIR1238,miRNA,chr19:10523797-10523880	0	0	0	0	0	0	0	0	0.0173318
ENSG00000241241.1,AC100808.7.1,coding,chr17:36511279-36511987	ENSG00000236634.1,AC016903.1.1,lncRNA,chr2:205043043-205046805	ENSG00000221410.1,MIR1238,miRNA,chr19:10523797-10523880	0	0	0	0	0	0	0	0	0.017947
ENSG00000259680.2,AC136428.1.1,coding,chr16:33554544-33555426	ENSG00000236634.1,AC016903.1.1,lncRNA,chr2:205043043-205046805	ENSG00000221410.1,MIR1238,miRNA,chr19:10523797-10523880	0	0	0	0	0	0	0	0	0.0131892
ENSG00000204873.3,KRTAP9-3,coding,chr17:36642240-36643231	ENSG00000236634.1,AC016903.1.1,lncRNA,chr2:205043043-205046805	ENSG00000221410.1,MIR1238,miRNA,chr19:10523797-10523880	0	0	0	0	0	0	0	0	0.0121284
ENSG00000204933.1,AC005392.1,coding,chr19:48571499-48575116	ENSG00000236634.1,AC016903.1.1,lncRNA,chr2:205043043-205046805	ENSG00000221410.1,MIR1238,miRNA,chr19:10523797-10523880	0	0	0	0	0	0	0	0	0.0129688
ENSG00000206536.1,OR5K3,coding,chr3:99592199-99593165	ENSG00000236634.1,AC016903.1.1,lncRNA,chr2:205043043-205046805	ENSG00000221410.1,MIR1238,miRNA,chr19:10523797-10523880	0	0	0	0	0	0	0	0	0.0139959
ENSG00000253206.1,RP11-738G5.2.1,coding,chr8:50611497-50629526	ENSG00000236634.1,AC016903.1.1,lncRNA,chr2:205043043-205046805	ENSG00000221410.1,MIR1238,miRNA,chr19:10523797-10523880	0	0	0	0	0	0	0	0	0.0139922
ENSG00000198271.3,KRTAP4-5,coding,chr17:36558703-36559580	ENSG00000236634.1,AC016903.1.1,lncRNA,chr2:205043043-205046805	ENSG00000207728.1,MIR449B,miRNA,chr5:54502230-54502327	0	0	0	0	0	0	0	0	0.0198214
ENSG00000172487.3,OR8J1,coding,chr11:55884266-55885340	ENSG00000236634.1,AC016903.1.1,lncRNA,chr2:205043043-205046805	ENSG00000221782.1,MIR548F2,miRNA,chr2:212999231-212999329	0	0	0	0	0	0	0	0	0.0275659
ENSG00000198271.3,KRTAP4-5,coding,chr17:36558703-36559580	ENSG00000236634.1,AC016903.1.1,lncRNA,chr2:205043043-205046805	ENSG00000207821.1,MIR640,miRNA,chr19:19406871-19406967	0	0	0	0	0	0	0	0	0.0275348
ENSG00000198271.3,KRTAP4-5,coding,chr17:36558703-36559580	ENSG00000236634.1,AC016903.1.1,lncRNA,chr2:205043043-205046805	ENSG00000221782.1,MIR548F2,miRNA,chr2:212999231-212999329	0	0	0	0	0	0	0	0	0.0273626
ENSG00000198271.3,KRTAP4-5,coding,chr17:36558703-36559580	ENSG00000236634.1,AC016903.1.1,lncRNA,chr2:205043043-205046805	ENSG00000207590.1,MIR215,miRNA,chr1:218357817-218357927	0	0	0	0	0	0	0	0	0.0275666
ENSG00000161572.4,LYZL6,coding,chr17:31285660-31294787	ENSG00000236634.1,AC016903.1.1,lncRNA,chr2:205043043-205046805	ENSG00000207821.1,MIR640,miRNA,chr19:19406871-19406967	0	0	0	0	0	0	0	0	0.0219045
ENSG00000205030.1,OR5L2,coding,chr11:55351270-55352206	ENSG00000236634.1,AC016903.1.1,lncRNA,chr2:205043043-205046805	ENSG00000221782.1,MIR548F2,miRNA,chr2:212999231-212999329	0	0	0	0	0	0	0	0	0.0254378
ENSG00000204873.3,KRTAP9-3,coding,chr17:36642240-36643231	ENSG00000236634.1,AC016903.1.1,lncRNA,chr2:205043043-205046805	ENSG00000207590.1,MIR215,miRNA,chr1:218357817-218357927	0	0	0	0	0	0	0	0	0.0190023
ENSG00000077514.3,POLD3,coding,chr11:73882543-74057810	ENSG00000255393.1,RP11-736I10.1.1,lncRNA,chr11:59548956-59555126	ENSG00000207751.1,MIR130B,miRNA,chr22:20337592-20337674	1	0	0	1	1	0	0	1	0.0237203
ENSG00000077514.3,POLD3,coding,chr11:73882543-74057810	ENSG00000259861.1,CTC-471C19.2.1,lncRNA,chr5:6083147-6083954	ENSG00000207751.1,MIR130B,miRNA,chr22:20337592-20337674	1	0	0	1	1	0	0	1	0.0237203
ENSG00000104973.8,MED25,coding,chr19:55013347-55033848	ENSG00000255393.1,RP11-736I10.1.1,lncRNA,chr11:59548956-59555126	ENSG00000207751.1,MIR130B,miRNA,chr22:20337592-20337674	0	0	0	0	0	0	0	0	0.0706659
ENSG00000104973.8,MED25,coding,chr19:55013347-55033848	ENSG00000259861.1,CTC-471C19.2.1,lncRNA,chr5:6083147-6083954	ENSG00000207751.1,MIR130B,miRNA,chr22:20337592-20337674	0	0	0	0	0	0	0	0	0.0706659
ENSG00000143157.7,POGK,coding,chr1:165075304-165092205	ENSG00000254929.1,RP11-144G6.12.1,lncRNA,chr10:46633351-46663508	ENSG00000212024.1,MIR550A3,miRNA,chr7:29686873-29686970	0	0	0	0	0	0	0	0	0.407613
ENSG00000259164.1,RP11-463C8.4.1,coding,chr14:76634406-76761558	ENSG00000229546.1,RP11-366O17.3.1,lncRNA,chr13:42314549-42315023	ENSG00000221552.1,MIR1303,miRNA,chr5:154045528-154045614	0	0	0	0	0	0	0	0	0.982663
ENSG00000259164.1,RP11-463C8.4.1,coding,chr14:76634406-76761558	ENSG00000229546.1,RP11-366O17.3.1,lncRNA,chr13:42314549-42315023	ENSG00000222071.1,MIR1915,miRNA,chr10:21825496-21825576	0	0	0	0	0	0	0	0	0.484798
ENSG00000180872.4,DEFB112,coding,chr6:50119246-50124323	ENSG00000229546.1,RP11-366O17.3.1,lncRNA,chr13:42314549-42315023	ENSG00000221552.1,MIR1303,miRNA,chr5:154045528-154045614	0	0	0	0	0	0	0	0	0.893126
ENSG00000180872.4,DEFB112,coding,chr6:50119246-50124323	ENSG00000229546.1,RP11-366O17.3.1,lncRNA,chr13:42314549-42315023	ENSG00000221430.1,MIR1294,miRNA,chr5:153706858-153707000	0	0	0	0	0	0	1	1	0.820233
ENSG00000180872.4,DEFB112,coding,chr6:50119246-50124323	ENSG00000229546.1,RP11-366O17.3.1,lncRNA,chr13:42314549-42315023	ENSG00000207739.1,MIR218-2,miRNA,chr5:168127728-168127838	0	0	0	0	0	0	0	0	0.899112
ENSG00000180872.4,DEFB112,coding,chr6:50119246-50124323	ENSG00000229546.1,RP11-366O17.3.1,lncRNA,chr13:42314549-42315023	ENSG00000222071.1,MIR1915,miRNA,chr10:21825496-21825576	0	0	0	0	0	0	0	0	0.413264
ENSG00000177489.1,OR2G2,coding,chr1:245818284-245819238	ENSG00000229546.1,RP11-366O17.3.1,lncRNA,chr13:42314549-42315023	ENSG00000207739.1,MIR218-2,miRNA,chr5:168127728-168127838	0	0	0	0	0	0	0	0	0.940154
ENSG00000237524.3,AC114783.1.1,coding,chr2:127372941-127376143	ENSG00000229546.1,RP11-366O17.3.1,lncRNA,chr13:42314549-42315023	ENSG00000221552.1,MIR1303,miRNA,chr5:154045528-154045614	0	0	0	0	0	0	0	0	0.96988
ENSG00000204495.3,PRAMEF13,coding,chr1:13320000-13325243	ENSG00000229546.1,RP11-366O17.3.1,lncRNA,chr13:42314549-42315023	ENSG00000221552.1,MIR1303,miRNA,chr5:154045528-154045614	0	0	0	0	0	0	0	0	0.580298
ENSG00000197879.7,MYO1C,coding,chr17:1314229-1342745	ENSG00000229546.1,RP11-366O17.3.1,lncRNA,chr13:42314549-42315023	ENSG00000222071.1,MIR1915,miRNA,chr10:21825496-21825576	0	0	0	0	0	0	0	0	0.48113
ENSG00000237524.3,AC114783.1.1,coding,chr2:127372941-127376143	ENSG00000229546.1,RP11-366O17.3.1,lncRNA,chr13:42314549-42315023	ENSG00000221430.1,MIR1294,miRNA,chr5:153706858-153707000	0	0	0	0	0	0	1	1	0.684052
ENSG00000183640.4,KRTAP8-1,coding,chr21:31106886-31107441	ENSG00000229546.1,RP11-366O17.3.1,lncRNA,chr13:42314549-42315023	ENSG00000207739.1,MIR218-2,miRNA,chr5:168127728-168127838	0	0	0	0	0	0	0	0	0.93379
ENSG00000260548.1,RP6-24A23.6.1,coding,chrX:107851955-107862573	ENSG00000229546.1,RP11-366O17.3.1,lncRNA,chr13:42314549-42315023	ENSG00000207739.1,MIR218-2,miRNA,chr5:168127728-168127838	0	0	0	0	0	0	0	0	0.969336
ENSG00000253148.1,RGS21,coding,chr1:190552744-190603038	ENSG00000229546.1,RP11-366O17.3.1,lncRNA,chr13:42314549-42315023	ENSG00000207739.1,MIR218-2,miRNA,chr5:168127728-168127838	0	0	0	0	0	0	0	0	0.83433
ENSG00000198104.2,OR2T6,coding,chr1:246617532-246618459	ENSG00000229546.1,RP11-366O17.3.1,lncRNA,chr13:42314549-42315023	ENSG00000207739.1,MIR218-2,miRNA,chr5:168127728-168127838	0	0	0	0	0	0	0	0	0.654506
ENSG00000237524.3,AC114783.1.1,coding,chr2:127372941-127376143	ENSG00000229546.1,RP11-366O17.3.1,lncRNA,chr13:42314549-42315023	ENSG00000207739.1,MIR218-2,miRNA,chr5:168127728-168127838	0	0	0	0	0	0	0	0	0.908414
ENSG00000176495.2,OR5AN1,coding,chr11:58888460-58889497	ENSG00000229546.1,RP11-366O17.3.1,lncRNA,chr13:42314549-42315023	ENSG00000207739.1,MIR218-2,miRNA,chr5:168127728-168127838	0	0	0	0	0	0	0	0	0.947758
ENSG00000237524.3,AC114783.1.1,coding,chr2:127372941-127376143	ENSG00000229546.1,RP11-366O17.3.1,lncRNA,chr13:42314549-42315023	ENSG00000222071.1,MIR1915,miRNA,chr10:21825496-21825576	0	0	0	0	0	0	0	0	0.310719
ENSG00000204495.3,PRAMEF13,coding,chr1:13320000-13325243	ENSG00000229546.1,RP11-366O17.3.1,lncRNA,chr13:42314549-42315023	ENSG00000222071.1,MIR1915,miRNA,chr10:21825496-21825576	0	0	0	0	0	0	0	0	0.355214
ENSG00000259164.1,RP11-463C8.4.1,coding,chr14:76634406-76761558	ENSG00000232985.1,RP11-442O18.1.1,lncRNA,chr10:130647025-130648316	ENSG00000199172.1,MIR331,miRNA,chr12:94226326-94226420	0	0	0	0	0	0	0	0	0.147093
ENSG00000259164.1,RP11-463C8.4.1,coding,chr14:76634406-76761558	ENSG00000232985.1,RP11-442O18.1.1,lncRNA,chr10:130647025-130648316	ENSG00000211578.1,MIR766,miRNA,chrX:118664728-118664839	0	0	0	0	0	0	0	0	0.164321
ENSG00000259164.1,RP11-463C8.4.1,coding,chr14:76634406-76761558	ENSG00000232985.1,RP11-442O18.1.1,lncRNA,chr10:130647025-130648316	ENSG00000207613.1,MIR181C,miRNA,chr19:13846512-13846622	0	0	0	0	0	0	0	0	0.303661
ENSG00000255012.1,OR5M1,coding,chr11:56136606-56137554	ENSG00000232985.1,RP11-442O18.1.1,lncRNA,chr10:130647025-130648316	ENSG00000199172.1,MIR331,miRNA,chr12:94226326-94226420	0	0	0	0	0	0	0	0	0.150958
ENSG00000255012.1,OR5M1,coding,chr11:56136606-56137554	ENSG00000232985.1,RP11-442O18.1.1,lncRNA,chr10:130647025-130648316	ENSG00000207613.1,MIR181C,miRNA,chr19:13846512-13846622	0	0	0	0	0	0	0	0	0.294504
ENSG00000205442.6,IZUMO3,coding,chr9:24532957-24535944	ENSG00000232985.1,RP11-442O18.1.1,lncRNA,chr10:130647025-130648316	ENSG00000221287.1,MIR1289-2,miRNA,chr5:132791186-132791297	0	0	0	0	0	0	0	0	0.0964813
ENSG00000161671.10,C19orf63,coding,chr19:55671547-55678419	ENSG00000232985.1,RP11-442O18.1.1,lncRNA,chr10:130647025-130648316	ENSG00000221287.1,MIR1289-2,miRNA,chr5:132791186-132791297	0	0	0	0	0	0	0	0	0.131006
ENSG00000163081.2,CCDC140,coding,chr2:222871109-222878180	ENSG00000232985.1,RP11-442O18.1.1,lncRNA,chr10:130647025-130648316	ENSG00000221287.1,MIR1289-2,miRNA,chr5:132791186-132791297	0	0	0	0	0	0	0	0	0.115682
ENSG00000206422.1,LRRC30,coding,chr18:7221136-7222042	ENSG00000232985.1,RP11-442O18.1.1,lncRNA,chr10:130647025-130648316	ENSG00000221287.1,MIR1289-2,miRNA,chr5:132791186-132791297	0	0	0	0	0	0	0	0	0.0515746
ENSG00000181752.3,OR8K5,coding,chr11:55683445-55684369	ENSG00000232985.1,RP11-442O18.1.1,lncRNA,chr10:130647025-130648316	ENSG00000199172.1,MIR331,miRNA,chr12:94226326-94226420	0	0	0	0	0	0	0	0	0.152421
ENSG00000258436.1,RNASE12.1,coding,chr14:20128191-20128822	ENSG00000232985.1,RP11-442O18.1.1,lncRNA,chr10:130647025-130648316	ENSG00000199172.1,MIR331,miRNA,chr12:94226326-94226420	0	0	0	0	0	0	0	0	0.146293
ENSG00000205442.6,IZUMO3,coding,chr9:24532957-24535944	ENSG00000232985.1,RP11-442O18.1.1,lncRNA,chr10:130647025-130648316	ENSG00000207802.1,MIR646,miRNA,chr20:58316926-58317020	0	0	0	0	0	0	0	0	0.140444
ENSG00000073578.10,SDHA,coding,chr5:271355-309815	ENSG00000251649.1,RP11-318I4.1.1,lncRNA,chr4:127211312-127212609	ENSG00000207598.1,MIR124-3,miRNA,chr20:61280296-61280383	0	0	0	0	0	0	0	0	0.451975
ENSG00000174982.2,OR4S2,coding,chr11:55174955-55175891	ENSG00000232806.1,AP001610.9.1,lncRNA,chr21:41852921-41856755	ENSG00000207736.1,MIR657,miRNA,chr17:76713670-76713768	0	0	0	0	0	0	0	0	0.0460886
ENSG00000174982.2,OR4S2,coding,chr11:55174955-55175891	ENSG00000261653.1,RP11-21L1.1.1,lncRNA,chr16:62527182-62528311	ENSG00000221782.1,MIR548F2,miRNA,chr2:212999231-212999329	0	0	0	0	0	0	0	0	0.922592
ENSG00000174982.2,OR4S2,coding,chr11:55174955-55175891	ENSG00000234116.1,RP11-261C10.1.1,lncRNA,chr1:241235769-241237393	ENSG00000207736.1,MIR657,miRNA,chr17:76713670-76713768	0	0	0	0	0	0	0	0	0.031093
ENSG00000174982.2,OR4S2,coding,chr11:55174955-55175891	ENSG00000236828.1,DMD-AS3,lncRNA,chrX:32682977-32684438	ENSG00000207736.1,MIR657,miRNA,chr17:76713670-76713768	0	0	0	0	0	0	0	0	0.0436374
ENSG00000174982.2,OR4S2,coding,chr11:55174955-55175891	ENSG00000233519.1,RP11-177F11.1.1,lncRNA,chr1:238630593-238631046	ENSG00000207736.1,MIR657,miRNA,chr17:76713670-76713768	0	0	0	0	0	0	0	0	0.0462174
ENSG00000174982.2,OR4S2,coding,chr11:55174955-55175891	ENSG00000249343.1,CTD-2275D24.2.1,lncRNA,chr5:73654066-73659878	ENSG00000207736.1,MIR657,miRNA,chr17:76713670-76713768	0	0	0	0	0	0	0	0	0.045609
ENSG00000174982.2,OR4S2,coding,chr11:55174955-55175891	ENSG00000249343.1,CTD-2275D24.2.1,lncRNA,chr5:73654066-73659878	ENSG00000221782.1,MIR548F2,miRNA,chr2:212999231-212999329	0	0	0	0	0	0	0	0	0.977392
ENSG00000174982.2,OR4S2,coding,chr11:55174955-55175891	ENSG00000248942.1,CTD-2275D24.4.1,lncRNA,chr5:73637990-73639906	ENSG00000207736.1,MIR657,miRNA,chr17:76713670-76713768	0	0	0	0	0	0	0	0	0.046178
ENSG00000174982.2,OR4S2,coding,chr11:55174955-55175891	ENSG00000242790.1,RP11-451G4.3.1,lncRNA,chr3:156491670-156494659	ENSG00000207736.1,MIR657,miRNA,chr17:76713670-76713768	0	0	0	0	0	0	0	0	0.0385329
ENSG00000174982.2,OR4S2,coding,chr11:55174955-55175891	ENSG00000232113.1,RP11-360D2.1.1,lncRNA,chr1:171871534-171872896	ENSG00000207736.1,MIR657,miRNA,chr17:76713670-76713768	0	0	0	0	0	0	0	0	0.0248309
ENSG00000174982.2,OR4S2,coding,chr11:55174955-55175891	ENSG00000250819.1,RP11-576E20.1.1,lncRNA,chr4:16782477-16796780	ENSG00000221782.1,MIR548F2,miRNA,chr2:212999231-212999329	0	0	0	0	0	0	0	0	0.935975
ENSG00000174982.2,OR4S2,coding,chr11:55174955-55175891	ENSG00000234686.1,AC010971.1.1,lncRNA,chr7:49240278-49264958	ENSG00000207736.1,MIR657,miRNA,chr17:76713670-76713768	0	0	0	0	0	0	0	0	0.0430969
ENSG00000174982.2,OR4S2,coding,chr11:55174955-55175891	ENSG00000231597.1,AC007557.4.1,lncRNA,chr2:217427356-217428100	ENSG00000207736.1,MIR657,miRNA,chr17:76713670-76713768	0	0	0	0	0	0	0	0	0.0418038
ENSG00000174982.2,OR4S2,coding,chr11:55174955-55175891	ENSG00000242012.1,RP11-338L18.1.1,lncRNA,chr3:183565628-183568738	ENSG00000221782.1,MIR548F2,miRNA,chr2:212999231-212999329	0	0	0	0	0	0	0	0	0.0314678
ENSG00000054965.6,FAM168A,coding,chr11:72789179-72986882	ENSG00000255723.1,RP11-529H2.2.1,lncRNA,chr4:88457345-88485386	ENSG00000207751.1,MIR130B,miRNA,chr22:20337592-20337674	0	0	0	0	0	0	0	0	0.26337
ENSG00000054965.6,FAM168A,coding,chr11:72789179-72986882	ENSG00000255393.1,RP11-736I10.1.1,lncRNA,chr11:59548956-59555126	ENSG00000207751.1,MIR130B,miRNA,chr22:20337592-20337674	0	0	0	0	0	0	0	0	0.258742
ENSG00000054965.6,FAM168A,coding,chr11:72789179-72986882	ENSG00000259861.1,CTC-471C19.2.1,lncRNA,chr5:6083147-6083954	ENSG00000207751.1,MIR130B,miRNA,chr22:20337592-20337674	0	0	0	0	0	0	0	0	0.258742
ENSG00000259164.1,RP11-463C8.4.1,coding,chr14:76634406-76761558	ENSG00000225050.1,RP11-349E4.1.1,lncRNA,chr9:120489850-120508059	ENSG00000207697.1,MIR573,miRNA,chr4:24130912-24131011	0	0	0	0	0	0	0	0	0.0023325
ENSG00000258691.1,RP11-404P21.8.1,coding,chr14:95740933-95800019	ENSG00000225050.1,RP11-349E4.1.1,lncRNA,chr9:120489850-120508059	ENSG00000207697.1,MIR573,miRNA,chr4:24130912-24131011	0	0	0	0	0	0	0	0	0.00224585
ENSG00000182816.6,KRTAP13-2,coding,chr21:30665579-30666428	ENSG00000225050.1,RP11-349E4.1.1,lncRNA,chr9:120489850-120508059	ENSG00000221411.1,MIR1227,miRNA,chr19:2185060-2185148	0	0	0	0	0	0	1	1	0.000394074
ENSG00000181371.2,OR5M8,coding,chr11:56014400-56015447	ENSG00000223479.2,RP11-275A6.1.1,lncRNA,chr1:73873486-73947852	ENSG00000207600.1,MIR598,miRNA,chr8:10930125-10930222	0	0	0	0	0	0	0	0	0.707587
ENSG00000181371.2,OR5M8,coding,chr11:56014400-56015447	ENSG00000223479.2,RP11-275A6.1.1,lncRNA,chr1:73873486-73947852	ENSG00000211589.1,MIR744,miRNA,chr17:11925940-11926038	0	0	0	0	0	0	0	0	0.372062
ENSG00000181371.2,OR5M8,coding,chr11:56014400-56015447	ENSG00000234767.1,RP11-223F20.2.1,lncRNA,chr13:65338306-65350352	ENSG00000199179.1,MIRLET7I,miRNA,chr12:61283732-61283817	0	0	0	0	0	0	0	0	0.396946
ENSG00000181371.2,OR5M8,coding,chr11:56014400-56015447	ENSG00000257520.1,RP11-896J10.3.1,lncRNA,chr14:36012162-36058477	ENSG00000211589.1,MIR744,miRNA,chr17:11925940-11926038	0	0	0	0	0	0	0	0	0.624813
ENSG00000181371.2,OR5M8,coding,chr11:56014400-56015447	ENSG00000231557.1,AC018717.1.1,lncRNA,chr2:199455541-199644759	ENSG00000199179.1,MIRLET7I,miRNA,chr12:61283732-61283817	0	0	0	0	0	0	0	0	0.626207
ENSG00000181371.2,OR5M8,coding,chr11:56014400-56015447	ENSG00000231557.1,AC018717.1.1,lncRNA,chr2:199455541-199644759	ENSG00000207600.1,MIR598,miRNA,chr8:10930125-10930222	0	0	0	0	0	0	0	0	0.933653
ENSG00000181371.2,OR5M8,coding,chr11:56014400-56015447	ENSG00000231557.1,AC018717.1.1,lncRNA,chr2:199455541-199644759	ENSG00000211589.1,MIR744,miRNA,chr17:11925940-11926038	0	0	0	0	0	0	0	0	0.742695
ENSG00000181371.2,OR5M8,coding,chr11:56014400-56015447	ENSG00000232596.1,RP1-37J18.2.1,lncRNA,chr1:4531467-4543341	ENSG00000199179.1,MIRLET7I,miRNA,chr12:61283732-61283817	0	0	0	0	0	0	0	0	0.493354
ENSG00000181371.2,OR5M8,coding,chr11:56014400-56015447	ENSG00000239204.1,AC002992.4.1,lncRNA,chrY:12975811-12978234	ENSG00000199179.1,MIRLET7I,miRNA,chr12:61283732-61283817	0	0	0	0	0	0	0	0	0.603477
ENSG00000181371.2,OR5M8,coding,chr11:56014400-56015447	ENSG00000236299.1,RP11-340I6.7.1,lncRNA,chr7:62986012-62996654	ENSG00000199179.1,MIRLET7I,miRNA,chr12:61283732-61283817	0	0	0	0	0	0	0	0	0.5499
ENSG00000181371.2,OR5M8,coding,chr11:56014400-56015447	ENSG00000230440.1,RP13-329D4.3.1,lncRNA,chr20:26061522-26062834	ENSG00000199179.1,MIRLET7I,miRNA,chr12:61283732-61283817	0	0	0	0	0	0	0	0	0.619487
ENSG00000181371.2,OR5M8,coding,chr11:56014400-56015447	ENSG00000241667.1,RP11-444P10.1.1,lncRNA,chr3:69723181-69724962	ENSG00000199179.1,MIRLET7I,miRNA,chr12:61283732-61283817	0	0	0	0	0	0	0	0	0.56999
ENSG00000181371.2,OR5M8,coding,chr11:56014400-56015447	ENSG00000250341.1,RP11-785F11.1.1,lncRNA,chr4:138334359-138338971	ENSG00000211589.1,MIR744,miRNA,chr17:11925940-11926038	0	0	0	0	0	0	0	0	0.735565
ENSG00000181371.2,OR5M8,coding,chr11:56014400-56015447	ENSG00000232120.1,RP11-349P19.1.1,lncRNA,chr6:65145646-65179393	ENSG00000207600.1,MIR598,miRNA,chr8:10930125-10930222	0	0	0	0	0	0	0	0	0.954537
ENSG00000181371.2,OR5M8,coding,chr11:56014400-56015447	ENSG00000228959.1,RP5-1121H13.3.1,lncRNA,chr20:40076087-40077532	ENSG00000207600.1,MIR598,miRNA,chr8:10930125-10930222	0	0	0	0	0	0	0	0	0.827681
ENSG00000181371.2,OR5M8,coding,chr11:56014400-56015447	ENSG00000258119.1,RP11-804F13.1.1,lncRNA,chr12:37224245-37269881	ENSG00000211589.1,MIR744,miRNA,chr17:11925940-11926038	0	0	0	0	0	0	0	0	0.285524
ENSG00000181371.2,OR5M8,coding,chr11:56014400-56015447	ENSG00000236299.1,RP11-340I6.7.1,lncRNA,chr7:62986012-62996654	ENSG00000211589.1,MIR744,miRNA,chr17:11925940-11926038	0	0	0	0	0	0	0	0	0.674282
ENSG00000181371.2,OR5M8,coding,chr11:56014400-56015447	ENSG00000246316.3,RP11-492A10.1.1,lncRNA,chr5:113852592-114032006	ENSG00000211589.1,MIR744,miRNA,chr17:11925940-11926038	0	0	0	0	0	0	0	0	0.723531
ENSG00000177151.3,OR2T35,coding,chr1:246868210-246869182	ENSG00000225870.1,RP11-551M15.1.1,lncRNA,chr13:110546185-110553445	ENSG00000221464.1,MIR1271,miRNA,chr5:175727554-175727640	0	0	0	0	0	0	0	0	1.86353e-05
ENSG00000204279.3,PAGE3,coding,chrX:55301572-55308004	ENSG00000225870.1,RP11-551M15.1.1,lncRNA,chr13:110546185-110553445	ENSG00000221464.1,MIR1271,miRNA,chr5:175727554-175727640	0	0	0	0	0	0	0	0	4.21273e-05
ENSG00000212717.1,DEFB117,coding,chr20:29412238-29412367	ENSG00000225870.1,RP11-551M15.1.1,lncRNA,chr13:110546185-110553445	ENSG00000221464.1,MIR1271,miRNA,chr5:175727554-175727640	0	0	0	0	0	0	0	0	4.0788e-05
ENSG00000181939.2,OR4C15,coding,chr11:55078358-55079471	ENSG00000225870.1,RP11-551M15.1.1,lncRNA,chr13:110546185-110553445	ENSG00000221464.1,MIR1271,miRNA,chr5:175727554-175727640	0	0	0	0	0	0	0	0	2.47566e-05
ENSG00000105954.2,NPVF,coding,chr7:25230713-25234630	ENSG00000225870.1,RP11-551M15.1.1,lncRNA,chr13:110546185-110553445	ENSG00000221464.1,MIR1271,miRNA,chr5:175727554-175727640	0	0	0	0	0	0	0	0	3.94754e-05
ENSG00000184724.4,KRTAP6-1,coding,chr21:30907620-30911767	ENSG00000225870.1,RP11-551M15.1.1,lncRNA,chr13:110546185-110553445	ENSG00000221464.1,MIR1271,miRNA,chr5:175727554-175727640	0	0	0	0	1	0	0	1	3.62976e-05
ENSG00000125899.6,C20orf187,coding,chr20:10956407-10958014	ENSG00000225870.1,RP11-551M15.1.1,lncRNA,chr13:110546185-110553445	ENSG00000221464.1,MIR1271,miRNA,chr5:175727554-175727640	0	0	0	0	0	0	0	0	3.57698e-05
ENSG00000149507.2,PLAC1L,coding,chr11:59564323-59572093	ENSG00000225870.1,RP11-551M15.1.1,lncRNA,chr13:110546185-110553445	ENSG00000221464.1,MIR1271,miRNA,chr5:175727554-175727640	0	0	0	0	0	0	0	0	1.58855e-05
ENSG00000121377.2,TAS2R7,coding,chr12:10845397-10846493	ENSG00000225870.1,RP11-551M15.1.1,lncRNA,chr13:110546185-110553445	ENSG00000221464.1,MIR1271,miRNA,chr5:175727554-175727640	0	0	0	0	0	0	0	0	4.05298e-05
ENSG00000244624.2,KRTAP20-1,coding,chr21:30910620-30910874	ENSG00000225870.1,RP11-551M15.1.1,lncRNA,chr13:110546185-110553445	ENSG00000207581.1,MIR199B,miRNA,chr9:130046820-130046930	0	0	0	0	0	0	0	0	0.0194602
ENSG00000177151.3,OR2T35,coding,chr1:246868210-246869182	ENSG00000225870.1,RP11-551M15.1.1,lncRNA,chr13:110546185-110553445	ENSG00000207581.1,MIR199B,miRNA,chr9:130046820-130046930	0	0	0	0	0	0	0	0	0.00588237
ENSG00000177151.3,OR2T35,coding,chr1:246868210-246869182	ENSG00000225870.1,RP11-551M15.1.1,lncRNA,chr13:110546185-110553445	ENSG00000207989.1,MIR493,miRNA,chr14:100405149-100405238	0	0	0	0	0	0	0	0	0.00730838
ENSG00000204376.7,XAGE1D,coding,chrX:52544883-52550028	ENSG00000225870.1,RP11-551M15.1.1,lncRNA,chr13:110546185-110553445	ENSG00000207581.1,MIR199B,miRNA,chr9:130046820-130046930	0	0	0	0	0	0	0	0	4.10878e-05
ENSG00000212717.1,DEFB117,coding,chr20:29412238-29412367	ENSG00000225870.1,RP11-551M15.1.1,lncRNA,chr13:110546185-110553445	ENSG00000207581.1,MIR199B,miRNA,chr9:130046820-130046930	0	0	0	0	0	0	0	0	0.0199526
ENSG00000184724.4,KRTAP6-1,coding,chr21:30907620-30911767	ENSG00000225870.1,RP11-551M15.1.1,lncRNA,chr13:110546185-110553445	ENSG00000207581.1,MIR199B,miRNA,chr9:130046820-130046930	0	0	0	0	1	0	0	1	0.00946305
ENSG00000174957.1,OR5J2,coding,chr11:55700669-55701608	ENSG00000225870.1,RP11-551M15.1.1,lncRNA,chr13:110546185-110553445	ENSG00000207988.1,MIR576,miRNA,chr4:110629302-110629400	0	0	0	0	0	0	0	0	0.0722236
ENSG00000184724.4,KRTAP6-1,coding,chr21:30907620-30911767	ENSG00000225870.1,RP11-551M15.1.1,lncRNA,chr13:110546185-110553445	ENSG00000207595.1,MIR181A2,miRNA,chr9:126494541-126494651	0	0	0	0	1	0	0	1	6.64935e-11
ENSG00000121377.2,TAS2R7,coding,chr12:10845397-10846493	ENSG00000225870.1,RP11-551M15.1.1,lncRNA,chr13:110546185-110553445	ENSG00000207595.1,MIR181A2,miRNA,chr9:126494541-126494651	0	0	0	0	0	0	0	0	3.88528e-10
ENSG00000172324.4,OR5A2,coding,chr11:58945991-58947025	ENSG00000225870.1,RP11-551M15.1.1,lncRNA,chr13:110546185-110553445	ENSG00000207988.1,MIR576,miRNA,chr4:110629302-110629400	0	0	0	0	0	0	0	0	0
ENSG00000184724.4,KRTAP6-1,coding,chr21:30907620-30911767	ENSG00000225870.1,RP11-551M15.1.1,lncRNA,chr13:110546185-110553445	ENSG00000207988.1,MIR576,miRNA,chr4:110629302-110629400	0	0	0	0	1	0	0	1	0.0343045
ENSG00000125899.6,C20orf187,coding,chr20:10956407-10958014	ENSG00000225870.1,RP11-551M15.1.1,lncRNA,chr13:110546185-110553445	ENSG00000207988.1,MIR576,miRNA,chr4:110629302-110629400	0	0	0	0	0	0	0	0	0.0729238
ENSG00000172377.1,OR9I1,coding,chr11:57642547-57643492	ENSG00000225870.1,RP11-551M15.1.1,lncRNA,chr13:110546185-110553445	ENSG00000207972.1,MIR638,miRNA,chr19:10690079-10690179	0	0	0	0	0	0	0	0	0.0174692
ENSG00000181939.2,OR4C15,coding,chr11:55078358-55079471	ENSG00000225870.1,RP11-551M15.1.1,lncRNA,chr13:110546185-110553445	ENSG00000207989.1,MIR493,miRNA,chr14:100405149-100405238	0	0	0	0	0	0	0	0	0.0100629
ENSG00000184724.4,KRTAP6-1,coding,chr21:30907620-30911767	ENSG00000225870.1,RP11-551M15.1.1,lncRNA,chr13:110546185-110553445	ENSG00000207989.1,MIR493,miRNA,chr14:100405149-100405238	0	0	0	0	1	0	0	1	0.0115595
ENSG00000149507.2,PLAC1L,coding,chr11:59564323-59572093	ENSG00000225870.1,RP11-551M15.1.1,lncRNA,chr13:110546185-110553445	ENSG00000207989.1,MIR493,miRNA,chr14:100405149-100405238	0	0	0	0	0	0	0	0	0.00624817
ENSG00000172324.4,OR5A2,coding,chr11:58945991-58947025	ENSG00000225870.1,RP11-551M15.1.1,lncRNA,chr13:110546185-110553445	ENSG00000207600.1,MIR598,miRNA,chr8:10930125-10930222	0	0	0	0	0	0	0	0	0
ENSG00000181273.2,OR5AK2,coding,chr11:56512922-56513918	ENSG00000251291.1,RP11-400D2.3.1,lncRNA,chr4:135564471-135598457	ENSG00000221464.1,MIR1271,miRNA,chr5:175727554-175727640	0	0	0	0	0	0	0	0	0.757213
ENSG00000187012.5,LINC00207,coding,chr22:43343882-43346754	ENSG00000251291.1,RP11-400D2.3.1,lncRNA,chr4:135564471-135598457	ENSG00000221464.1,MIR1271,miRNA,chr5:175727554-175727640	0	0	0	0	0	0	0	0	0.607433
ENSG00000244362.1,KRTAP19-7,coding,chr21:30855064-30855504	ENSG00000251291.1,RP11-400D2.3.1,lncRNA,chr4:135564471-135598457	ENSG00000221464.1,MIR1271,miRNA,chr5:175727554-175727640	0	0	0	0	0	0	0	0	0.0302861
ENSG00000205329.1,OR6C3,coding,chr12:54011751-54012687	ENSG00000251291.1,RP11-400D2.3.1,lncRNA,chr4:135564471-135598457	ENSG00000221464.1,MIR1271,miRNA,chr5:175727554-175727640	0	0	0	0	0	0	0	0	0.779804
ENSG00000257767.1,RP11-162P23.2.1,coding,chr12:110677852-110713605	ENSG00000251291.1,RP11-400D2.3.1,lncRNA,chr4:135564471-135598457	ENSG00000207746.1,MIR575,miRNA,chr4:83893513-83893607	0	0	0	0	0	0	0	0	0.108254
ENSG00000182196.8,ARL6IP4,coding,chr12:122030285-122033409	ENSG00000227195.1,RP3-410C9.1.1,lncRNA,chr20:26115654-26137869	ENSG00000207985.1,MIR663A,miRNA,chr20:26136821-26136914	0	0	0	0	0	0	0	0	0.600078
ENSG00000138138.8,ATAD1,coding,chr10:89501248-89591080	ENSG00000254929.1,RP11-144G6.12.1,lncRNA,chr10:46633351-46663508	ENSG00000212024.1,MIR550A3,miRNA,chr7:29686873-29686970	0	0	0	0	0	0	0	0	0.766392
ENSG00000138138.8,ATAD1,coding,chr10:89501248-89591080	ENSG00000228669.1,LINC00448,lncRNA,chr13:62144418-62204493	ENSG00000207805.1,MIR483,miRNA,chr11:2111939-2112015	0	0	0	0	0	0	0	0	0.950178
ENSG00000138138.8,ATAD1,coding,chr10:89501248-89591080	ENSG00000259620.1,RP11-133L19.1.1,lncRNA,chr15:85283031-85332661	ENSG00000207805.1,MIR483,miRNA,chr11:2111939-2112015	0	0	0	0	0	0	0	0	0.859811
ENSG00000037474.10,NSUN2,coding,chr5:6652351-6686404	ENSG00000258649.1,CTD-2142D14.1.1,lncRNA,chr14:37729938-37741879	ENSG00000207598.1,MIR124-3,miRNA,chr20:61280296-61280383	0	0	0	0	1	0	0	1	0.340879
ENSG00000037474.10,NSUN2,coding,chr5:6652351-6686404	ENSG00000251649.1,RP11-318I4.1.1,lncRNA,chr4:127211312-127212609	ENSG00000207598.1,MIR124-3,miRNA,chr20:61280296-61280383	0	0	0	0	1	0	0	1	0.192437
ENSG00000086200.10,IPO11,coding,chr5:61735555-61960165	ENSG00000255393.1,RP11-736I10.1.1,lncRNA,chr11:59548956-59555126	ENSG00000207751.1,MIR130B,miRNA,chr22:20337592-20337674	0	0	0	0	1	0	0	1	0.350874
ENSG00000086200.10,IPO11,coding,chr5:61735555-61960165	ENSG00000259861.1,CTC-471C19.2.1,lncRNA,chr5:6083147-6083954	ENSG00000207751.1,MIR130B,miRNA,chr22:20337592-20337674	0	0	0	0	1	0	0	1	0.350874
ENSG00000213417.2,KRTAP2-4,coding,chr17:36474894-36475657	ENSG00000223479.2,RP11-275A6.1.1,lncRNA,chr1:73873486-73947852	ENSG00000211589.1,MIR744,miRNA,chr17:11925940-11926038	0	0	0	0	0	0	0	0	0.285246
ENSG00000212722.5,KRTAP4-9,coding,chr17:36493984-36516266	ENSG00000223479.2,RP11-275A6.1.1,lncRNA,chr1:73873486-73947852	ENSG00000211589.1,MIR744,miRNA,chr17:11925940-11926038	0	0	0	0	0	0	0	0	0.139476
ENSG00000184166.1,OR1D2,coding,chr17:2942101-2943040	ENSG00000223479.2,RP11-275A6.1.1,lncRNA,chr1:73873486-73947852	ENSG00000211589.1,MIR744,miRNA,chr17:11925940-11926038	0	0	0	0	0	0	0	0	0.282103
ENSG00000205279.4,CTXN3,coding,chr5:127012634-127022221	ENSG00000223479.2,RP11-275A6.1.1,lncRNA,chr1:73873486-73947852	ENSG00000211589.1,MIR744,miRNA,chr17:11925940-11926038	0	0	0	0	0	0	0	0	0.371997
ENSG00000127515.1,OR7A10,coding,chr19:14812759-14813689	ENSG00000229389.1,CTD-2022H16.1.1,lncRNA,chr15:28132436-28152559	ENSG00000251856.1,MIR449C,miRNA,chr5:54503846-54503938	0	0	0	0	0	0	0	0	0.60336
ENSG00000127515.1,OR7A10,coding,chr19:14812759-14813689	ENSG00000232806.1,AP001610.9.1,lncRNA,chr21:41852921-41856755	ENSG00000251856.1,MIR449C,miRNA,chr5:54503846-54503938	0	0	0	0	0	0	0	0	0.603585
ENSG00000127515.1,OR7A10,coding,chr19:14812759-14813689	ENSG00000250888.1,RP11-168A11.1.1,lncRNA,chr5:79268157-79299205	ENSG00000207613.1,MIR181C,miRNA,chr19:13846512-13846622	0	0	0	0	0	0	0	0	0.585693
ENSG00000127515.1,OR7A10,coding,chr19:14812759-14813689	ENSG00000231200.1,AC068490.2.1,lncRNA,chr2:22009712-22607482	ENSG00000208033.1,MIR609,miRNA,chr10:105968536-105968631	0	0	0	0	0	0	0	0	0.602464
ENSG00000127515.1,OR7A10,coding,chr19:14812759-14813689	ENSG00000234613.1,RP5-1158E12.1.1,lncRNA,chrX:45657645-45661419	ENSG00000208033.1,MIR609,miRNA,chr10:105968536-105968631	0	0	0	0	0	0	0	0	0.531699
ENSG00000127515.1,OR7A10,coding,chr19:14812759-14813689	ENSG00000260478.1,RP11-142G1.1.1,lncRNA,chr16:50829494-50860853	ENSG00000208033.1,MIR609,miRNA,chr10:105968536-105968631	0	0	0	0	0	0	0	0	0.280185
ENSG00000127515.1,OR7A10,coding,chr19:14812759-14813689	ENSG00000254874.1,RP11-676F20.1.1,lncRNA,chr11:92338610-92339417	ENSG00000208033.1,MIR609,miRNA,chr10:105968536-105968631	0	0	0	0	0	0	0	0	0.418064
ENSG00000127515.1,OR7A10,coding,chr19:14812759-14813689	ENSG00000231200.1,AC068490.2.1,lncRNA,chr2:22009712-22607482	ENSG00000251856.1,MIR449C,miRNA,chr5:54503846-54503938	0	0	0	0	0	0	0	0	0.6083
ENSG00000127515.1,OR7A10,coding,chr19:14812759-14813689	ENSG00000227185.1,RP11-544D21.1.1,lncRNA,chr1:237499647-237527860	ENSG00000251856.1,MIR449C,miRNA,chr5:54503846-54503938	0	0	0	0	0	0	0	0	0.608366
ENSG00000127515.1,OR7A10,coding,chr19:14812759-14813689	ENSG00000234613.1,RP5-1158E12.1.1,lncRNA,chrX:45657645-45661419	ENSG00000251856.1,MIR449C,miRNA,chr5:54503846-54503938	0	0	0	0	0	0	0	0	0.538055
ENSG00000127515.1,OR7A10,coding,chr19:14812759-14813689	ENSG00000260478.1,RP11-142G1.1.1,lncRNA,chr16:50829494-50860853	ENSG00000251856.1,MIR449C,miRNA,chr5:54503846-54503938	0	0	0	0	0	0	0	0	0.255372
ENSG00000127515.1,OR7A10,coding,chr19:14812759-14813689	ENSG00000238004.1,AC009227.3.1,lncRNA,chr2:155024614-155025578	ENSG00000251856.1,MIR449C,miRNA,chr5:54503846-54503938	0	0	0	0	0	0	0	0	0.521751
ENSG00000127515.1,OR7A10,coding,chr19:14812759-14813689	ENSG00000235123.1,DSCAM-AS1,lncRNA,chr21:40676879-40679155	ENSG00000251856.1,MIR449C,miRNA,chr5:54503846-54503938	0	0	0	0	0	0	0	0	0.604422
ENSG00000127515.1,OR7A10,coding,chr19:14812759-14813689	ENSG00000231200.1,AC068490.2.1,lncRNA,chr2:22009712-22607482	ENSG00000207613.1,MIR181C,miRNA,chr19:13846512-13846622	0	0	0	0	0	0	0	0	0.601404
ENSG00000127515.1,OR7A10,coding,chr19:14812759-14813689	ENSG00000234613.1,RP5-1158E12.1.1,lncRNA,chrX:45657645-45661419	ENSG00000207613.1,MIR181C,miRNA,chr19:13846512-13846622	0	0	0	0	0	0	0	0	0.526831
ENSG00000127515.1,OR7A10,coding,chr19:14812759-14813689	ENSG00000260478.1,RP11-142G1.1.1,lncRNA,chr16:50829494-50860853	ENSG00000207613.1,MIR181C,miRNA,chr19:13846512-13846622	0	0	0	0	0	0	0	0	0.270494
ENSG00000127515.1,OR7A10,coding,chr19:14812759-14813689	ENSG00000238004.1,AC009227.3.1,lncRNA,chr2:155024614-155025578	ENSG00000207613.1,MIR181C,miRNA,chr19:13846512-13846622	0	0	0	0	0	0	0	0	0.524562
ENSG00000127515.1,OR7A10,coding,chr19:14812759-14813689	ENSG00000254874.1,RP11-676F20.1.1,lncRNA,chr11:92338610-92339417	ENSG00000207613.1,MIR181C,miRNA,chr19:13846512-13846622	0	0	0	0	0	0	0	0	0.420565
ENSG00000206102.2,KRTAP19-8,coding,chr21:31332348-31332666	ENSG00000253115.1,RP11-6I2.4.1,lncRNA,chr8:75178304-75181533	ENSG00000207991.1,MIR601,miRNA,chr9:125204624-125204703	0	0	0	0	0	0	0	0	0.66756
ENSG00000206102.2,KRTAP19-8,coding,chr21:31332348-31332666	ENSG00000258770.1,CTD-2007A10.1.1,lncRNA,chr14:87170475-87191391	ENSG00000207991.1,MIR601,miRNA,chr9:125204624-125204703	0	0	0	0	0	0	0	0	0.981607
ENSG00000206102.2,KRTAP19-8,coding,chr21:31332348-31332666	ENSG00000260959.1,RP11-350A1.2.1,lncRNA,chr15:22034384-22036432	ENSG00000207991.1,MIR601,miRNA,chr9:125204624-125204703	0	0	0	0	0	0	0	0	0.721627
ENSG00000206102.2,KRTAP19-8,coding,chr21:31332348-31332666	ENSG00000237498.2,AC010105.1.1,lncRNA,chr2:82559762-82619346	ENSG00000207991.1,MIR601,miRNA,chr9:125204624-125204703	0	0	0	0	0	0	0	0	0.776862
ENSG00000206102.2,KRTAP19-8,coding,chr21:31332348-31332666	ENSG00000226238.1,AC132807.1.1,lncRNA,chr3:18006518-18012040	ENSG00000207991.1,MIR601,miRNA,chr9:125204624-125204703	0	0	0	0	0	0	0	0	0.983254
ENSG00000206102.2,KRTAP19-8,coding,chr21:31332348-31332666	ENSG00000236485.1,RP1-156L9.1.1,lncRNA,chr2:132457979-132468204	ENSG00000207991.1,MIR601,miRNA,chr9:125204624-125204703	0	0	0	0	0	0	0	0	0.708206
ENSG00000189169.5,KRTAP10-12,coding,chr21:44941514-44942387	ENSG00000260959.1,RP11-350A1.2.1,lncRNA,chr15:22034384-22036432	ENSG00000207991.1,MIR601,miRNA,chr9:125204624-125204703	0	0	0	0	0	0	0	0	0.438121
ENSG00000189169.5,KRTAP10-12,coding,chr21:44941514-44942387	ENSG00000236485.1,RP1-156L9.1.1,lncRNA,chr2:132457979-132468204	ENSG00000207991.1,MIR601,miRNA,chr9:125204624-125204703	0	0	0	0	0	0	0	0	0.419516
ENSG00000183640.4,KRTAP8-1,coding,chr21:31106886-31107441	ENSG00000236485.1,RP1-156L9.1.1,lncRNA,chr2:132457979-132468204	ENSG00000207991.1,MIR601,miRNA,chr9:125204624-125204703	0	0	0	0	0	0	0	0	0.660269
ENSG00000206102.2,KRTAP19-8,coding,chr21:31332348-31332666	ENSG00000237400.1,AC006960.7.1,lncRNA,chr7:36469156-36510646	ENSG00000207562.1,MIR34C,miRNA,chr11:110889373-110889450	0	0	0	0	0	0	0	0	0.416523
ENSG00000206102.2,KRTAP19-8,coding,chr21:31332348-31332666	ENSG00000236181.1,RP11-14C22.5.1,lncRNA,chr10:30958482-30958998	ENSG00000207573.1,MIR550A2,miRNA,chr7:32739117-32739214	0	0	0	0	0	0	0	0	0.602837
ENSG00000204702.4,OR2J1,coding,chr6:29176364-29177637	ENSG00000240777.2,RP11-58O15.1.1,lncRNA,chr3:55619670-55622172	ENSG00000207755.1,MIR450A2,miRNA,chrX:133502203-133502303	0	0	0	0	0	0	0	0	0.957757
ENSG00000182330.6,PRAMEF8,coding,chr1:13259232-13263352	ENSG00000240777.2,RP11-58O15.1.1,lncRNA,chr3:55619670-55622172	ENSG00000207602.1,MIR106A,miRNA,chrX:133131893-133131974	0	0	0	0	0	0	0	0	0.843788
ENSG00000198390.3,KRTAP13-1,coding,chr21:30690262-30691007	ENSG00000240777.2,RP11-58O15.1.1,lncRNA,chr3:55619670-55622172	ENSG00000207602.1,MIR106A,miRNA,chrX:133131893-133131974	0	0	0	0	0	0	0	0	0.940724
ENSG00000189039.6,VSIG6,coding,chr15:19974281-19974717	ENSG00000240777.2,RP11-58O15.1.1,lncRNA,chr3:55619670-55622172	ENSG00000207602.1,MIR106A,miRNA,chrX:133131893-133131974	0	0	0	0	0	0	0	0	0.793454
ENSG00000213578.4,CPLX3,coding,chr15:72905940-72911194	ENSG00000240777.2,RP11-58O15.1.1,lncRNA,chr3:55619670-55622172	ENSG00000252466.1,MIR2115,miRNA,chr3:48332853-48332953	0	0	0	0	0	0	0	0	0.606584
ENSG00000204382.7,XAGE1B,coding,chrX:52251952-52260679	ENSG00000240777.2,RP11-58O15.1.1,lncRNA,chr3:55619670-55622172	ENSG00000207581.1,MIR199B,miRNA,chr9:130046820-130046930	0	0	0	0	0	0	0	0	0.0013235
ENSG00000256715.1,BAGE4,coding,chr21:13663801-13667257	ENSG00000240777.2,RP11-58O15.1.1,lncRNA,chr3:55619670-55622172	ENSG00000207581.1,MIR199B,miRNA,chr9:130046820-130046930	0	0	0	0	0	0	0	0	0.979744
ENSG00000203970.3,DEFB110,coding,chr6:50084809-50097653	ENSG00000240777.2,RP11-58O15.1.1,lncRNA,chr3:55619670-55622172	ENSG00000198984.1,MIR345,miRNA,chr14:99843948-99844046	0	0	0	0	0	0	0	0	0.820544
ENSG00000233412.1,OR5H15,coding,chr3:99370233-99371267	ENSG00000240777.2,RP11-58O15.1.1,lncRNA,chr3:55619670-55622172	ENSG00000207729.1,MIR556,miRNA,chr1:160578959-160579054	0	0	0	0	0	0	0	0	0.915112
ENSG00000174937.2,OR5M3,coding,chr11:55993539-55994590	ENSG00000240777.2,RP11-58O15.1.1,lncRNA,chr3:55619670-55622172	ENSG00000221753.1,MIR1273A,miRNA,chr8:101105385-101105488	0	0	0	0	0	0	0	0	0.57374
ENSG00000189039.6,VSIG6,coding,chr15:19974281-19974717	ENSG00000240777.2,RP11-58O15.1.1,lncRNA,chr3:55619670-55622172	ENSG00000199032.1,MIR425,miRNA,chr3:49032584-49032671	0	0	0	0	0	0	0	0	0.788882
ENSG00000186119.6,OR5D18,coding,chr11:55343661-55344649	ENSG00000234104.1,RP5-1177M21.1.1,lncRNA,chr20:20899088-20901203	ENSG00000221333.1,MIR548K,miRNA,chr11:69807708-69807824	0	0	0	0	0	1	1	2	0.479298
ENSG00000186119.6,OR5D18,coding,chr11:55343661-55344649	ENSG00000258881.1,AC007040.11.1,lncRNA,chr2:71028177-71075387	ENSG00000221753.1,MIR1273A,miRNA,chr8:101105385-101105488	0	0	0	0	0	1	0	1	0.37831
ENSG00000186119.6,OR5D18,coding,chr11:55343661-55344649	ENSG00000258881.1,AC007040.11.1,lncRNA,chr2:71028177-71075387	ENSG00000221333.1,MIR548K,miRNA,chr11:69807708-69807824	0	0	0	0	0	1	1	2	0.684894
ENSG00000186119.6,OR5D18,coding,chr11:55343661-55344649	ENSG00000229313.1,RP3-425P12.5.1,lncRNA,chr6:25150045-25164871	ENSG00000199172.1,MIR331,miRNA,chr12:94226326-94226420	0	0	0	0	0	0	0	0	0.207976
ENSG00000186119.6,OR5D18,coding,chr11:55343661-55344649	ENSG00000240527.1,RP11-429G19.3.1,lncRNA,chr10:97583254-97623505	ENSG00000221333.1,MIR548K,miRNA,chr11:69807708-69807824	0	0	0	0	0	0	1	1	0.08005
ENSG00000186119.6,OR5D18,coding,chr11:55343661-55344649	ENSG00000226992.1,AC144525.1.1,lncRNA,chr2:239362038-239363107	ENSG00000221333.1,MIR548K,miRNA,chr11:69807708-69807824	0	0	0	0	0	0	1	1	0.648213
ENSG00000186119.6,OR5D18,coding,chr11:55343661-55344649	ENSG00000234795.3,AC007275.2.1,lncRNA,chrY:7670635-7750901	ENSG00000199172.1,MIR331,miRNA,chr12:94226326-94226420	0	0	0	0	0	0	0	0	0.366418
ENSG00000186119.6,OR5D18,coding,chr11:55343661-55344649	ENSG00000234795.3,AC007275.2.1,lncRNA,chrY:7670635-7750901	ENSG00000221753.1,MIR1273A,miRNA,chr8:101105385-101105488	0	0	0	0	0	0	0	0	0.391359
ENSG00000186119.6,OR5D18,coding,chr11:55343661-55344649	ENSG00000234795.3,AC007275.2.1,lncRNA,chrY:7670635-7750901	ENSG00000221333.1,MIR548K,miRNA,chr11:69807708-69807824	0	0	0	0	0	0	1	1	0.719692
ENSG00000186119.6,OR5D18,coding,chr11:55343661-55344649	ENSG00000253834.1,RP11-705O24.3.1,lncRNA,chr8:62896593-62900365	ENSG00000199172.1,MIR331,miRNA,chr12:94226326-94226420	0	0	0	0	0	0	0	0	0.198624
ENSG00000186119.6,OR5D18,coding,chr11:55343661-55344649	ENSG00000230372.1,RP3-425P12.2.1,lncRNA,chr6:25169831-25171714	ENSG00000199172.1,MIR331,miRNA,chr12:94226326-94226420	0	0	0	0	0	0	0	0	0.35242
ENSG00000186119.6,OR5D18,coding,chr11:55343661-55344649	ENSG00000237062.1,RP11-308N19.3.1,lncRNA,chr9:108417179-108417908	ENSG00000199172.1,MIR331,miRNA,chr12:94226326-94226420	0	0	0	0	0	0	0	0	0.298502
ENSG00000186119.6,OR5D18,coding,chr11:55343661-55344649	ENSG00000230768.1,RP11-251P6.1.1,lncRNA,chr1:105933838-105963080	ENSG00000221753.1,MIR1273A,miRNA,chr8:101105385-101105488	0	0	0	0	0	0	0	0	0.309564
ENSG00000186119.6,OR5D18,coding,chr11:55343661-55344649	ENSG00000230768.1,RP11-251P6.1.1,lncRNA,chr1:105933838-105963080	ENSG00000221333.1,MIR548K,miRNA,chr11:69807708-69807824	0	0	0	0	0	0	1	1	0.56557
ENSG00000186119.6,OR5D18,coding,chr11:55343661-55344649	ENSG00000253834.1,RP11-705O24.3.1,lncRNA,chr8:62896593-62900365	ENSG00000221753.1,MIR1273A,miRNA,chr8:101105385-101105488	0	0	0	0	0	0	0	0	0.217261
ENSG00000186119.6,OR5D18,coding,chr11:55343661-55344649	ENSG00000253834.1,RP11-705O24.3.1,lncRNA,chr8:62896593-62900365	ENSG00000221333.1,MIR548K,miRNA,chr11:69807708-69807824	0	0	0	0	0	0	1	1	0.401275
ENSG00000186119.6,OR5D18,coding,chr11:55343661-55344649	ENSG00000250357.1,RP11-503L19.1.1,lncRNA,chr4:149833633-149834925	ENSG00000221333.1,MIR548K,miRNA,chr11:69807708-69807824	0	0	0	0	0	0	1	1	0.711148
ENSG00000186119.6,OR5D18,coding,chr11:55343661-55344649	ENSG00000224943.1,RP11-180D21.3.1,lncRNA,chr1:157702734-157719790	ENSG00000221333.1,MIR548K,miRNA,chr11:69807708-69807824	0	0	0	0	0	0	1	1	0.438393
ENSG00000186119.6,OR5D18,coding,chr11:55343661-55344649	ENSG00000236653.1,AC005235.1.1,lncRNA,chr2:198872331-198948066	ENSG00000221753.1,MIR1273A,miRNA,chr8:101105385-101105488	0	0	0	0	0	0	0	0	0.388103
ENSG00000186119.6,OR5D18,coding,chr11:55343661-55344649	ENSG00000236653.1,AC005235.1.1,lncRNA,chr2:198872331-198948066	ENSG00000221333.1,MIR548K,miRNA,chr11:69807708-69807824	0	0	0	0	0	0	1	1	0.694845
ENSG00000186119.6,OR5D18,coding,chr11:55343661-55344649	ENSG00000243497.1,RP13-503K1.4.1,lncRNA,chr3:95277875-95283355	ENSG00000221753.1,MIR1273A,miRNA,chr8:101105385-101105488	0	0	0	0	0	1	0	1	0.20749
ENSG00000186119.6,OR5D18,coding,chr11:55343661-55344649	ENSG00000254380.1,RP11-317J10.4.1,lncRNA,chr8:86623379-86639992	ENSG00000221753.1,MIR1273A,miRNA,chr8:101105385-101105488	0	0	0	0	0	0	0	0	0.363761
ENSG00000186119.6,OR5D18,coding,chr11:55343661-55344649	ENSG00000258272.1,RP11-510I5.1.1,lncRNA,chr12:95340234-95403351	ENSG00000221753.1,MIR1273A,miRNA,chr8:101105385-101105488	0	0	0	0	0	1	0	1	0.244916
ENSG00000186119.6,OR5D18,coding,chr11:55343661-55344649	ENSG00000255427.1,RP11-350D17.2.1,lncRNA,chr11:34548998-34552105	ENSG00000221333.1,MIR548K,miRNA,chr11:69807708-69807824	0	0	0	0	0	0	1	1	0.608306
ENSG00000186119.6,OR5D18,coding,chr11:55343661-55344649	ENSG00000243497.1,RP13-503K1.4.1,lncRNA,chr3:95277875-95283355	ENSG00000221333.1,MIR548K,miRNA,chr11:69807708-69807824	0	0	0	0	0	1	1	2	0.232227
ENSG00000186119.6,OR5D18,coding,chr11:55343661-55344649	ENSG00000257958.1,RP11-25E2.1.1,lncRNA,chr12:113999512-114002341	ENSG00000221333.1,MIR548K,miRNA,chr11:69807708-69807824	0	0	0	0	0	0	1	1	0.340543
ENSG00000186119.6,OR5D18,coding,chr11:55343661-55344649	ENSG00000231019.1,RP11-545P6.2.1,lncRNA,chr13:87593122-87686338	ENSG00000221333.1,MIR548K,miRNA,chr11:69807708-69807824	0	0	0	0	0	0	1	1	0.556617
ENSG00000186119.6,OR5D18,coding,chr11:55343661-55344649	ENSG00000229306.1,AP001464.4.1,lncRNA,chr21:13293867-13310884	ENSG00000221333.1,MIR548K,miRNA,chr11:69807708-69807824	0	0	0	0	0	0	1	1	0.172998
ENSG00000186119.6,OR5D18,coding,chr11:55343661-55344649	ENSG00000254380.1,RP11-317J10.4.1,lncRNA,chr8:86623379-86639992	ENSG00000221333.1,MIR548K,miRNA,chr11:69807708-69807824	0	0	0	0	0	0	1	1	0.658028
ENSG00000186119.6,OR5D18,coding,chr11:55343661-55344649	ENSG00000258272.1,RP11-510I5.1.1,lncRNA,chr12:95340234-95403351	ENSG00000221333.1,MIR548K,miRNA,chr11:69807708-69807824	0	0	0	0	0	1	1	2	0.484687
ENSG00000186119.6,OR5D18,coding,chr11:55343661-55344649	ENSG00000254007.1,RP11-281H11.1.1,lncRNA,chr8:5504608-5515007	ENSG00000221333.1,MIR548K,miRNA,chr11:69807708-69807824	0	0	0	0	0	0	1	1	0.566485
ENSG00000150261.2,OR8K1,coding,chr11:55869996-55871083	ENSG00000223623.1,RP3-425P12.1.1,lncRNA,chr6:25161833-25165280	ENSG00000221410.1,MIR1238,miRNA,chr19:10523797-10523880	0	0	0	0	0	0	0	0	0.71628
ENSG00000150261.2,OR8K1,coding,chr11:55869996-55871083	ENSG00000223623.1,RP3-425P12.1.1,lncRNA,chr6:25161833-25165280	ENSG00000221739.1,MIR1203,miRNA,chr17:43588787-43588872	0	0	0	0	0	0	0	0	0.670393
ENSG00000150261.2,OR8K1,coding,chr11:55869996-55871083	ENSG00000250888.1,RP11-168A11.1.1,lncRNA,chr5:79268157-79299205	ENSG00000221464.1,MIR1271,miRNA,chr5:175727554-175727640	0	0	0	0	0	0	0	0	0.968005
ENSG00000150261.2,OR8K1,coding,chr11:55869996-55871083	ENSG00000234116.1,RP11-261C10.1.1,lncRNA,chr1:241235769-241237393	ENSG00000221464.1,MIR1271,miRNA,chr5:175727554-175727640	0	0	0	0	0	0	0	0	0.506613
ENSG00000150261.2,OR8K1,coding,chr11:55869996-55871083	ENSG00000236828.1,DMD-AS3,lncRNA,chrX:32682977-32684438	ENSG00000221464.1,MIR1271,miRNA,chr5:175727554-175727640	0	0	0	0	0	0	0	0	0.874357
ENSG00000150261.2,OR8K1,coding,chr11:55869996-55871083	ENSG00000233519.1,RP11-177F11.1.1,lncRNA,chr1:238630593-238631046	ENSG00000221464.1,MIR1271,miRNA,chr5:175727554-175727640	0	0	0	0	0	0	0	0	0.96794
ENSG00000150261.2,OR8K1,coding,chr11:55869996-55871083	ENSG00000237414.1,RP11-321L2.2.1,lncRNA,chr9:23884987-23888054	ENSG00000221464.1,MIR1271,miRNA,chr5:175727554-175727640	0	0	0	0	0	0	0	0	0.954437
ENSG00000150261.2,OR8K1,coding,chr11:55869996-55871083	ENSG00000227863.1,AC002383.2.1,lncRNA,chr7:88911221-88961512	ENSG00000221464.1,MIR1271,miRNA,chr5:175727554-175727640	0	0	0	0	0	0	0	0	0.281918
ENSG00000150261.2,OR8K1,coding,chr11:55869996-55871083	ENSG00000230492.1,RP4-753D10.5.1,lncRNA,chr20:22938845-22959422	ENSG00000221464.1,MIR1271,miRNA,chr5:175727554-175727640	0	0	0	0	0	0	0	0	0.89225
ENSG00000150261.2,OR8K1,coding,chr11:55869996-55871083	ENSG00000234686.1,AC010971.1.1,lncRNA,chr7:49240278-49264958	ENSG00000221464.1,MIR1271,miRNA,chr5:175727554-175727640	0	0	0	0	0	0	0	0	0.939155
ENSG00000150261.2,OR8K1,coding,chr11:55869996-55871083	ENSG00000237480.1,RP5-947P14.1.1,lncRNA,chr1:106417391-106428644	ENSG00000221464.1,MIR1271,miRNA,chr5:175727554-175727640	0	0	0	0	0	0	0	0	0.908077
ENSG00000150261.2,OR8K1,coding,chr11:55869996-55871083	ENSG00000237843.1,AC016903.2.1,lncRNA,chr2:205048323-205080640	ENSG00000221464.1,MIR1271,miRNA,chr5:175727554-175727640	0	0	0	0	0	0	0	0	0.945839
ENSG00000150261.2,OR8K1,coding,chr11:55869996-55871083	ENSG00000228426.1,RP11-402L1.11.1,lncRNA,chr10:43481121-43482459	ENSG00000221464.1,MIR1271,miRNA,chr5:175727554-175727640	0	0	0	0	0	0	0	0	0.968005
ENSG00000150261.2,OR8K1,coding,chr11:55869996-55871083	ENSG00000240056.2,RP11-349J5.2.1,lncRNA,chr6:135304222-135305281	ENSG00000221464.1,MIR1271,miRNA,chr5:175727554-175727640	0	0	0	0	0	0	0	0	0.885421
ENSG00000150261.2,OR8K1,coding,chr11:55869996-55871083	ENSG00000261075.1,RP11-243A14.3.1,lncRNA,chr16:9447367-9456863	ENSG00000221464.1,MIR1271,miRNA,chr5:175727554-175727640	0	0	0	0	0	0	0	0	0.968005
ENSG00000150261.2,OR8K1,coding,chr11:55869996-55871083	ENSG00000227485.1,RP11-5P4.2.1,lncRNA,chr1:63262465-63263917	ENSG00000221464.1,MIR1271,miRNA,chr5:175727554-175727640	0	0	0	0	0	0	0	0	0.714484
ENSG00000150261.2,OR8K1,coding,chr11:55869996-55871083	ENSG00000231597.1,AC007557.4.1,lncRNA,chr2:217427356-217428100	ENSG00000221464.1,MIR1271,miRNA,chr5:175727554-175727640	0	0	0	0	0	0	0	0	0.935945
ENSG00000150261.2,OR8K1,coding,chr11:55869996-55871083	ENSG00000230561.3,CTC-228N24.1.1,lncRNA,chr5:127066980-127305225	ENSG00000221464.1,MIR1271,miRNA,chr5:175727554-175727640	0	0	0	0	0	0	0	0	0.967466
ENSG00000150261.2,OR8K1,coding,chr11:55869996-55871083	ENSG00000248338.1,RP11-472K22.2.1,lncRNA,chr4:28825117-28831882	ENSG00000221464.1,MIR1271,miRNA,chr5:175727554-175727640	0	0	0	0	0	0	0	0	0.964306
ENSG00000150261.2,OR8K1,coding,chr11:55869996-55871083	ENSG00000251048.1,RP11-608B3.1.1,lncRNA,chr4:18098782-18100229	ENSG00000221464.1,MIR1271,miRNA,chr5:175727554-175727640	0	0	0	0	0	0	0	0	0.960307
ENSG00000150261.2,OR8K1,coding,chr11:55869996-55871083	ENSG00000236102.2,RP4-639J15.1.1,lncRNA,chr7:156543163-156543969	ENSG00000221464.1,MIR1271,miRNA,chr5:175727554-175727640	0	0	0	0	0	0	0	0	0.873981
ENSG00000150261.2,OR8K1,coding,chr11:55869996-55871083	ENSG00000249174.1,RP11-124N3.3.1,lncRNA,chr5:19001726-19178212	ENSG00000221464.1,MIR1271,miRNA,chr5:175727554-175727640	0	0	0	0	0	0	0	0	0.946115
ENSG00000150261.2,OR8K1,coding,chr11:55869996-55871083	ENSG00000240095.1,RP11-88H10.3.1,lncRNA,chr3:147162231-147164100	ENSG00000221464.1,MIR1271,miRNA,chr5:175727554-175727640	0	0	0	0	0	0	0	0	0.763147
ENSG00000150261.2,OR8K1,coding,chr11:55869996-55871083	ENSG00000261129.1,RP11-361D14.2.1,lncRNA,chr4:145646501-145649603	ENSG00000221464.1,MIR1271,miRNA,chr5:175727554-175727640	0	0	0	0	0	0	0	0	0.377007
ENSG00000150261.2,OR8K1,coding,chr11:55869996-55871083	ENSG00000248872.1,RP11-344G13.1.1,lncRNA,chr4:172198327-172216889	ENSG00000221464.1,MIR1271,miRNA,chr5:175727554-175727640	0	0	0	0	0	0	0	0	0.962597
ENSG00000150261.2,OR8K1,coding,chr11:55869996-55871083	ENSG00000249998.1,RP11-141E13.1.1,lncRNA,chr4:16583995-16684624	ENSG00000221464.1,MIR1271,miRNA,chr5:175727554-175727640	0	0	0	0	0	0	0	0	0.958607
ENSG00000150261.2,OR8K1,coding,chr11:55869996-55871083	ENSG00000260564.1,RP11-403N16.3.1,lncRNA,chr9:81693735-81696742	ENSG00000221464.1,MIR1271,miRNA,chr5:175727554-175727640	0	0	0	0	0	0	0	0	0.68133
ENSG00000150261.2,OR8K1,coding,chr11:55869996-55871083	ENSG00000233395.1,RP11-168P8.7.1,lncRNA,chr10:43754456-43759920	ENSG00000221464.1,MIR1271,miRNA,chr5:175727554-175727640	0	0	0	0	0	0	0	0	0.674862
ENSG00000150261.2,OR8K1,coding,chr11:55869996-55871083	ENSG00000225006.1,RP11-669M2.1.1,lncRNA,chr1:186744291-186772219	ENSG00000221464.1,MIR1271,miRNA,chr5:175727554-175727640	0	0	0	0	0	0	0	0	0.791205
ENSG00000150261.2,OR8K1,coding,chr11:55869996-55871083	ENSG00000223440.1,RP11-555J4.4.1,lncRNA,chr9:32623451-32638683	ENSG00000221464.1,MIR1271,miRNA,chr5:175727554-175727640	0	0	0	0	0	0	0	0	0.954258
ENSG00000150261.2,OR8K1,coding,chr11:55869996-55871083	ENSG00000256292.1,RP11-955H22.1.1,lncRNA,chr12:126324964-126334781	ENSG00000221464.1,MIR1271,miRNA,chr5:175727554-175727640	0	0	0	0	0	0	0	0	0.516774
ENSG00000150261.2,OR8K1,coding,chr11:55869996-55871083	ENSG00000260670.1,RP11-447M4.1.1,lncRNA,chr3:72452891-72455868	ENSG00000221464.1,MIR1271,miRNA,chr5:175727554-175727640	0	0	0	0	0	0	0	0	0.846055
ENSG00000150261.2,OR8K1,coding,chr11:55869996-55871083	ENSG00000250888.1,RP11-168A11.1.1,lncRNA,chr5:79268157-79299205	ENSG00000207989.1,MIR493,miRNA,chr14:100405149-100405238	0	0	0	0	0	0	0	0	0.936225
ENSG00000150261.2,OR8K1,coding,chr11:55869996-55871083	ENSG00000234116.1,RP11-261C10.1.1,lncRNA,chr1:241235769-241237393	ENSG00000221410.1,MIR1238,miRNA,chr19:10523797-10523880	0	0	0	0	0	0	0	0	0.23388
ENSG00000150261.2,OR8K1,coding,chr11:55869996-55871083	ENSG00000234116.1,RP11-261C10.1.1,lncRNA,chr1:241235769-241237393	ENSG00000253030.1,MIR2116,miRNA,chr15:57250673-57250753	0	0	0	0	0	0	0	0	0.506613
ENSG00000150261.2,OR8K1,coding,chr11:55869996-55871083	ENSG00000233519.1,RP11-177F11.1.1,lncRNA,chr1:238630593-238631046	ENSG00000221410.1,MIR1238,miRNA,chr19:10523797-10523880	0	0	0	0	0	0	0	0	0.733508
ENSG00000150261.2,OR8K1,coding,chr11:55869996-55871083	ENSG00000234686.1,AC010971.1.1,lncRNA,chr7:49240278-49264958	ENSG00000221410.1,MIR1238,miRNA,chr19:10523797-10523880	0	0	0	0	0	0	0	0	0.719525
ENSG00000150261.2,OR8K1,coding,chr11:55869996-55871083	ENSG00000237480.1,RP5-947P14.1.1,lncRNA,chr1:106417391-106428644	ENSG00000221410.1,MIR1238,miRNA,chr19:10523797-10523880	0	0	0	0	0	0	0	0	0.683301
ENSG00000150261.2,OR8K1,coding,chr11:55869996-55871083	ENSG00000237843.1,AC016903.2.1,lncRNA,chr2:205048323-205080640	ENSG00000221410.1,MIR1238,miRNA,chr19:10523797-10523880	0	0	0	0	0	0	0	0	0.724984
ENSG00000150261.2,OR8K1,coding,chr11:55869996-55871083	ENSG00000249545.1,CTC-558O19.1.1,lncRNA,chr5:94340610-94342353	ENSG00000221410.1,MIR1238,miRNA,chr19:10523797-10523880	0	0	0	0	0	0	0	0	0.451835
ENSG00000150261.2,OR8K1,coding,chr11:55869996-55871083	ENSG00000259061.1,RP11-736P16.1.1,lncRNA,chr14:86472736-86525222	ENSG00000221410.1,MIR1238,miRNA,chr19:10523797-10523880	0	0	0	0	0	0	0	0	0.513223
ENSG00000150261.2,OR8K1,coding,chr11:55869996-55871083	ENSG00000235717.1,AC068542.2.1,lncRNA,chr2:115307876-115309635	ENSG00000221410.1,MIR1238,miRNA,chr19:10523797-10523880	0	0	0	0	0	0	0	0	0.751993
ENSG00000150261.2,OR8K1,coding,chr11:55869996-55871083	ENSG00000226433.1,AP000290.7.1,lncRNA,chr21:33450807-33453286	ENSG00000221410.1,MIR1238,miRNA,chr19:10523797-10523880	0	0	0	0	0	0	0	0	0.751993
ENSG00000150261.2,OR8K1,coding,chr11:55869996-55871083	ENSG00000231597.1,AC007557.4.1,lncRNA,chr2:217427356-217428100	ENSG00000221410.1,MIR1238,miRNA,chr19:10523797-10523880	0	0	0	0	0	0	0	0	0.733832
ENSG00000150261.2,OR8K1,coding,chr11:55869996-55871083	ENSG00000248261.1,CTD-2333K2.1.1,lncRNA,chr5:101507679-101510175	ENSG00000221410.1,MIR1238,miRNA,chr19:10523797-10523880	0	0	0	0	0	0	0	0	0.216568
ENSG00000150261.2,OR8K1,coding,chr11:55869996-55871083	ENSG00000253713.1,CTC-264O10.2.1,lncRNA,chr5:166475900-166479168	ENSG00000221410.1,MIR1238,miRNA,chr19:10523797-10523880	0	0	0	0	0	0	0	0	0.735728
ENSG00000150261.2,OR8K1,coding,chr11:55869996-55871083	ENSG00000254971.1,RP11-313I2.11.1,lncRNA,chr11:89126797-89127769	ENSG00000221410.1,MIR1238,miRNA,chr19:10523797-10523880	0	0	0	0	0	0	0	0	0.751993
ENSG00000150261.2,OR8K1,coding,chr11:55869996-55871083	ENSG00000231175.1,RP11-463J7.2.1,lncRNA,chr1:188860642-189037411	ENSG00000221410.1,MIR1238,miRNA,chr19:10523797-10523880	0	0	0	0	0	0	0	0	0.669434
ENSG00000150261.2,OR8K1,coding,chr11:55869996-55871083	ENSG00000236436.1,AC012361.1.1,lncRNA,chr2:20923011-20924902	ENSG00000221410.1,MIR1238,miRNA,chr19:10523797-10523880	0	0	0	0	0	0	0	0	0.74994
ENSG00000150261.2,OR8K1,coding,chr11:55869996-55871083	ENSG00000229923.1,RP11-102N11.1.1,lncRNA,chr6:131060149-131060616	ENSG00000221410.1,MIR1238,miRNA,chr19:10523797-10523880	0	0	0	0	0	0	0	0	0.751993
ENSG00000150261.2,OR8K1,coding,chr11:55869996-55871083	ENSG00000236828.1,DMD-AS3,lncRNA,chrX:32682977-32684438	ENSG00000253030.1,MIR2116,miRNA,chr15:57250673-57250753	0	0	0	0	0	0	0	0	0.874357
ENSG00000150261.2,OR8K1,coding,chr11:55869996-55871083	ENSG00000233519.1,RP11-177F11.1.1,lncRNA,chr1:238630593-238631046	ENSG00000221739.1,MIR1203,miRNA,chr17:43588787-43588872	0	0	0	0	0	0	0	0	0.709804
ENSG00000150261.2,OR8K1,coding,chr11:55869996-55871083	ENSG00000233519.1,RP11-177F11.1.1,lncRNA,chr1:238630593-238631046	ENSG00000253030.1,MIR2116,miRNA,chr15:57250673-57250753	0	0	0	0	0	0	0	0	0.96794
ENSG00000150261.2,OR8K1,coding,chr11:55869996-55871083	ENSG00000237414.1,RP11-321L2.2.1,lncRNA,chr9:23884987-23888054	ENSG00000221739.1,MIR1203,miRNA,chr17:43588787-43588872	0	0	0	0	0	0	0	0	0.692721
ENSG00000150261.2,OR8K1,coding,chr11:55869996-55871083	ENSG00000227863.1,AC002383.2.1,lncRNA,chr7:88911221-88961512	ENSG00000207989.1,MIR493,miRNA,chr14:100405149-100405238	0	0	0	0	0	0	0	0	0.279178
ENSG00000150261.2,OR8K1,coding,chr11:55869996-55871083	ENSG00000230492.1,RP4-753D10.5.1,lncRNA,chr20:22938845-22959422	ENSG00000207989.1,MIR493,miRNA,chr14:100405149-100405238	0	0	0	0	0	0	0	0	0.86031
ENSG00000150261.2,OR8K1,coding,chr11:55869996-55871083	ENSG00000234686.1,AC010971.1.1,lncRNA,chr7:49240278-49264958	ENSG00000253030.1,MIR2116,miRNA,chr15:57250673-57250753	0	0	0	0	0	0	0	0	0.939155
ENSG00000150261.2,OR8K1,coding,chr11:55869996-55871083	ENSG00000249982.1,RP11-1018N14.3.1,lncRNA,chr17:46765038-46766450	ENSG00000221739.1,MIR1203,miRNA,chr17:43588787-43588872	0	0	0	0	0	0	0	0	0.695583
ENSG00000150261.2,OR8K1,coding,chr11:55869996-55871083	ENSG00000237843.1,AC016903.2.1,lncRNA,chr2:205048323-205080640	ENSG00000221739.1,MIR1203,miRNA,chr17:43588787-43588872	0	0	0	0	0	0	0	0	0.682585
ENSG00000150261.2,OR8K1,coding,chr11:55869996-55871083	ENSG00000249545.1,CTC-558O19.1.1,lncRNA,chr5:94340610-94342353	ENSG00000221739.1,MIR1203,miRNA,chr17:43588787-43588872	0	0	0	0	0	0	0	0	0.499295
ENSG00000150261.2,OR8K1,coding,chr11:55869996-55871083	ENSG00000235535.1,RP11-532N4.2.1,lncRNA,chr6:123802455-123831774	ENSG00000253030.1,MIR2116,miRNA,chr15:57250673-57250753	0	0	0	0	0	0	0	0	0.79846
ENSG00000150261.2,OR8K1,coding,chr11:55869996-55871083	ENSG00000228426.1,RP11-402L1.11.1,lncRNA,chr10:43481121-43482459	ENSG00000207989.1,MIR493,miRNA,chr14:100405149-100405238	0	0	0	0	0	0	0	0	0.936225
ENSG00000150261.2,OR8K1,coding,chr11:55869996-55871083	ENSG00000261075.1,RP11-243A14.3.1,lncRNA,chr16:9447367-9456863	ENSG00000207989.1,MIR493,miRNA,chr14:100405149-100405238	0	0	0	0	0	0	0	0	0.936225
ENSG00000150261.2,OR8K1,coding,chr11:55869996-55871083	ENSG00000227485.1,RP11-5P4.2.1,lncRNA,chr1:63262465-63263917	ENSG00000207989.1,MIR493,miRNA,chr14:100405149-100405238	0	0	0	0	0	0	0	0	0.708925
ENSG00000150261.2,OR8K1,coding,chr11:55869996-55871083	ENSG00000230599.2,AC018495.3.1,lncRNA,chr3:10784148-10788403	ENSG00000221739.1,MIR1203,miRNA,chr17:43588787-43588872	0	0	0	0	0	0	0	0	0.495993
ENSG00000150261.2,OR8K1,coding,chr11:55869996-55871083	ENSG00000235717.1,AC068542.2.1,lncRNA,chr2:115307876-115309635	ENSG00000221739.1,MIR1203,miRNA,chr17:43588787-43588872	0	0	0	0	0	0	0	0	0.708871
ENSG00000150261.2,OR8K1,coding,chr11:55869996-55871083	ENSG00000236653.1,AC005235.1.1,lncRNA,chr2:198872331-198948066	ENSG00000253030.1,MIR2116,miRNA,chr15:57250673-57250753	0	0	0	0	0	0	0	0	0.920391
ENSG00000150261.2,OR8K1,coding,chr11:55869996-55871083	ENSG00000226433.1,AP000290.7.1,lncRNA,chr21:33450807-33453286	ENSG00000221739.1,MIR1203,miRNA,chr17:43588787-43588872	0	0	0	0	0	0	0	0	0.708871
ENSG00000150261.2,OR8K1,coding,chr11:55869996-55871083	ENSG00000231597.1,AC007557.4.1,lncRNA,chr2:217427356-217428100	ENSG00000253030.1,MIR2116,miRNA,chr15:57250673-57250753	0	0	0	0	0	0	0	0	0.935945
ENSG00000150261.2,OR8K1,coding,chr11:55869996-55871083	ENSG00000256695.1,RP1-166H1.2.1,lncRNA,chr12:119311731-119318180	ENSG00000221739.1,MIR1203,miRNA,chr17:43588787-43588872	0	0	0	0	0	0	0	0	0.523475
ENSG00000150261.2,OR8K1,coding,chr11:55869996-55871083	ENSG00000248753.1,CTC-276P9.2.1,lncRNA,chr5:134484114-134503270	ENSG00000221739.1,MIR1203,miRNA,chr17:43588787-43588872	0	0	0	0	0	0	0	0	0.664273
ENSG00000150261.2,OR8K1,coding,chr11:55869996-55871083	ENSG00000248261.1,CTD-2333K2.1.1,lncRNA,chr5:101507679-101510175	ENSG00000221739.1,MIR1203,miRNA,chr17:43588787-43588872	0	0	0	0	0	0	0	0	0.201178
ENSG00000150261.2,OR8K1,coding,chr11:55869996-55871083	ENSG00000248338.1,RP11-472K22.2.1,lncRNA,chr4:28825117-28831882	ENSG00000221739.1,MIR1203,miRNA,chr17:43588787-43588872	0	0	0	0	0	0	0	0	0.70373
ENSG00000150261.2,OR8K1,coding,chr11:55869996-55871083	ENSG00000250377.1,CTC-467M3.3.1,lncRNA,chr5:88024217-88025545	ENSG00000221739.1,MIR1203,miRNA,chr17:43588787-43588872	0	0	0	0	0	1	0	1	0.618582
ENSG00000150261.2,OR8K1,coding,chr11:55869996-55871083	ENSG00000255811.1,RP1-34M23.5.1,lncRNA,chr1:34999613-35026285	ENSG00000221739.1,MIR1203,miRNA,chr17:43588787-43588872	0	0	0	0	0	0	0	0	0.669225
ENSG00000150261.2,OR8K1,coding,chr11:55869996-55871083	ENSG00000255132.1,RP11-63C8.1.1,lncRNA,chr11:41372720-41404630	ENSG00000221739.1,MIR1203,miRNA,chr17:43588787-43588872	0	0	0	0	0	0	0	0	0.510263
ENSG00000150261.2,OR8K1,coding,chr11:55869996-55871083	ENSG00000258690.1,RP11-81F13.1.1,lncRNA,chr14:36327599-36346119	ENSG00000221739.1,MIR1203,miRNA,chr17:43588787-43588872	0	0	0	0	0	0	0	0	0.658069
ENSG00000150261.2,OR8K1,coding,chr11:55869996-55871083	ENSG00000253713.1,CTC-264O10.2.1,lncRNA,chr5:166475900-166479168	ENSG00000221739.1,MIR1203,miRNA,chr17:43588787-43588872	0	0	0	0	0	0	0	0	0.692718
ENSG00000150261.2,OR8K1,coding,chr11:55869996-55871083	ENSG00000256750.1,RP11-3L23.2.1,lncRNA,chr12:117680941-117683867	ENSG00000221739.1,MIR1203,miRNA,chr17:43588787-43588872	0	0	0	0	0	0	0	0	0.423419
ENSG00000150261.2,OR8K1,coding,chr11:55869996-55871083	ENSG00000254971.1,RP11-313I2.11.1,lncRNA,chr11:89126797-89127769	ENSG00000221739.1,MIR1203,miRNA,chr17:43588787-43588872	0	0	0	0	0	0	0	0	0.708871
ENSG00000150261.2,OR8K1,coding,chr11:55869996-55871083	ENSG00000241667.1,RP11-444P10.1.1,lncRNA,chr3:69723181-69724962	ENSG00000221739.1,MIR1203,miRNA,chr17:43588787-43588872	0	0	0	0	0	0	0	0	0.681779
ENSG00000150261.2,OR8K1,coding,chr11:55869996-55871083	ENSG00000235710.3,RP5-1097F14.3.1,lncRNA,chr1:229386466-229389996	ENSG00000221739.1,MIR1203,miRNA,chr17:43588787-43588872	0	0	0	0	0	0	0	0	0.696867
ENSG00000150261.2,OR8K1,coding,chr11:55869996-55871083	ENSG00000236436.1,AC012361.1.1,lncRNA,chr2:20923011-20924902	ENSG00000221739.1,MIR1203,miRNA,chr17:43588787-43588872	0	0	0	0	0	0	0	0	0.706856
ENSG00000150261.2,OR8K1,coding,chr11:55869996-55871083	ENSG00000229923.1,RP11-102N11.1.1,lncRNA,chr6:131060149-131060616	ENSG00000221739.1,MIR1203,miRNA,chr17:43588787-43588872	0	0	0	0	0	0	0	0	0.708871
ENSG00000150261.2,OR8K1,coding,chr11:55869996-55871083	ENSG00000249998.1,RP11-141E13.1.1,lncRNA,chr4:16583995-16684624	ENSG00000221739.1,MIR1203,miRNA,chr17:43588787-43588872	0	0	0	0	0	0	0	0	0.671699
ENSG00000150261.2,OR8K1,coding,chr11:55869996-55871083	ENSG00000226897.1,BX004987.6.1,lncRNA,chr1:142339866-142358822	ENSG00000221739.1,MIR1203,miRNA,chr17:43588787-43588872	0	0	0	0	0	0	0	0	0.38994
ENSG00000150261.2,OR8K1,coding,chr11:55869996-55871083	ENSG00000226996.1,AP000477.3.1,lncRNA,chr21:24337442-24344472	ENSG00000253030.1,MIR2116,miRNA,chr15:57250673-57250753	0	0	0	0	0	0	0	0	0.80406
ENSG00000150261.2,OR8K1,coding,chr11:55869996-55871083	ENSG00000258478.1,RP11-232C2.1.1,lncRNA,chr14:78280493-78289974	ENSG00000253030.1,MIR2116,miRNA,chr15:57250673-57250753	0	0	0	0	0	0	0	0	0.782643
ENSG00000121644.14,PPPDE1,coding,chr1:242882859-242938958	ENSG00000254929.1,RP11-144G6.12.1,lncRNA,chr10:46633351-46663508	ENSG00000212024.1,MIR550A3,miRNA,chr7:29686873-29686970	0	0	0	0	0	0	0	0	0.329881
ENSG00000121644.14,PPPDE1,coding,chr1:242882859-242938958	ENSG00000227912.1,RP11-69C17.3.1,lncRNA,chr10:2198525-2201654	ENSG00000212024.1,MIR550A3,miRNA,chr7:29686873-29686970	0	0	0	0	0	0	0	0	0.514351
ENSG00000121644.14,PPPDE1,coding,chr1:242882859-242938958	ENSG00000249818.1,RP11-73G16.3.1,lncRNA,chr4:153045533-153069250	ENSG00000212024.1,MIR550A3,miRNA,chr7:29686873-29686970	0	0	0	0	0	0	0	0	0.504574
ENSG00000259164.1,RP11-463C8.4.1,coding,chr14:76634406-76761558	ENSG00000229389.1,CTD-2022H16.1.1,lncRNA,chr15:28132436-28152559	ENSG00000251856.1,MIR449C,miRNA,chr5:54503846-54503938	0	0	0	0	0	0	0	0	0.850514
ENSG00000259164.1,RP11-463C8.4.1,coding,chr14:76634406-76761558	ENSG00000229389.1,CTD-2022H16.1.1,lncRNA,chr15:28132436-28152559	ENSG00000207972.1,MIR638,miRNA,chr19:10690079-10690179	0	0	0	0	0	0	0	0	0.248541
ENSG00000213822.3,CEACAM18,coding,chr19:56671649-56680171	ENSG00000229389.1,CTD-2022H16.1.1,lncRNA,chr15:28132436-28152559	ENSG00000251856.1,MIR449C,miRNA,chr5:54503846-54503938	0	0	0	0	0	0	0	0	0.489974
ENSG00000180872.4,DEFB112,coding,chr6:50119246-50124323	ENSG00000229389.1,CTD-2022H16.1.1,lncRNA,chr15:28132436-28152559	ENSG00000207739.1,MIR218-2,miRNA,chr5:168127728-168127838	0	0	0	0	0	0	0	0	0.758756
ENSG00000237524.3,AC114783.1.1,coding,chr2:127372941-127376143	ENSG00000229389.1,CTD-2022H16.1.1,lncRNA,chr15:28132436-28152559	ENSG00000207739.1,MIR218-2,miRNA,chr5:168127728-168127838	0	0	0	0	0	0	0	0	0.845744
ENSG00000180269.6,GPR139,coding,chr16:19950489-19992590	ENSG00000229389.1,CTD-2022H16.1.1,lncRNA,chr15:28132436-28152559	ENSG00000207972.1,MIR638,miRNA,chr19:10690079-10690179	0	0	0	0	0	0	0	0	0.170302
ENSG00000236737.1,GAGE12B,coding,chrX:49181415-49181532	ENSG00000237374.1,AC007680.2.1,lncRNA,chr2:51282722-51302406	ENSG00000207600.1,MIR598,miRNA,chr8:10930125-10930222	0	0	0	0	0	1	0	1	0.834807
ENSG00000259164.1,RP11-463C8.4.1,coding,chr14:76634406-76761558	ENSG00000223351.1,ZNF385D-AS2,lncRNA,chr3:21959061-21996324	ENSG00000221552.1,MIR1303,miRNA,chr5:154045528-154045614	0	0	0	0	0	0	0	0	0.120174
ENSG00000259164.1,RP11-463C8.4.1,coding,chr14:76634406-76761558	ENSG00000223351.1,ZNF385D-AS2,lncRNA,chr3:21959061-21996324	ENSG00000221063.1,MIR1296,miRNA,chr10:64802722-64802814	0	0	0	0	0	0	0	0	0.0937583
ENSG00000187701.3,OR2T27,coding,chr1:246879854-246880808	ENSG00000223351.1,ZNF385D-AS2,lncRNA,chr3:21959061-21996324	ENSG00000221063.1,MIR1296,miRNA,chr10:64802722-64802814	0	0	0	0	0	0	0	0	0.0966108
ENSG00000214970.1,AC005323.1.1,coding,chr17:10379115-10381898	ENSG00000223351.1,ZNF385D-AS2,lncRNA,chr3:21959061-21996324	ENSG00000221552.1,MIR1303,miRNA,chr5:154045528-154045614	0	0	0	0	0	0	0	0	0.105894
ENSG00000214970.1,AC005323.1.1,coding,chr17:10379115-10381898	ENSG00000223351.1,ZNF385D-AS2,lncRNA,chr3:21959061-21996324	ENSG00000221063.1,MIR1296,miRNA,chr10:64802722-64802814	0	0	0	0	0	0	0	0	0.0827039
ENSG00000237671.3,GAGE12C,coding,chrX:49183757-49191085	ENSG00000223351.1,ZNF385D-AS2,lncRNA,chr3:21959061-21996324	ENSG00000221552.1,MIR1303,miRNA,chr5:154045528-154045614	0	0	0	0	0	0	0	0	0.107262
ENSG00000237671.3,GAGE12C,coding,chrX:49183757-49191085	ENSG00000223351.1,ZNF385D-AS2,lncRNA,chr3:21959061-21996324	ENSG00000221063.1,MIR1296,miRNA,chr10:64802722-64802814	0	0	0	0	0	0	0	0	0.0835169
ENSG00000128519.2,TAS2R16,coding,chr7:122421994-122422990	ENSG00000223351.1,ZNF385D-AS2,lncRNA,chr3:21959061-21996324	ENSG00000221552.1,MIR1303,miRNA,chr5:154045528-154045614	0	0	0	0	0	0	0	0	0.117303
ENSG00000084207.11,GSTP1,coding,chr11:67107641-67110707	ENSG00000258649.1,CTD-2142D14.1.1,lncRNA,chr14:37729938-37741879	ENSG00000207598.1,MIR124-3,miRNA,chr20:61280296-61280383	0	0	0	0	1	0	0	1	0.653284
ENSG00000084207.11,GSTP1,coding,chr11:67107641-67110707	ENSG00000251649.1,RP11-318I4.1.1,lncRNA,chr4:127211312-127212609	ENSG00000207598.1,MIR124-3,miRNA,chr20:61280296-61280383	0	0	0	0	1	0	0	1	0.460116
ENSG00000177151.3,OR2T35,coding,chr1:246868210-246869182	ENSG00000261818.1,RP11-351A20.1.1,lncRNA,chr16:64172071-64238351	ENSG00000221464.1,MIR1271,miRNA,chr5:175727554-175727640	0	0	0	0	0	0	0	0	0.0673422
ENSG00000181785.1,OR5AS1,coding,chr11:55554470-55555445	ENSG00000261818.1,RP11-351A20.1.1,lncRNA,chr16:64172071-64238351	ENSG00000221464.1,MIR1271,miRNA,chr5:175727554-175727640	0	0	0	0	0	0	0	0	0.141334
ENSG00000181939.2,OR4C15,coding,chr11:55078358-55079471	ENSG00000261818.1,RP11-351A20.1.1,lncRNA,chr16:64172071-64238351	ENSG00000221464.1,MIR1271,miRNA,chr5:175727554-175727640	0	0	0	0	0	0	0	0	0.0875075
ENSG00000184724.4,KRTAP6-1,coding,chr21:30907620-30911767	ENSG00000261818.1,RP11-351A20.1.1,lncRNA,chr16:64172071-64238351	ENSG00000221464.1,MIR1271,miRNA,chr5:175727554-175727640	0	0	0	0	1	0	0	1	0.123928
ENSG00000149507.2,PLAC1L,coding,chr11:59564323-59572093	ENSG00000261818.1,RP11-351A20.1.1,lncRNA,chr16:64172071-64238351	ENSG00000221464.1,MIR1271,miRNA,chr5:175727554-175727640	0	0	0	0	0	0	0	0	0.0581037
ENSG00000244624.2,KRTAP20-1,coding,chr21:30910620-30910874	ENSG00000261818.1,RP11-351A20.1.1,lncRNA,chr16:64172071-64238351	ENSG00000207964.1,MIR628,miRNA,chr15:53452429-53452524	0	0	0	0	0	0	1	1	0.377371
ENSG00000177151.3,OR2T35,coding,chr1:246868210-246869182	ENSG00000261818.1,RP11-351A20.1.1,lncRNA,chr16:64172071-64238351	ENSG00000207989.1,MIR493,miRNA,chr14:100405149-100405238	0	0	0	0	0	0	0	0	0.0976491
ENSG00000257198.1,AL589645.1,coding,chr9:34822641-34828583	ENSG00000261818.1,RP11-351A20.1.1,lncRNA,chr16:64172071-64238351	ENSG00000207964.1,MIR628,miRNA,chr15:53452429-53452524	0	0	0	0	0	0	1	1	0.365112
ENSG00000187005.3,KRTAP21-1,coding,chr21:31049309-31049617	ENSG00000261818.1,RP11-351A20.1.1,lncRNA,chr16:64172071-64238351	ENSG00000207964.1,MIR628,miRNA,chr15:53452429-53452524	0	0	0	0	0	0	1	1	0.332523
ENSG00000181785.1,OR5AS1,coding,chr11:55554470-55555445	ENSG00000261818.1,RP11-351A20.1.1,lncRNA,chr16:64172071-64238351	ENSG00000207989.1,MIR493,miRNA,chr14:100405149-100405238	0	0	0	0	0	0	0	0	0.23639
ENSG00000181939.2,OR4C15,coding,chr11:55078358-55079471	ENSG00000261818.1,RP11-351A20.1.1,lncRNA,chr16:64172071-64238351	ENSG00000207989.1,MIR493,miRNA,chr14:100405149-100405238	0	0	0	0	0	0	0	0	0.128706
ENSG00000184724.4,KRTAP6-1,coding,chr21:30907620-30911767	ENSG00000261818.1,RP11-351A20.1.1,lncRNA,chr16:64172071-64238351	ENSG00000207989.1,MIR493,miRNA,chr14:100405149-100405238	0	0	0	0	1	0	0	1	0.17375
ENSG00000149507.2,PLAC1L,coding,chr11:59564323-59572093	ENSG00000261818.1,RP11-351A20.1.1,lncRNA,chr16:64172071-64238351	ENSG00000207989.1,MIR493,miRNA,chr14:100405149-100405238	0	0	0	0	0	0	0	0	0.0841737
ENSG00000187005.3,KRTAP21-1,coding,chr21:31049309-31049617	ENSG00000261818.1,RP11-351A20.1.1,lncRNA,chr16:64172071-64238351	ENSG00000215946.1,MIR941-1,miRNA,chr20:62021819-62021910	0	0	0	0	0	0	1	1	0.300465
ENSG00000244624.2,KRTAP20-1,coding,chr21:30910620-30910874	ENSG00000227617.2,AC009475.2.1,lncRNA,chr2:169336708-169351185	ENSG00000207805.1,MIR483,miRNA,chr11:2111939-2112015	0	0	0	0	0	0	0	0	0.987916
ENSG00000244624.2,KRTAP20-1,coding,chr21:30910620-30910874	ENSG00000227617.2,AC009475.2.1,lncRNA,chr2:169336708-169351185	ENSG00000221739.1,MIR1203,miRNA,chr17:43588787-43588872	0	0	0	0	0	0	0	0	0.73451
ENSG00000244624.2,KRTAP20-1,coding,chr21:30910620-30910874	ENSG00000227617.2,AC009475.2.1,lncRNA,chr2:169336708-169351185	ENSG00000222643.1,MIR548AE2,miRNA,chr13:105578720-105578838	0	0	0	0	0	0	0	0	0.969144
ENSG00000254834.2,OR5M10,coding,chr11:56100787-56101839	ENSG00000227617.2,AC009475.2.1,lncRNA,chr2:169336708-169351185	ENSG00000221739.1,MIR1203,miRNA,chr17:43588787-43588872	0	0	0	0	1	0	0	1	0.596773
ENSG00000123594.3,ATXN3L,coding,chrX:13246690-13248439	ENSG00000227617.2,AC009475.2.1,lncRNA,chr2:169336708-169351185	ENSG00000207611.1,MIR149,miRNA,chr2:241044090-241044179	0	0	0	0	0	0	1	1	0.789918
ENSG00000196578.4,OR5AC2,coding,chr3:99288706-99289636	ENSG00000227617.2,AC009475.2.1,lncRNA,chr2:169336708-169351185	ENSG00000207611.1,MIR149,miRNA,chr2:241044090-241044179	0	0	0	0	0	0	1	1	0.869754
ENSG00000253207.2,RP11-67H2.1.1,coding,chr8:114681714-114698363	ENSG00000227617.2,AC009475.2.1,lncRNA,chr2:169336708-169351185	ENSG00000207611.1,MIR149,miRNA,chr2:241044090-241044179	0	0	0	0	0	0	1	1	0.357434
ENSG00000255526.1,NEDD8-MDP1,coding,chr14:23753141-23771398	ENSG00000227617.2,AC009475.2.1,lncRNA,chr2:169336708-169351185	ENSG00000207805.1,MIR483,miRNA,chr11:2111939-2112015	0	0	0	0	0	0	0	0	0.99408
ENSG00000196578.4,OR5AC2,coding,chr3:99288706-99289636	ENSG00000227617.2,AC009475.2.1,lncRNA,chr2:169336708-169351185	ENSG00000221739.1,MIR1203,miRNA,chr17:43588787-43588872	0	0	0	0	0	0	0	0	0.696285
ENSG00000229689.1,AC009237.1,coding,chr2:95558329-95561870	ENSG00000227617.2,AC009475.2.1,lncRNA,chr2:169336708-169351185	ENSG00000222643.1,MIR548AE2,miRNA,chr13:105578720-105578838	0	0	0	0	0	0	0	0	0.351108
ENSG00000225597.2,FAM74A1,coding,chr9:39890337-39897240	ENSG00000227617.2,AC009475.2.1,lncRNA,chr2:169336708-169351185	ENSG00000222643.1,MIR548AE2,miRNA,chr13:105578720-105578838	0	0	0	0	0	0	0	0	0.980739
ENSG00000066405.7,CLDN18,coding,chr3:139200266-139235184	ENSG00000232624.1,RP11-478H13.3.1,lncRNA,chr10:29135881-29137154	ENSG00000252466.1,MIR2115,miRNA,chr3:48332853-48332953	0	0	0	0	0	0	0	0	0.250072
ENSG00000204702.4,OR2J1,coding,chr6:29176364-29177637	ENSG00000230206.1,AC000364.1.1,lncRNA,chr7:126507982-126518208	ENSG00000207586.1,MIR135A2,miRNA,chr12:96481720-96481820	0	0	0	0	0	0	0	0	0.504899
ENSG00000204702.4,OR2J1,coding,chr6:29176364-29177637	ENSG00000230206.1,AC000364.1.1,lncRNA,chr7:126507982-126518208	ENSG00000207755.1,MIR450A2,miRNA,chrX:133502203-133502303	0	0	0	0	0	0	0	0	0.947979
ENSG00000204702.4,OR2J1,coding,chr6:29176364-29177637	ENSG00000227101.1,RP11-433J20.2.1,lncRNA,chr10:4057131-4060586	ENSG00000207755.1,MIR450A2,miRNA,chrX:133502203-133502303	0	0	0	0	0	0	0	0	0.914547
ENSG00000204702.4,OR2J1,coding,chr6:29176364-29177637	ENSG00000249880.1,RP11-432G16.1.1,lncRNA,chr5:95886726-95907978	ENSG00000207755.1,MIR450A2,miRNA,chrX:133502203-133502303	0	0	0	0	0	0	0	0	0.744413
ENSG00000204702.4,OR2J1,coding,chr6:29176364-29177637	ENSG00000248942.1,CTD-2275D24.4.1,lncRNA,chr5:73637990-73639906	ENSG00000207586.1,MIR135A2,miRNA,chr12:96481720-96481820	0	0	0	0	0	0	0	0	0.480689
ENSG00000204702.4,OR2J1,coding,chr6:29176364-29177637	ENSG00000248942.1,CTD-2275D24.4.1,lncRNA,chr5:73637990-73639906	ENSG00000207755.1,MIR450A2,miRNA,chrX:133502203-133502303	0	0	0	0	0	0	0	0	0.958316
ENSG00000204702.4,OR2J1,coding,chr6:29176364-29177637	ENSG00000250902.1,RP11-301H24.4.1,lncRNA,chr4:146655216-146657720	ENSG00000207755.1,MIR450A2,miRNA,chrX:133502203-133502303	0	0	0	0	0	0	0	0	0.903188
ENSG00000204702.4,OR2J1,coding,chr6:29176364-29177637	ENSG00000227716.1,AP000459.7.1,lncRNA,chr21:23771830-23784914	ENSG00000207586.1,MIR135A2,miRNA,chr12:96481720-96481820	0	0	0	0	0	0	0	0	0.430739
ENSG00000204702.4,OR2J1,coding,chr6:29176364-29177637	ENSG00000251324.1,RP11-79P5.5.1,lncRNA,chr5:72785767-72804477	ENSG00000207586.1,MIR135A2,miRNA,chr12:96481720-96481820	0	0	0	0	0	0	0	0	0.422635
ENSG00000204702.4,OR2J1,coding,chr6:29176364-29177637	ENSG00000233234.1,RP11-740P5.2.1,lncRNA,chr1:2718274-2719117	ENSG00000207586.1,MIR135A2,miRNA,chr12:96481720-96481820	0	0	0	0	0	0	0	0	0.504899
ENSG00000204702.4,OR2J1,coding,chr6:29176364-29177637	ENSG00000259110.1,RP11-359N5.1.1,lncRNA,chr14:96690946-96694826	ENSG00000207586.1,MIR135A2,miRNA,chr12:96481720-96481820	0	0	0	0	0	0	0	0	0.516429
ENSG00000204702.4,OR2J1,coding,chr6:29176364-29177637	ENSG00000235518.2,AC011196.3.1,lncRNA,chr15:24453269-24455003	ENSG00000207586.1,MIR135A2,miRNA,chr12:96481720-96481820	0	0	0	0	0	0	0	0	0.505813
ENSG00000204702.4,OR2J1,coding,chr6:29176364-29177637	ENSG00000227716.1,AP000459.7.1,lncRNA,chr21:23771830-23784914	ENSG00000207755.1,MIR450A2,miRNA,chrX:133502203-133502303	0	0	0	0	0	0	0	0	0.855595
ENSG00000204702.4,OR2J1,coding,chr6:29176364-29177637	ENSG00000227716.1,AP000459.7.1,lncRNA,chr21:23771830-23784914	ENSG00000207930.1,MIR603,miRNA,chr10:24604619-24604716	0	0	0	0	0	0	0	0	0.717032
ENSG00000204702.4,OR2J1,coding,chr6:29176364-29177637	ENSG00000251324.1,RP11-79P5.5.1,lncRNA,chr5:72785767-72804477	ENSG00000207755.1,MIR450A2,miRNA,chrX:133502203-133502303	0	0	0	0	0	0	0	0	0.743302
ENSG00000204702.4,OR2J1,coding,chr6:29176364-29177637	ENSG00000226717.1,RP11-87N24.2.1,lncRNA,chr9:10603201-10608218	ENSG00000207755.1,MIR450A2,miRNA,chrX:133502203-133502303	0	0	0	0	0	0	0	0	0.887527
ENSG00000204702.4,OR2J1,coding,chr6:29176364-29177637	ENSG00000226939.1,AC062021.1.1,lncRNA,chr2:139840204-139853187	ENSG00000207755.1,MIR450A2,miRNA,chrX:133502203-133502303	0	0	0	0	0	0	0	0	0.831244
ENSG00000204702.4,OR2J1,coding,chr6:29176364-29177637	ENSG00000229005.1,RP5-881L22.4.1,lncRNA,chr20:42439796-42457760	ENSG00000207755.1,MIR450A2,miRNA,chrX:133502203-133502303	0	0	0	0	0	0	0	0	0.700568
ENSG00000204702.4,OR2J1,coding,chr6:29176364-29177637	ENSG00000259730.1,CTD-2007H18.1.1,lncRNA,chr15:46023532-46028998	ENSG00000207755.1,MIR450A2,miRNA,chrX:133502203-133502303	0	0	0	0	0	0	0	0	0.71539
ENSG00000204702.4,OR2J1,coding,chr6:29176364-29177637	ENSG00000261313.1,RP11-2C15.1.1,lncRNA,chr16:74430028-74452266	ENSG00000207755.1,MIR450A2,miRNA,chrX:133502203-133502303	0	0	0	0	0	0	0	0	0.625216
ENSG00000204702.4,OR2J1,coding,chr6:29176364-29177637	ENSG00000223993.1,RP11-475D12.1.1,lncRNA,chr10:87181678-87182251	ENSG00000207755.1,MIR450A2,miRNA,chrX:133502203-133502303	0	0	0	0	0	0	0	0	0.396031
ENSG00000204702.4,OR2J1,coding,chr6:29176364-29177637	ENSG00000236133.1,RP11-318G21.2.1,lncRNA,chr13:77461507-77462782	ENSG00000207755.1,MIR450A2,miRNA,chrX:133502203-133502303	0	0	0	0	0	0	0	0	0.901984
ENSG00000204702.4,OR2J1,coding,chr6:29176364-29177637	ENSG00000233234.1,RP11-740P5.2.1,lncRNA,chr1:2718274-2719117	ENSG00000207755.1,MIR450A2,miRNA,chrX:133502203-133502303	0	0	0	0	0	0	0	0	0.947979
ENSG00000204702.4,OR2J1,coding,chr6:29176364-29177637	ENSG00000253643.1,RP11-561E1.1.1,lncRNA,chr8:24403714-24428232	ENSG00000207755.1,MIR450A2,miRNA,chrX:133502203-133502303	0	0	0	0	0	0	0	0	0.918263
ENSG00000204702.4,OR2J1,coding,chr6:29176364-29177637	ENSG00000253643.1,RP11-561E1.1.1,lncRNA,chr8:24403714-24428232	ENSG00000207930.1,MIR603,miRNA,chr10:24604619-24604716	0	0	0	0	0	0	0	0	0.775012
ENSG00000204702.4,OR2J1,coding,chr6:29176364-29177637	ENSG00000251250.1,RP11-404K5.4.1,lncRNA,chr5:7379176-7379722	ENSG00000207755.1,MIR450A2,miRNA,chrX:133502203-133502303	0	0	0	0	0	0	0	0	0.929061
ENSG00000204702.4,OR2J1,coding,chr6:29176364-29177637	ENSG00000249276.1,RP11-8L21.1.1,lncRNA,chr5:43910225-43922487	ENSG00000207755.1,MIR450A2,miRNA,chrX:133502203-133502303	0	0	0	0	0	0	0	0	0.00686756
ENSG00000204702.4,OR2J1,coding,chr6:29176364-29177637	ENSG00000228888.1,RP4-764O22.2.1,lncRNA,chr20:7075113-7182849	ENSG00000207755.1,MIR450A2,miRNA,chrX:133502203-133502303	0	0	0	0	0	0	0	0	0.817973
ENSG00000204702.4,OR2J1,coding,chr6:29176364-29177637	ENSG00000261636.1,CTA-249B10.1.1,lncRNA,chr16:25338635-25342991	ENSG00000207755.1,MIR450A2,miRNA,chrX:133502203-133502303	0	0	0	0	0	0	0	0	0.959341
ENSG00000204702.4,OR2J1,coding,chr6:29176364-29177637	ENSG00000257519.1,RP11-116D17.2.1,lncRNA,chr12:114185357-114192784	ENSG00000207755.1,MIR450A2,miRNA,chrX:133502203-133502303	0	0	0	0	0	0	0	0	0.929061
ENSG00000204702.4,OR2J1,coding,chr6:29176364-29177637	ENSG00000253407.1,RP11-381I15.1.1,lncRNA,chr8:132211816-132226310	ENSG00000207755.1,MIR450A2,miRNA,chrX:133502203-133502303	0	0	0	0	0	0	0	0	0.949081
ENSG00000204702.4,OR2J1,coding,chr6:29176364-29177637	ENSG00000235518.2,AC011196.3.1,lncRNA,chr15:24453269-24455003	ENSG00000207755.1,MIR450A2,miRNA,chrX:133502203-133502303	0	0	0	0	0	0	0	0	0.949151
ENSG00000204702.4,OR2J1,coding,chr6:29176364-29177637	ENSG00000249276.1,RP11-8L21.1.1,lncRNA,chr5:43910225-43922487	ENSG00000207930.1,MIR603,miRNA,chr10:24604619-24604716	0	0	0	0	0	0	0	0	0.00674208
ENSG00000204702.4,OR2J1,coding,chr6:29176364-29177637	ENSG00000228888.1,RP4-764O22.2.1,lncRNA,chr20:7075113-7182849	ENSG00000207972.1,MIR638,miRNA,chr19:10690079-10690179	0	0	0	0	0	0	0	0	0.180741
ENSG00000184032.2,KRTAP20-2,coding,chr21:30929425-30929809	ENSG00000241599.1,RP11-34P13.9.1,lncRNA,chr1:150308-151388	ENSG00000221510.1,MIR548O,miRNA,chr7:101833193-101833307	0	0	0	0	0	0	0	0	0.902012
ENSG00000204640.1,NMS,coding,chr2:100453375-100466174	ENSG00000258881.1,AC007040.11.1,lncRNA,chr2:71028177-71075387	ENSG00000222643.1,MIR548AE2,miRNA,chr13:105578720-105578838	0	0	0	0	0	1	0	1	0.895284
ENSG00000204640.1,NMS,coding,chr2:100453375-100466174	ENSG00000258892.1,RP11-193F5.1.1,lncRNA,chr14:60416184-60519056	ENSG00000222643.1,MIR548AE2,miRNA,chr13:105578720-105578838	0	0	0	0	0	0	0	0	0.778079
ENSG00000204640.1,NMS,coding,chr2:100453375-100466174	ENSG00000224091.1,AC104389.16.1,lncRNA,chr11:5182846-5185114	ENSG00000198972.1,MIRLET7E,miRNA,chr19:56887850-56887929	0	0	0	0	0	0	0	0	0.994254
ENSG00000204640.1,NMS,coding,chr2:100453375-100466174	ENSG00000238158.1,RP11-420L9.4.1,lncRNA,chr6:3777167-3802092	ENSG00000198972.1,MIRLET7E,miRNA,chr19:56887850-56887929	0	0	0	0	0	0	0	0	0.9521
ENSG00000204640.1,NMS,coding,chr2:100453375-100466174	ENSG00000224091.1,AC104389.16.1,lncRNA,chr11:5182846-5185114	ENSG00000207805.1,MIR483,miRNA,chr11:2111939-2112015	0	0	0	0	0	0	0	0	0.995292
ENSG00000204640.1,NMS,coding,chr2:100453375-100466174	ENSG00000224091.1,AC104389.16.1,lncRNA,chr11:5182846-5185114	ENSG00000222643.1,MIR548AE2,miRNA,chr13:105578720-105578838	0	0	0	0	0	0	0	0	0.909297
ENSG00000204640.1,NMS,coding,chr2:100453375-100466174	ENSG00000248184.1,RP11-231C18.1.1,lncRNA,chr4:54893815-54916878	ENSG00000222643.1,MIR548AE2,miRNA,chr13:105578720-105578838	0	0	0	0	0	0	0	0	0.982239
ENSG00000204640.1,NMS,coding,chr2:100453375-100466174	ENSG00000229788.1,LINC00388,lncRNA,chr13:18082437-18083815	ENSG00000222643.1,MIR548AE2,miRNA,chr13:105578720-105578838	0	0	0	0	0	0	0	0	0.903685
ENSG00000244624.2,KRTAP20-1,coding,chr21:30910620-30910874	ENSG00000234540.1,RP3-448I9.1.1,lncRNA,chr6:14502535-14512499	ENSG00000207964.1,MIR628,miRNA,chr15:53452429-53452524	0	0	0	0	0	0	1	1	0.344594
ENSG00000182816.6,KRTAP13-2,coding,chr21:30665579-30666428	ENSG00000234540.1,RP3-448I9.1.1,lncRNA,chr6:14502535-14512499	ENSG00000207964.1,MIR628,miRNA,chr15:53452429-53452524	0	0	0	0	0	0	1	1	0.00749498
ENSG00000251546.1,IGKV1D-39,coding,chr2:89400495-89400995	ENSG00000234540.1,RP3-448I9.1.1,lncRNA,chr6:14502535-14512499	ENSG00000207964.1,MIR628,miRNA,chr15:53452429-53452524	0	0	0	0	0	0	1	1	0.211294
ENSG00000187005.3,KRTAP21-1,coding,chr21:31049309-31049617	ENSG00000234540.1,RP3-448I9.1.1,lncRNA,chr6:14502535-14512499	ENSG00000207964.1,MIR628,miRNA,chr15:53452429-53452524	0	0	0	0	0	0	1	1	0.31262
ENSG00000253314.1,LINC00293,coding,chr8:47853023-47885094	ENSG00000234540.1,RP3-448I9.1.1,lncRNA,chr6:14502535-14512499	ENSG00000207964.1,MIR628,miRNA,chr15:53452429-53452524	0	0	0	0	0	0	1	1	0.035196
ENSG00000251546.1,IGKV1D-39,coding,chr2:89400495-89400995	ENSG00000234540.1,RP3-448I9.1.1,lncRNA,chr6:14502535-14512499	ENSG00000215946.1,MIR941-1,miRNA,chr20:62021819-62021910	0	0	0	0	0	0	1	1	0.196178
ENSG00000187005.3,KRTAP21-1,coding,chr21:31049309-31049617	ENSG00000234540.1,RP3-448I9.1.1,lncRNA,chr6:14502535-14512499	ENSG00000215946.1,MIR941-1,miRNA,chr20:62021819-62021910	0	0	0	0	0	0	1	1	0.283469
ENSG00000169484.2,OR4K14,coding,chr14:19552258-19553192	ENSG00000234540.1,RP3-448I9.1.1,lncRNA,chr6:14502535-14512499	ENSG00000222290.1,MIR548AM,miRNA,chrX:16555043-16555134	0	0	0	0	0	0	0	0	0.211022
ENSG00000187005.3,KRTAP21-1,coding,chr21:31049309-31049617	ENSG00000234540.1,RP3-448I9.1.1,lncRNA,chr6:14502535-14512499	ENSG00000221063.1,MIR1296,miRNA,chr10:64802722-64802814	0	0	0	0	0	0	0	0	0.317579
ENSG00000225212.2,AP001793.1,coding,chr18:8535637-8536003	ENSG00000250704.1,RP11-423J7.1.1,lncRNA,chr4:151096809-151099174	ENSG00000216101.1,MIR877,miRNA,chr6:30660087-30660173	0	0	0	0	0	0	0	0	0.763821
ENSG00000225212.2,AP001793.1,coding,chr18:8535637-8536003	ENSG00000251398.1,RP11-149A7.2.1,lncRNA,chr4:133731693-133819108	ENSG00000216101.1,MIR877,miRNA,chr6:30660087-30660173	0	0	0	0	0	0	0	0	0.637457
ENSG00000249868.3,RP11-63E5.6.1,coding,chr8:251144-271026	ENSG00000231308.1,RP11-442O18.3.1,lncRNA,chr10:130585755-130586223	ENSG00000221739.1,MIR1203,miRNA,chr17:43588787-43588872	0	0	0	0	0	1	0	1	0.730626
ENSG00000101222.8,SPEF1,coding,chr20:3706150-3710095	ENSG00000235292.1,RP4-796I8.1.1,lncRNA,chr20:12172542-12172944	ENSG00000258217.1,MIR196A1.1,miRNA,chr17:44064835-44064937	0	0	0	0	0	0	0	0	0.495056
ENSG00000213417.2,KRTAP2-4,coding,chr17:36474894-36475657	ENSG00000234306.1,RP11-271F18.1.1,lncRNA,chr10:10447148-10448456	ENSG00000211589.1,MIR744,miRNA,chr17:11925940-11926038	0	0	0	0	0	0	0	0	0.313208
ENSG00000213417.2,KRTAP2-4,coding,chr17:36474894-36475657	ENSG00000259044.1,RP11-789A21.1.1,lncRNA,chr14:84738945-84775571	ENSG00000211589.1,MIR744,miRNA,chr17:11925940-11926038	0	0	0	0	0	0	0	0	0.414527
ENSG00000232671.2,RP11-126K1.2.1,coding,chr1:149519123-149521029	ENSG00000259035.1,RP11-666E17.1.1,lncRNA,chr14:81277098-81566446	ENSG00000207997.1,MIR644A,miRNA,chr20:32517790-32517884	0	0	0	0	0	0	0	0	0.432055
ENSG00000232671.2,RP11-126K1.2.1,coding,chr1:149519123-149521029	ENSG00000234595.1,AC013733.3.1,lncRNA,chr2:182256084-182258679	ENSG00000207997.1,MIR644A,miRNA,chr20:32517790-32517884	0	0	0	0	0	0	0	0	0.261072
ENSG00000232671.2,RP11-126K1.2.1,coding,chr1:149519123-149521029	ENSG00000236376.1,RP11-470F18.1.1,lncRNA,chr9:77384404-77393284	ENSG00000207997.1,MIR644A,miRNA,chr20:32517790-32517884	0	0	0	0	0	0	0	0	0.502865
ENSG00000244624.2,KRTAP20-1,coding,chr21:30910620-30910874	ENSG00000261376.1,RP11-525K10.2.1,lncRNA,chr16:78770526-78772080	ENSG00000207602.1,MIR106A,miRNA,chrX:133131893-133131974	0	0	0	0	0	0	0	0	0.528074
ENSG00000244624.2,KRTAP20-1,coding,chr21:30910620-30910874	ENSG00000261376.1,RP11-525K10.2.1,lncRNA,chr16:78770526-78772080	ENSG00000207736.1,MIR657,miRNA,chr17:76713670-76713768	0	0	0	0	0	0	0	0	0.0173576
ENSG00000244624.2,KRTAP20-1,coding,chr21:30910620-30910874	ENSG00000261376.1,RP11-525K10.2.1,lncRNA,chr16:78770526-78772080	ENSG00000221264.1,MIR1284,miRNA,chr3:71673810-71673930	0	0	0	0	0	0	0	0	0.443573
ENSG00000244624.2,KRTAP20-1,coding,chr21:30910620-30910874	ENSG00000261376.1,RP11-525K10.2.1,lncRNA,chr16:78770526-78772080	ENSG00000207815.1,MIR563,miRNA,chr3:15890281-15890360	0	0	0	0	0	0	1	1	0.288184
ENSG00000197887.3,OR1S2,coding,chr11:57727249-57728229	ENSG00000261376.1,RP11-525K10.2.1,lncRNA,chr16:78770526-78772080	ENSG00000207602.1,MIR106A,miRNA,chrX:133131893-133131974	0	0	0	0	0	0	0	0	5.96559e-06
ENSG00000255339.2,RP11-411B6.6.1,coding,chr10:102255374-102279628	ENSG00000261376.1,RP11-525K10.2.1,lncRNA,chr16:78770526-78772080	ENSG00000207602.1,MIR106A,miRNA,chrX:133131893-133131974	0	0	0	0	0	0	0	0	0.452271
ENSG00000135569.3,TAAR5,coding,chr6:132951423-132952570	ENSG00000261376.1,RP11-525K10.2.1,lncRNA,chr16:78770526-78772080	ENSG00000216031.1,MIR298,miRNA,chr20:56826675-56826763	0	0	0	0	0	0	0	0	0.479427
ENSG00000174914.1,OR9G1,coding,chr11:56224439-56225357	ENSG00000261376.1,RP11-525K10.2.1,lncRNA,chr16:78770526-78772080	ENSG00000251856.1,MIR449C,miRNA,chr5:54503846-54503938	0	0	0	0	0	0	0	0	0.0903741
ENSG00000169208.1,OR10G3,coding,chr14:21107773-21108715	ENSG00000261376.1,RP11-525K10.2.1,lncRNA,chr16:78770526-78772080	ENSG00000208032.1,MIR548A3,miRNA,chr8:105565772-105565869	0	0	0	0	0	0	0	0	0.426457
ENSG00000255339.2,RP11-411B6.6.1,coding,chr10:102255374-102279628	ENSG00000261376.1,RP11-525K10.2.1,lncRNA,chr16:78770526-78772080	ENSG00000216031.1,MIR298,miRNA,chr20:56826675-56826763	0	0	0	0	0	0	0	0	0.388513
ENSG00000258247.1,RP11-167N24.6.1,coding,chr12:94295114-94298803	ENSG00000261376.1,RP11-525K10.2.1,lncRNA,chr16:78770526-78772080	ENSG00000207700.1,MIR145,miRNA,chr5:148790401-148790489	0	0	0	0	0	0	0	0	0.19685
ENSG00000213908.2,CYP2A7P1,coding,chr19:46222011-46225455	ENSG00000257787.1,RP11-20L19.1.1,lncRNA,chr12:89727183-89728588	ENSG00000252153.1,MIR2278,miRNA,chr9:96612064-96612160	0	0	0	0	0	0	0	0	0.979412
ENSG00000204495.3,PRAMEF13,coding,chr1:13320000-13325243	ENSG00000257787.1,RP11-20L19.1.1,lncRNA,chr12:89727183-89728588	ENSG00000222071.1,MIR1915,miRNA,chr10:21825496-21825576	0	0	0	0	0	0	0	0	0.393066
ENSG00000243729.2,OR5V1,coding,chr6:29430985-29507723	ENSG00000233365.1,RP4-655C5.4.1,lncRNA,chr6:166570446-166577187	ENSG00000221634.1,MIR1276,miRNA,chr15:84114730-84114813	0	0	0	0	0	0	0	0	0.482027
ENSG00000188694.4,KRTAP24-1,coding,chr21:30575499-30577147	ENSG00000251170.1,RP11-729M20.1.1,lncRNA,chr4:105370985-105551641	ENSG00000221634.1,MIR1276,miRNA,chr15:84114730-84114813	0	0	0	0	0	0	0	0	0.428205
ENSG00000174937.2,OR5M3,coding,chr11:55993539-55994590	ENSG00000251170.1,RP11-729M20.1.1,lncRNA,chr4:105370985-105551641	ENSG00000221634.1,MIR1276,miRNA,chr15:84114730-84114813	0	0	0	0	0	0	0	0	0.371896
ENSG00000243729.2,OR5V1,coding,chr6:29430985-29507723	ENSG00000261285.1,RP11-481E4.2.1,lncRNA,chr16:81087098-81102025	ENSG00000221634.1,MIR1276,miRNA,chr15:84114730-84114813	0	0	0	0	0	0	0	0	0.466576
ENSG00000244624.2,KRTAP20-1,coding,chr21:30910620-30910874	ENSG00000225299.1,RP11-344A5.1.1,lncRNA,chr10:68482372-68484792	ENSG00000221634.1,MIR1276,miRNA,chr15:84114730-84114813	0	0	0	0	0	0	0	0	0.447521
ENSG00000244624.2,KRTAP20-1,coding,chr21:30910620-30910874	ENSG00000233735.1,RP11-567G24.3.1,lncRNA,chr1:238407761-238409567	ENSG00000221634.1,MIR1276,miRNA,chr15:84114730-84114813	0	0	0	0	0	0	0	0	0.300663
ENSG00000188694.4,KRTAP24-1,coding,chr21:30575499-30577147	ENSG00000234116.1,RP11-261C10.1.1,lncRNA,chr1:241235769-241237393	ENSG00000221634.1,MIR1276,miRNA,chr15:84114730-84114813	0	0	0	0	0	0	0	0	0.211221
ENSG00000188694.4,KRTAP24-1,coding,chr21:30575499-30577147	ENSG00000233519.1,RP11-177F11.1.1,lncRNA,chr1:238630593-238631046	ENSG00000221634.1,MIR1276,miRNA,chr15:84114730-84114813	0	0	0	0	0	0	0	0	0.4971
ENSG00000188694.4,KRTAP24-1,coding,chr21:30575499-30577147	ENSG00000249343.1,CTD-2275D24.2.1,lncRNA,chr5:73654066-73659878	ENSG00000221634.1,MIR1276,miRNA,chr15:84114730-84114813	0	0	0	0	0	0	0	0	0.496792
ENSG00000188694.4,KRTAP24-1,coding,chr21:30575499-30577147	ENSG00000248942.1,CTD-2275D24.4.1,lncRNA,chr5:73637990-73639906	ENSG00000221634.1,MIR1276,miRNA,chr15:84114730-84114813	0	0	0	0	0	0	0	0	0.496905
ENSG00000188694.4,KRTAP24-1,coding,chr21:30575499-30577147	ENSG00000242790.1,RP11-451G4.3.1,lncRNA,chr3:156491670-156494659	ENSG00000221634.1,MIR1276,miRNA,chr15:84114730-84114813	0	0	0	0	0	0	0	0	0.427231
ENSG00000188694.4,KRTAP24-1,coding,chr21:30575499-30577147	ENSG00000232113.1,RP11-360D2.1.1,lncRNA,chr1:171871534-171872896	ENSG00000221634.1,MIR1276,miRNA,chr15:84114730-84114813	0	0	0	0	0	0	0	0	0.190618
ENSG00000174937.2,OR5M3,coding,chr11:55993539-55994590	ENSG00000234116.1,RP11-261C10.1.1,lncRNA,chr1:241235769-241237393	ENSG00000221634.1,MIR1276,miRNA,chr15:84114730-84114813	0	0	0	0	0	0	0	0	0.181262
ENSG00000174937.2,OR5M3,coding,chr11:55993539-55994590	ENSG00000233519.1,RP11-177F11.1.1,lncRNA,chr1:238630593-238631046	ENSG00000221634.1,MIR1276,miRNA,chr15:84114730-84114813	0	0	0	0	0	0	0	0	0.433372
ENSG00000174937.2,OR5M3,coding,chr11:55993539-55994590	ENSG00000249343.1,CTD-2275D24.2.1,lncRNA,chr5:73654066-73659878	ENSG00000221634.1,MIR1276,miRNA,chr15:84114730-84114813	0	0	0	0	0	0	0	0	0.433097
ENSG00000174937.2,OR5M3,coding,chr11:55993539-55994590	ENSG00000248942.1,CTD-2275D24.4.1,lncRNA,chr5:73637990-73639906	ENSG00000221634.1,MIR1276,miRNA,chr15:84114730-84114813	0	0	0	0	0	0	0	0	0.433195
ENSG00000174937.2,OR5M3,coding,chr11:55993539-55994590	ENSG00000242790.1,RP11-451G4.3.1,lncRNA,chr3:156491670-156494659	ENSG00000221634.1,MIR1276,miRNA,chr15:84114730-84114813	0	0	0	0	0	0	0	0	0.371026
ENSG00000212899.1,KRTAP3-3,coding,chr17:36403211-36403911	ENSG00000223360.1,AC096559.2.1,lncRNA,chr2:12656563-12662722	ENSG00000221634.1,MIR1276,miRNA,chr15:84114730-84114813	0	0	0	0	0	0	0	0	0.504123
ENSG00000174937.2,OR5M3,coding,chr11:55993539-55994590	ENSG00000223360.1,AC096559.2.1,lncRNA,chr2:12656563-12662722	ENSG00000221634.1,MIR1276,miRNA,chr15:84114730-84114813	0	0	0	0	0	0	0	0	0.40413
ENSG00000243729.2,OR5V1,coding,chr6:29430985-29507723	ENSG00000253713.1,CTC-264O10.2.1,lncRNA,chr5:166475900-166479168	ENSG00000221634.1,MIR1276,miRNA,chr15:84114730-84114813	0	0	0	0	0	0	0	0	0.472418
ENSG00000174937.2,OR5M3,coding,chr11:55993539-55994590	ENSG00000253713.1,CTC-264O10.2.1,lncRNA,chr5:166475900-166479168	ENSG00000221634.1,MIR1276,miRNA,chr15:84114730-84114813	0	0	0	0	0	0	0	0	0.419903
ENSG00000110237.3,ARHGEF17,coding,chr11:72696981-72757784	ENSG00000255393.1,RP11-736I10.1.1,lncRNA,chr11:59548956-59555126	ENSG00000207751.1,MIR130B,miRNA,chr22:20337592-20337674	0	0	0	0	0	0	0	0	0.356364
ENSG00000110237.3,ARHGEF17,coding,chr11:72696981-72757784	ENSG00000259861.1,CTC-471C19.2.1,lncRNA,chr5:6083147-6083954	ENSG00000207751.1,MIR130B,miRNA,chr22:20337592-20337674	0	0	0	0	0	0	0	0	0.356364
ENSG00000259164.1,RP11-463C8.4.1,coding,chr14:76634406-76761558	ENSG00000253613.1,CTC-551A13.2.1,lncRNA,chr5:110439794-110455712	ENSG00000251856.1,MIR449C,miRNA,chr5:54503846-54503938	0	0	0	0	0	0	0	0	0.961182
ENSG00000236029.3,AL953854.2.1,coding,chr9:47085674-47104142	ENSG00000253613.1,CTC-551A13.2.1,lncRNA,chr5:110439794-110455712	ENSG00000216035.1,MIR938,miRNA,chr10:29931198-29931281	0	0	0	0	1	0	0	1	0.763437
ENSG00000179755.2,CTD-2144E22.5.1,coding,chr16:34114007-34114779	ENSG00000253613.1,CTC-551A13.2.1,lncRNA,chr5:110439794-110455712	ENSG00000251856.1,MIR449C,miRNA,chr5:54503846-54503938	0	0	0	0	0	0	0	0	0.905493
ENSG00000205497.2,OR51A4,coding,chr11:4923930-4924932	ENSG00000253613.1,CTC-551A13.2.1,lncRNA,chr5:110439794-110455712	ENSG00000251856.1,MIR449C,miRNA,chr5:54503846-54503938	0	0	0	0	0	0	0	0	0.970213
ENSG00000188069.3,OR51F1,coding,chr11:4746784-4747744	ENSG00000253613.1,CTC-551A13.2.1,lncRNA,chr5:110439794-110455712	ENSG00000251856.1,MIR449C,miRNA,chr5:54503846-54503938	0	0	0	0	1	0	0	1	0.956407
ENSG00000176937.8,OR52R1,coding,chr11:4781238-4782423	ENSG00000253613.1,CTC-551A13.2.1,lncRNA,chr5:110439794-110455712	ENSG00000251856.1,MIR449C,miRNA,chr5:54503846-54503938	0	0	0	0	0	0	0	0	0.173514
ENSG00000188069.3,OR51F1,coding,chr11:4746784-4747744	ENSG00000253613.1,CTC-551A13.2.1,lncRNA,chr5:110439794-110455712	ENSG00000216035.1,MIR938,miRNA,chr10:29931198-29931281	0	0	0	0	1	0	0	1	0.539173
ENSG00000212933.1,KRTAP12-4,coding,chr21:44898557-44899004	ENSG00000225316.1,LINC00350,lncRNA,chr13:19059257-19060490	ENSG00000207568.1,MIR203,miRNA,chr14:103653494-103653604	0	0	0	0	0	0	0	0	0.000389163
ENSG00000243729.2,OR5V1,coding,chr6:29430985-29507723	ENSG00000249513.2,RP11-404I7.1.1,lncRNA,chr4:134126114-134129282	ENSG00000207568.1,MIR203,miRNA,chr14:103653494-103653604	0	0	0	0	0	0	0	0	0.00438484
ENSG00000129824.9,RPS4Y1,coding,chrY:2769526-2794997	ENSG00000254557.1,RP11-102F4.2.1,lncRNA,chr8:70788178-70794511	ENSG00000207568.1,MIR203,miRNA,chr14:103653494-103653604	0	0	0	0	0	0	0	0	0.0329067
ENSG00000131002.6,CYorf15B.1,coding,chrY:20212026-20227548	ENSG00000260780.1,RP11-580I1.1.1,lncRNA,chr15:22003023-22022094	ENSG00000207568.1,MIR203,miRNA,chr14:103653494-103653604	0	0	0	0	0	0	0	0	0.00912552
ENSG00000131002.6,CYorf15B.1,coding,chrY:20212026-20227548	ENSG00000260387.1,RP11-463O9.6.1,lncRNA,chr16:85227434-85228252	ENSG00000207568.1,MIR203,miRNA,chr14:103653494-103653604	0	0	0	0	0	0	0	0	0.0243314
ENSG00000131002.6,CYorf15B.1,coding,chrY:20212026-20227548	ENSG00000230848.1,RP11-379C10.1.1,lncRNA,chr9:129841234-129859462	ENSG00000207568.1,MIR203,miRNA,chr14:103653494-103653604	0	0	0	0	0	0	0	0	0.0490921
ENSG00000131002.6,CYorf15B.1,coding,chrY:20212026-20227548	ENSG00000261012.1,RP11-116D2.1.1,lncRNA,chr2:21075713-21077294	ENSG00000207568.1,MIR203,miRNA,chr14:103653494-103653604	0	0	0	0	0	0	0	0	0.021152
ENSG00000129824.9,RPS4Y1,coding,chrY:2769526-2794997	ENSG00000260387.1,RP11-463O9.6.1,lncRNA,chr16:85227434-85228252	ENSG00000207568.1,MIR203,miRNA,chr14:103653494-103653604	0	0	0	0	0	0	0	0	0.0129522
ENSG00000129824.9,RPS4Y1,coding,chrY:2769526-2794997	ENSG00000230848.1,RP11-379C10.1.1,lncRNA,chr9:129841234-129859462	ENSG00000207568.1,MIR203,miRNA,chr14:103653494-103653604	0	0	0	0	0	0	0	0	0.0263205
ENSG00000129824.9,RPS4Y1,coding,chrY:2769526-2794997	ENSG00000261012.1,RP11-116D2.1.1,lncRNA,chr2:21075713-21077294	ENSG00000207568.1,MIR203,miRNA,chr14:103653494-103653604	0	0	0	0	0	0	0	0	0.0132972
ENSG00000173954.6,SNURFL,coding,chrX:138271864-138272207	ENSG00000260387.1,RP11-463O9.6.1,lncRNA,chr16:85227434-85228252	ENSG00000207568.1,MIR203,miRNA,chr14:103653494-103653604	0	0	0	0	0	0	0	0	0.0318605
ENSG00000243729.2,OR5V1,coding,chr6:29430985-29507723	ENSG00000253342.1,RP11-219J21.2.1,lncRNA,chr8:25690111-25690889	ENSG00000207568.1,MIR203,miRNA,chr14:103653494-103653604	0	0	0	0	0	0	0	0	0.0611391
ENSG00000204823.3,AC008676.1,coding,chr5:156735326-156744525	ENSG00000254120.1,RP11-705O24.2.1,lncRNA,chr8:62964951-62969319	ENSG00000207568.1,MIR203,miRNA,chr14:103653494-103653604	0	0	0	0	0	0	0	0	0.0318975
ENSG00000204823.3,AC008676.1,coding,chr5:156735326-156744525	ENSG00000226079.1,RP3-399L15.2.1,lncRNA,chr6:114951307-114963732	ENSG00000207568.1,MIR203,miRNA,chr14:103653494-103653604	0	0	0	0	0	0	0	0	0.0355964
ENSG00000176547.6,OR4C3,coding,chr11:48303047-48345241	ENSG00000260387.1,RP11-463O9.6.1,lncRNA,chr16:85227434-85228252	ENSG00000207568.1,MIR203,miRNA,chr14:103653494-103653604	0	0	0	0	0	0	0	0	0.0304125
ENSG00000176547.6,OR4C3,coding,chr11:48303047-48345241	ENSG00000230848.1,RP11-379C10.1.1,lncRNA,chr9:129841234-129859462	ENSG00000207568.1,MIR203,miRNA,chr14:103653494-103653604	0	0	0	0	0	0	0	0	0.0606768
ENSG00000176547.6,OR4C3,coding,chr11:48303047-48345241	ENSG00000261012.1,RP11-116D2.1.1,lncRNA,chr2:21075713-21077294	ENSG00000207568.1,MIR203,miRNA,chr14:103653494-103653604	0	0	0	0	0	0	0	0	0.0250981
ENSG00000204823.3,AC008676.1,coding,chr5:156735326-156744525	ENSG00000242775.1,RP11-875H7.2.1,lncRNA,chr3:55369510-55370897	ENSG00000207568.1,MIR203,miRNA,chr14:103653494-103653604	0	0	0	0	0	0	0	0	0.0336402
ENSG00000204823.3,AC008676.1,coding,chr5:156735326-156744525	ENSG00000260477.1,RP11-553E24.2.1,lncRNA,chr15:84427663-84460952	ENSG00000207568.1,MIR203,miRNA,chr14:103653494-103653604	0	0	0	0	0	0	0	0	0.0350734
ENSG00000204823.3,AC008676.1,coding,chr5:156735326-156744525	ENSG00000234675.1,RP11-242F11.2.1,lncRNA,chr6:148380250-148383803	ENSG00000207568.1,MIR203,miRNA,chr14:103653494-103653604	0	0	0	0	0	1	0	1	0.0295542
ENSG00000204823.3,AC008676.1,coding,chr5:156735326-156744525	ENSG00000260387.1,RP11-463O9.6.1,lncRNA,chr16:85227434-85228252	ENSG00000207568.1,MIR203,miRNA,chr14:103653494-103653604	0	0	0	0	0	0	0	0	0.0138982
ENSG00000204823.3,AC008676.1,coding,chr5:156735326-156744525	ENSG00000230848.1,RP11-379C10.1.1,lncRNA,chr9:129841234-129859462	ENSG00000207568.1,MIR203,miRNA,chr14:103653494-103653604	0	0	0	0	0	0	0	0	0.0293068
ENSG00000204823.3,AC008676.1,coding,chr5:156735326-156744525	ENSG00000233403.1,RP11-86A5.1.1,lncRNA,chrX:25806376-25821582	ENSG00000207568.1,MIR203,miRNA,chr14:103653494-103653604	0	0	0	0	0	0	0	0	0.0210275
ENSG00000204823.3,AC008676.1,coding,chr5:156735326-156744525	ENSG00000224347.1,SCEL-AS1,lncRNA,chr13:77071890-77078687	ENSG00000207568.1,MIR203,miRNA,chr14:103653494-103653604	0	0	0	0	0	0	0	0	0.00588446
ENSG00000204823.3,AC008676.1,coding,chr5:156735326-156744525	ENSG00000253628.1,RP11-536N17.1.1,lncRNA,chr5:172176229-172179567	ENSG00000207568.1,MIR203,miRNA,chr14:103653494-103653604	0	0	0	0	0	0	0	0	0.0358785
ENSG00000204823.3,AC008676.1,coding,chr5:156735326-156744525	ENSG00000259817.1,RP11-53L24.1.1,lncRNA,chr16:72404020-72407454	ENSG00000207568.1,MIR203,miRNA,chr14:103653494-103653604	0	0	0	0	0	0	0	0	0.0357562
ENSG00000204823.3,AC008676.1,coding,chr5:156735326-156744525	ENSG00000259309.1,RP11-19J5.2.1,lncRNA,chr15:67900148-67902249	ENSG00000207568.1,MIR203,miRNA,chr14:103653494-103653604	0	0	0	0	0	0	0	0	0.0224183
ENSG00000204823.3,AC008676.1,coding,chr5:156735326-156744525	ENSG00000235610.1,AC013448.2.1,lncRNA,chr2:224078437-224083895	ENSG00000207568.1,MIR203,miRNA,chr14:103653494-103653604	0	0	0	0	0	0	0	0	2.8383e-05
ENSG00000204823.3,AC008676.1,coding,chr5:156735326-156744525	ENSG00000253682.1,RP11-700E23.2.1,lncRNA,chr8:93484948-93495049	ENSG00000207568.1,MIR203,miRNA,chr14:103653494-103653604	0	0	0	0	0	0	0	0	0.013781
ENSG00000204823.3,AC008676.1,coding,chr5:156735326-156744525	ENSG00000253342.1,RP11-219J21.2.1,lncRNA,chr8:25690111-25690889	ENSG00000207568.1,MIR203,miRNA,chr14:103653494-103653604	0	0	0	0	0	0	0	0	0.0293023
ENSG00000204823.3,AC008676.1,coding,chr5:156735326-156744525	ENSG00000232085.1,RP11-261C10.4.1,lncRNA,chr1:241394562-241399370	ENSG00000207568.1,MIR203,miRNA,chr14:103653494-103653604	0	0	0	0	0	0	0	0	0.030815
ENSG00000172421.3,EFCAB3,coding,chr17:57801309-57847569	ENSG00000260477.1,RP11-553E24.2.1,lncRNA,chr15:84427663-84460952	ENSG00000207568.1,MIR203,miRNA,chr14:103653494-103653604	0	0	0	0	0	0	0	0	0.0589983
ENSG00000172421.3,EFCAB3,coding,chr17:57801309-57847569	ENSG00000260387.1,RP11-463O9.6.1,lncRNA,chr16:85227434-85228252	ENSG00000207568.1,MIR203,miRNA,chr14:103653494-103653604	0	0	0	0	0	0	0	0	0.0247616
ENSG00000212933.1,KRTAP12-4,coding,chr21:44898557-44899004	ENSG00000230848.1,RP11-379C10.1.1,lncRNA,chr9:129841234-129859462	ENSG00000207568.1,MIR203,miRNA,chr14:103653494-103653604	0	0	0	0	0	0	0	0	0.0481868
ENSG00000221954.2,OR4C12,coding,chr11:49959584-49960647	ENSG00000230848.1,RP11-379C10.1.1,lncRNA,chr9:129841234-129859462	ENSG00000207568.1,MIR203,miRNA,chr14:103653494-103653604	0	0	0	0	0	0	0	0	0.0614689
ENSG00000221954.2,OR4C12,coding,chr11:49959584-49960647	ENSG00000259817.1,RP11-53L24.1.1,lncRNA,chr16:72404020-72407454	ENSG00000207568.1,MIR203,miRNA,chr14:103653494-103653604	0	0	0	0	0	0	0	0	0.0743143
ENSG00000172421.3,EFCAB3,coding,chr17:57801309-57847569	ENSG00000235610.1,AC013448.2.1,lncRNA,chr2:224078437-224083895	ENSG00000207568.1,MIR203,miRNA,chr14:103653494-103653604	0	0	0	0	0	0	0	0	5.63092e-05
ENSG00000213793.2,AC010487.1,coding,chr19:58110261-58112938	ENSG00000253717.1,KB-1299A7.2.1,lncRNA,chr8:111848267-111854164	ENSG00000207922.1,MIR566,miRNA,chr3:50185762-50185856	0	0	0	0	0	0	0	0	0.0228612
ENSG00000213793.2,AC010487.1,coding,chr19:58110261-58112938	ENSG00000228309.1,GS1-204I12.2.1,lncRNA,chr1:183794133-183801386	ENSG00000207922.1,MIR566,miRNA,chr3:50185762-50185856	0	0	0	0	0	0	0	0	0.150895
ENSG00000181767.1,OR8H2,coding,chr11:55629094-55630033	ENSG00000228309.1,GS1-204I12.2.1,lncRNA,chr1:183794133-183801386	ENSG00000207922.1,MIR566,miRNA,chr3:50185762-50185856	0	0	0	0	0	0	0	0	0.136408
ENSG00000213793.2,AC010487.1,coding,chr19:58110261-58112938	ENSG00000226664.1,RP4-745E8.2.1,lncRNA,chr1:20493290-20522267	ENSG00000207922.1,MIR566,miRNA,chr3:50185762-50185856	0	0	0	0	0	0	0	0	0.0422434
ENSG00000205495.1,OR52J3,coding,chr11:5024331-5025267	ENSG00000226664.1,RP4-745E8.2.1,lncRNA,chr1:20493290-20522267	ENSG00000207922.1,MIR566,miRNA,chr3:50185762-50185856	0	0	0	0	0	0	0	0	0.0167027
ENSG00000261739.1,RP11-529J17.2.1,coding,chr15:21151433-21161722	ENSG00000226664.1,RP4-745E8.2.1,lncRNA,chr1:20493290-20522267	ENSG00000207922.1,MIR566,miRNA,chr3:50185762-50185856	0	0	0	0	0	0	0	0	0.0323803
ENSG00000213793.2,AC010487.1,coding,chr19:58110261-58112938	ENSG00000234300.1,LINC00229,lncRNA,chr22:43381482-43399963	ENSG00000207922.1,MIR566,miRNA,chr3:50185762-50185856	0	0	0	0	0	0	0	0	0.136208
ENSG00000205495.1,OR52J3,coding,chr11:5024331-5025267	ENSG00000238195.1,CTA-503F6.2.1,lncRNA,chr22:25930172-25931088	ENSG00000207922.1,MIR566,miRNA,chr3:50185762-50185856	0	0	0	0	0	0	0	0	0.0608483
ENSG00000213793.2,AC010487.1,coding,chr19:58110261-58112938	ENSG00000259108.1,CTD-3098H1.2.1,lncRNA,chr19:53058684-53060410	ENSG00000207922.1,MIR566,miRNA,chr3:50185762-50185856	0	0	0	0	0	0	0	0	0.0784386
ENSG00000205495.1,OR52J3,coding,chr11:5024331-5025267	ENSG00000259108.1,CTD-3098H1.2.1,lncRNA,chr19:53058684-53060410	ENSG00000207922.1,MIR566,miRNA,chr3:50185762-50185856	0	0	0	0	0	0	0	0	0.0255305
ENSG00000213793.2,AC010487.1,coding,chr19:58110261-58112938	ENSG00000255528.1,RP11-25I9.2.1,lncRNA,chr11:108378401-108413904	ENSG00000207922.1,MIR566,miRNA,chr3:50185762-50185856	0	0	0	0	0	0	0	0	0.184249
ENSG00000213793.2,AC010487.1,coding,chr19:58110261-58112938	ENSG00000249198.1,RP11-772C9.1.1,lncRNA,chr5:57082775-57083301	ENSG00000207922.1,MIR566,miRNA,chr3:50185762-50185856	0	0	0	0	0	0	0	0	0.128518
ENSG00000213793.2,AC010487.1,coding,chr19:58110261-58112938	ENSG00000258254.1,RP11-162N7.1.1,lncRNA,chr12:113543948-113545110	ENSG00000207922.1,MIR566,miRNA,chr3:50185762-50185856	0	0	0	0	0	0	0	0	0.0716894
ENSG00000213793.2,AC010487.1,coding,chr19:58110261-58112938	ENSG00000250585.1,CTD-2651L24.1.1,lncRNA,chr5:40296515-40303516	ENSG00000207922.1,MIR566,miRNA,chr3:50185762-50185856	0	0	0	0	0	0	0	0	0.183941
ENSG00000213793.2,AC010487.1,coding,chr19:58110261-58112938	ENSG00000226078.1,RP11-205K6.2.1,lncRNA,chr9:128329717-128332443	ENSG00000207922.1,MIR566,miRNA,chr3:50185762-50185856	0	0	0	0	0	0	0	0	0.183521
ENSG00000213793.2,AC010487.1,coding,chr19:58110261-58112938	ENSG00000253628.1,RP11-536N17.1.1,lncRNA,chr5:172176229-172179567	ENSG00000207922.1,MIR566,miRNA,chr3:50185762-50185856	0	0	0	0	0	0	0	0	0.180919
ENSG00000213793.2,AC010487.1,coding,chr19:58110261-58112938	ENSG00000243497.1,RP13-503K1.4.1,lncRNA,chr3:95277875-95283355	ENSG00000207922.1,MIR566,miRNA,chr3:50185762-50185856	0	0	0	0	0	1	0	1	0.143143
ENSG00000213793.2,AC010487.1,coding,chr19:58110261-58112938	ENSG00000259044.1,RP11-789A21.1.1,lncRNA,chr14:84738945-84775571	ENSG00000207922.1,MIR566,miRNA,chr3:50185762-50185856	0	0	0	0	0	0	0	0	0.184343
ENSG00000213793.2,AC010487.1,coding,chr19:58110261-58112938	ENSG00000231019.1,RP11-545P6.2.1,lncRNA,chr13:87593122-87686338	ENSG00000207922.1,MIR566,miRNA,chr3:50185762-50185856	0	0	0	0	0	0	0	0	0.179661
ENSG00000213793.2,AC010487.1,coding,chr19:58110261-58112938	ENSG00000249998.1,RP11-141E13.1.1,lncRNA,chr4:16583995-16684624	ENSG00000207922.1,MIR566,miRNA,chr3:50185762-50185856	0	0	0	0	0	0	0	0	0.0864067
ENSG00000213793.2,AC010487.1,coding,chr19:58110261-58112938	ENSG00000258109.1,RP11-314D7.4.1,lncRNA,chr12:71891458-72622223	ENSG00000207922.1,MIR566,miRNA,chr3:50185762-50185856	0	0	0	0	0	0	0	0	0.149739
ENSG00000213793.2,AC010487.1,coding,chr19:58110261-58112938	ENSG00000238242.1,RP11-575B7.3.1,lncRNA,chr1:60353134-60387939	ENSG00000207922.1,MIR566,miRNA,chr3:50185762-50185856	0	0	0	0	0	0	0	0	0.183622
ENSG00000213793.2,AC010487.1,coding,chr19:58110261-58112938	ENSG00000248311.1,CTD-2161F6.2.1,lncRNA,chr5:4828588-4858882	ENSG00000207922.1,MIR566,miRNA,chr3:50185762-50185856	0	0	0	0	0	0	0	0	0.153542
ENSG00000205495.1,OR52J3,coding,chr11:5024331-5025267	ENSG00000231477.1,AC004448.7.1,lncRNA,chr17:19300994-19302296	ENSG00000207922.1,MIR566,miRNA,chr3:50185762-50185856	0	0	0	0	0	0	0	0	0.0446632
ENSG00000205495.1,OR52J3,coding,chr11:5024331-5025267	ENSG00000255528.1,RP11-25I9.2.1,lncRNA,chr11:108378401-108413904	ENSG00000207922.1,MIR566,miRNA,chr3:50185762-50185856	0	0	0	0	0	0	0	0	0.0599169
ENSG00000205495.1,OR52J3,coding,chr11:5024331-5025267	ENSG00000258254.1,RP11-162N7.1.1,lncRNA,chr12:113543948-113545110	ENSG00000207922.1,MIR566,miRNA,chr3:50185762-50185856	0	0	0	0	0	0	0	0	0.0273291
ENSG00000205495.1,OR52J3,coding,chr11:5024331-5025267	ENSG00000226078.1,RP11-205K6.2.1,lncRNA,chr9:128329717-128332443	ENSG00000207922.1,MIR566,miRNA,chr3:50185762-50185856	0	0	0	0	0	0	0	0	0.0478564
ENSG00000205495.1,OR52J3,coding,chr11:5024331-5025267	ENSG00000248984.1,AC004054.1.1,lncRNA,chr4:92248196-92252964	ENSG00000207922.1,MIR566,miRNA,chr3:50185762-50185856	0	0	0	0	0	0	0	0	0.0479527
ENSG00000205495.1,OR52J3,coding,chr11:5024331-5025267	ENSG00000258107.1,RP11-260G13.1.1,lncRNA,chr14:28929302-28975369	ENSG00000207922.1,MIR566,miRNA,chr3:50185762-50185856	0	0	0	0	0	0	0	0	0.0267222
ENSG00000205495.1,OR52J3,coding,chr11:5024331-5025267	ENSG00000243497.1,RP13-503K1.4.1,lncRNA,chr3:95277875-95283355	ENSG00000207922.1,MIR566,miRNA,chr3:50185762-50185856	0	0	0	0	0	1	0	1	0.0395767
ENSG00000181767.1,OR8H2,coding,chr11:55629094-55630033	ENSG00000231477.1,AC004448.7.1,lncRNA,chr17:19300994-19302296	ENSG00000207922.1,MIR566,miRNA,chr3:50185762-50185856	0	0	0	0	0	0	0	0	0.121169
ENSG00000181767.1,OR8H2,coding,chr11:55629094-55630033	ENSG00000226078.1,RP11-205K6.2.1,lncRNA,chr9:128329717-128332443	ENSG00000207922.1,MIR566,miRNA,chr3:50185762-50185856	0	0	0	0	0	0	0	0	0.161182
ENSG00000181767.1,OR8H2,coding,chr11:55629094-55630033	ENSG00000248984.1,AC004054.1.1,lncRNA,chr4:92248196-92252964	ENSG00000207922.1,MIR566,miRNA,chr3:50185762-50185856	0	0	0	0	0	0	0	0	0.1553
ENSG00000106089.6,STX1A,coding,chr7:72751470-72771953	ENSG00000259234.1,RP11-17L5.4.1,lncRNA,chr15:77271103-77363342	ENSG00000199130.1,MIR365A,miRNA,chr16:14310642-14310729	0	0	0	0	0	0	0	0	0.438828
ENSG00000259164.1,RP11-463C8.4.1,coding,chr14:76634406-76761558	ENSG00000226140.1,RP11-461K13.1.1,lncRNA,chr10:16360705-16377863	ENSG00000251856.1,MIR449C,miRNA,chr5:54503846-54503938	0	0	0	0	0	0	0	0	0.981388
ENSG00000259164.1,RP11-463C8.4.1,coding,chr14:76634406-76761558	ENSG00000226140.1,RP11-461K13.1.1,lncRNA,chr10:16360705-16377863	ENSG00000207575.1,MIR649,miRNA,chr22:19718464-19718561	0	0	0	0	0	0	0	0	0.700926
ENSG00000259164.1,RP11-463C8.4.1,coding,chr14:76634406-76761558	ENSG00000226140.1,RP11-461K13.1.1,lncRNA,chr10:16360705-16377863	ENSG00000207612.1,MIR604,miRNA,chr10:29873938-29874032	0	0	0	0	0	0	0	0	0.776767
ENSG00000258691.1,RP11-404P21.8.1,coding,chr14:95740933-95800019	ENSG00000226140.1,RP11-461K13.1.1,lncRNA,chr10:16360705-16377863	ENSG00000207612.1,MIR604,miRNA,chr10:29873938-29874032	0	0	0	0	0	0	0	0	0.647282
ENSG00000152042.11,NBPF11,coding,chr1:144744004-144794122	ENSG00000232286.1,RP11-80K6.2.1,lncRNA,chr20:50908283-50912801	ENSG00000216031.1,MIR298,miRNA,chr20:56826675-56826763	0	0	0	0	0	0	0	0	0.861285
ENSG00000152042.11,NBPF11,coding,chr1:144744004-144794122	ENSG00000232286.1,RP11-80K6.2.1,lncRNA,chr20:50908283-50912801	ENSG00000199150.1,MIRLET7G,miRNA,chr3:52277331-52277419	0	0	0	0	0	0	0	0	0.913295
ENSG00000152042.11,NBPF11,coding,chr1:144744004-144794122	ENSG00000242009.1,RP11-359D24.1.1,lncRNA,chr3:81972387-82054702	ENSG00000199150.1,MIRLET7G,miRNA,chr3:52277331-52277419	0	0	0	0	0	0	0	0	0.928127
ENSG00000152042.11,NBPF11,coding,chr1:144744004-144794122	ENSG00000234613.1,RP5-1158E12.1.1,lncRNA,chrX:45657645-45661419	ENSG00000216031.1,MIR298,miRNA,chr20:56826675-56826763	0	0	0	0	0	0	0	0	0.895876
ENSG00000152042.11,NBPF11,coding,chr1:144744004-144794122	ENSG00000234613.1,RP5-1158E12.1.1,lncRNA,chrX:45657645-45661419	ENSG00000199150.1,MIRLET7G,miRNA,chr3:52277331-52277419	0	0	0	0	0	0	0	0	0.924043
ENSG00000152042.11,NBPF11,coding,chr1:144744004-144794122	ENSG00000243903.1,RP11-285B24.1.1,lncRNA,chr3:59340789-59349470	ENSG00000216031.1,MIR298,miRNA,chr20:56826675-56826763	0	0	0	0	0	0	0	0	0.692861
ENSG00000152042.11,NBPF11,coding,chr1:144744004-144794122	ENSG00000243903.1,RP11-285B24.1.1,lncRNA,chr3:59340789-59349470	ENSG00000199150.1,MIRLET7G,miRNA,chr3:52277331-52277419	0	0	0	0	0	0	0	0	0.614291
ENSG00000152042.11,NBPF11,coding,chr1:144744004-144794122	ENSG00000229537.1,RP11-5P4.1.1,lncRNA,chr1:63238755-63250730	ENSG00000216031.1,MIR298,miRNA,chr20:56826675-56826763	0	0	0	0	0	0	0	0	0.784024
ENSG00000152042.11,NBPF11,coding,chr1:144744004-144794122	ENSG00000231216.1,GS1-600G8.3.1,lncRNA,chrX:13238691-13247973	ENSG00000199150.1,MIRLET7G,miRNA,chr3:52277331-52277419	0	0	0	0	0	0	0	0	0.769972
ENSG00000152042.11,NBPF11,coding,chr1:144744004-144794122	ENSG00000253416.1,RP11-48D4.2.1,lncRNA,chr8:77979381-77988190	ENSG00000199150.1,MIRLET7G,miRNA,chr3:52277331-52277419	0	0	0	0	0	0	0	0	0.891214
ENSG00000152042.11,NBPF11,coding,chr1:144744004-144794122	ENSG00000254178.1,RP11-299D14.2.1,lncRNA,chr8:25747561-25753568	ENSG00000216031.1,MIR298,miRNA,chr20:56826675-56826763	0	0	0	0	0	0	0	0	0.89506
ENSG00000152042.11,NBPF11,coding,chr1:144744004-144794122	ENSG00000254178.1,RP11-299D14.2.1,lncRNA,chr8:25747561-25753568	ENSG00000199150.1,MIRLET7G,miRNA,chr3:52277331-52277419	0	0	0	0	0	0	0	0	0.943534
ENSG00000152042.11,NBPF11,coding,chr1:144744004-144794122	ENSG00000248184.1,RP11-231C18.1.1,lncRNA,chr4:54893815-54916878	ENSG00000216031.1,MIR298,miRNA,chr20:56826675-56826763	0	0	0	0	0	0	0	0	0.891134
ENSG00000152042.11,NBPF11,coding,chr1:144744004-144794122	ENSG00000227528.1,DIAPH3-AS1,lncRNA,chr13:59484885-59516492	ENSG00000216031.1,MIR298,miRNA,chr20:56826675-56826763	0	0	0	0	0	0	0	0	0.878964
ENSG00000152042.11,NBPF11,coding,chr1:144744004-144794122	ENSG00000232512.1,AP000233.2.1,lncRNA,chr21:25389205-25397854	ENSG00000216031.1,MIR298,miRNA,chr20:56826675-56826763	0	0	0	0	0	0	0	0	0.814319
ENSG00000152042.11,NBPF11,coding,chr1:144744004-144794122	ENSG00000235845.1,RP11-272D20.2.1,lncRNA,chr3:44915673-44917421	ENSG00000216031.1,MIR298,miRNA,chr20:56826675-56826763	0	0	0	0	0	0	0	0	0.880292
ENSG00000152042.11,NBPF11,coding,chr1:144744004-144794122	ENSG00000228430.1,RP11-15B24.5.1,lncRNA,chr9:84078140-84233022	ENSG00000216031.1,MIR298,miRNA,chr20:56826675-56826763	0	0	0	0	0	0	0	0	0.869047
ENSG00000152042.11,NBPF11,coding,chr1:144744004-144794122	ENSG00000237031.1,AC008067.2.1,lncRNA,chr2:80655748-80697174	ENSG00000216031.1,MIR298,miRNA,chr20:56826675-56826763	0	0	0	0	0	0	0	0	0.861285
ENSG00000152042.11,NBPF11,coding,chr1:144744004-144794122	ENSG00000235845.1,RP11-272D20.2.1,lncRNA,chr3:44915673-44917421	ENSG00000199150.1,MIRLET7G,miRNA,chr3:52277331-52277419	0	0	0	0	0	0	0	0	0.888669
ENSG00000152042.11,NBPF11,coding,chr1:144744004-144794122	ENSG00000235572.1,RP11-555H7.2.1,lncRNA,chr9:137384350-137385887	ENSG00000199150.1,MIRLET7G,miRNA,chr3:52277331-52277419	0	0	0	0	0	0	0	0	0.207216
ENSG00000152042.11,NBPF11,coding,chr1:144744004-144794122	ENSG00000228173.1,AC091770.3.1,lncRNA,chr7:48670716-48673447	ENSG00000199150.1,MIRLET7G,miRNA,chr3:52277331-52277419	0	0	0	0	0	0	0	0	0.835747
ENSG00000152042.11,NBPF11,coding,chr1:144744004-144794122	ENSG00000253643.1,RP11-561E1.1.1,lncRNA,chr8:24403714-24428232	ENSG00000199150.1,MIRLET7G,miRNA,chr3:52277331-52277419	0	0	0	0	0	0	0	0	0.894935
ENSG00000152042.11,NBPF11,coding,chr1:144744004-144794122	ENSG00000237031.1,AC008067.2.1,lncRNA,chr2:80655748-80697174	ENSG00000199150.1,MIRLET7G,miRNA,chr3:52277331-52277419	0	0	0	0	0	0	0	0	0.913295
ENSG00000133703.7,KRAS,coding,chr12:25248989-25295137	ENSG00000236889.1,RP11-38J22.1.1,lncRNA,chr1:204330706-204332893	ENSG00000221430.1,MIR1294,miRNA,chr5:153706858-153707000	0	0	0	0	1	1	1	3	0.437175
ENSG00000221961.2,PRR21,coding,chr2:240629902-240631072	ENSG00000236889.1,RP11-38J22.1.1,lncRNA,chr1:204330706-204332893	ENSG00000221430.1,MIR1294,miRNA,chr5:153706858-153707000	0	0	0	0	0	1	1	2	0.342011
ENSG00000221961.2,PRR21,coding,chr2:240629902-240631072	ENSG00000236889.1,RP11-38J22.1.1,lncRNA,chr1:204330706-204332893	ENSG00000207588.1,MIR593,miRNA,chr7:127509148-127509248	0	0	0	0	0	1	0	1	0.247816
ENSG00000256671.3,LIMS3L,coding,chr2:110641954-110665048	ENSG00000236889.1,RP11-38J22.1.1,lncRNA,chr1:204330706-204332893	ENSG00000221430.1,MIR1294,miRNA,chr5:153706858-153707000	0	0	0	0	0	1	1	2	0.189974
ENSG00000254106.1,AC011366.3.1,coding,chr5:109246781-109248351	ENSG00000236889.1,RP11-38J22.1.1,lncRNA,chr1:204330706-204332893	ENSG00000221430.1,MIR1294,miRNA,chr5:153706858-153707000	0	0	0	0	1	1	1	3	0.491495
ENSG00000257065.1,RP3-468K18.5.1,coding,chr6:144169921-144207447	ENSG00000236889.1,RP11-38J22.1.1,lncRNA,chr1:204330706-204332893	ENSG00000221430.1,MIR1294,miRNA,chr5:153706858-153707000	0	0	0	0	0	1	1	2	0.506318
ENSG00000256671.3,LIMS3L,coding,chr2:110641954-110665048	ENSG00000236889.1,RP11-38J22.1.1,lncRNA,chr1:204330706-204332893	ENSG00000207588.1,MIR593,miRNA,chr7:127509148-127509248	0	0	0	0	0	1	0	1	0.142503
ENSG00000257065.1,RP3-468K18.5.1,coding,chr6:144169921-144207447	ENSG00000236889.1,RP11-38J22.1.1,lncRNA,chr1:204330706-204332893	ENSG00000207700.1,MIR145,miRNA,chr5:148790401-148790489	0	0	0	0	0	1	0	1	0.198409
ENSG00000255164.1,RP5-1047A19.4.1,coding,chr8:146189103-146191027	ENSG00000236889.1,RP11-38J22.1.1,lncRNA,chr1:204330706-204332893	ENSG00000207700.1,MIR145,miRNA,chr5:148790401-148790489	0	0	0	0	0	1	0	1	0.0783251
ENSG00000112874.5,NUDT12,coding,chr5:102912454-102926393	ENSG00000260848.1,CTD-2009A10.1.1,lncRNA,chr16:72135340-72149922	ENSG00000207718.1,MIR15A,miRNA,chr13:49521255-49521338	0	0	0	0	0	0	0	0	0.833813
ENSG00000259164.1,RP11-463C8.4.1,coding,chr14:76634406-76761558	ENSG00000229437.1,LINC00366,lncRNA,chr13:38048776-38051131	ENSG00000207863.1,MIR125B2,miRNA,chr21:16884427-16884516	0	0	0	0	0	0	0	0	0.821116
ENSG00000172489.5,OR5T3,coding,chr11:55776251-55777274	ENSG00000229437.1,LINC00366,lncRNA,chr13:38048776-38051131	ENSG00000207863.1,MIR125B2,miRNA,chr21:16884427-16884516	0	0	0	0	0	0	0	0	0.844364
ENSG00000259164.1,RP11-463C8.4.1,coding,chr14:76634406-76761558	ENSG00000232286.1,RP11-80K6.2.1,lncRNA,chr20:50908283-50912801	ENSG00000239070.1,MIR1299,miRNA,chr9:68292058-68292141	0	0	0	0	0	0	0	0	0.850309
ENSG00000259164.1,RP11-463C8.4.1,coding,chr14:76634406-76761558	ENSG00000232286.1,RP11-80K6.2.1,lncRNA,chr20:50908283-50912801	ENSG00000216031.1,MIR298,miRNA,chr20:56826675-56826763	0	0	0	0	0	0	0	0	0.932184
ENSG00000259164.1,RP11-463C8.4.1,coding,chr14:76634406-76761558	ENSG00000232286.1,RP11-80K6.2.1,lncRNA,chr20:50908283-50912801	ENSG00000199150.1,MIRLET7G,miRNA,chr3:52277331-52277419	0	0	0	0	0	0	0	0	0.908733
ENSG00000135569.3,TAAR5,coding,chr6:132951423-132952570	ENSG00000232286.1,RP11-80K6.2.1,lncRNA,chr20:50908283-50912801	ENSG00000239070.1,MIR1299,miRNA,chr9:68292058-68292141	0	0	0	0	0	0	0	0	0.7904
ENSG00000135569.3,TAAR5,coding,chr6:132951423-132952570	ENSG00000232286.1,RP11-80K6.2.1,lncRNA,chr20:50908283-50912801	ENSG00000211514.1,MIR454,miRNA,chr17:54569900-54570015	0	0	0	0	0	0	0	0	0.857125
ENSG00000135569.3,TAAR5,coding,chr6:132951423-132952570	ENSG00000232286.1,RP11-80K6.2.1,lncRNA,chr20:50908283-50912801	ENSG00000216031.1,MIR298,miRNA,chr20:56826675-56826763	0	0	0	0	0	0	0	0	0.878134
ENSG00000135569.3,TAAR5,coding,chr6:132951423-132952570	ENSG00000232286.1,RP11-80K6.2.1,lncRNA,chr20:50908283-50912801	ENSG00000199150.1,MIRLET7G,miRNA,chr3:52277331-52277419	0	0	0	0	0	0	0	0	0.851712
ENSG00000131059.7,BPIFA3,coding,chr20:31268776-31279225	ENSG00000232286.1,RP11-80K6.2.1,lncRNA,chr20:50908283-50912801	ENSG00000211514.1,MIR454,miRNA,chr17:54569900-54570015	0	0	0	0	0	0	0	0	0.931017
ENSG00000167098.7,SUN5,coding,chr20:31035239-31055900	ENSG00000232286.1,RP11-80K6.2.1,lncRNA,chr20:50908283-50912801	ENSG00000211514.1,MIR454,miRNA,chr17:54569900-54570015	0	0	0	0	0	0	0	0	0.937183
ENSG00000259944.1,CDRT7,coding,chr17:14875016-14875999	ENSG00000232286.1,RP11-80K6.2.1,lncRNA,chr20:50908283-50912801	ENSG00000216031.1,MIR298,miRNA,chr20:56826675-56826763	0	0	0	0	0	0	0	0	0.946833
ENSG00000205442.6,IZUMO3,coding,chr9:24532957-24535944	ENSG00000232286.1,RP11-80K6.2.1,lncRNA,chr20:50908283-50912801	ENSG00000199150.1,MIRLET7G,miRNA,chr3:52277331-52277419	0	0	0	0	0	0	0	0	0.524761
ENSG00000259944.1,CDRT7,coding,chr17:14875016-14875999	ENSG00000232286.1,RP11-80K6.2.1,lncRNA,chr20:50908283-50912801	ENSG00000199150.1,MIRLET7G,miRNA,chr3:52277331-52277419	0	0	0	0	0	0	0	0	0.924407
ENSG00000253548.1,PYDC2,coding,chr3:192661645-192661939	ENSG00000259255.1,RP11-627D16.1.1,lncRNA,chr15:44772777-44884334	ENSG00000211575.1,MIR760,miRNA,chr1:94084975-94085055	0	0	0	0	0	0	0	0	0.24103
ENSG00000257860.1,RP11-552I14.1.1,coding,chr12:102069749-102086217	ENSG00000232279.1,GS1-204I12.1.1,lncRNA,chr1:183842938-183864282	ENSG00000211575.1,MIR760,miRNA,chr1:94084975-94085055	0	0	0	0	0	0	0	0	0.884657
ENSG00000257860.1,RP11-552I14.1.1,coding,chr12:102069749-102086217	ENSG00000234634.1,AC003664.1.1,lncRNA,chr17:13143225-13150802	ENSG00000211575.1,MIR760,miRNA,chr1:94084975-94085055	0	0	0	0	0	0	0	0	0.78458
ENSG00000257860.1,RP11-552I14.1.1,coding,chr12:102069749-102086217	ENSG00000260620.1,RP11-883G14.4.1,lncRNA,chr16:49646139-49647811	ENSG00000211575.1,MIR760,miRNA,chr1:94084975-94085055	0	0	0	0	0	0	0	0	0.825392
ENSG00000257860.1,RP11-552I14.1.1,coding,chr12:102069749-102086217	ENSG00000253267.1,RP11-666I19.2.1,lncRNA,chr8:1501081-1557990	ENSG00000211575.1,MIR760,miRNA,chr1:94084975-94085055	0	0	0	0	0	0	0	0	0.298046
ENSG00000231757.2,FAM74A2,coding,chr9:41295111-41301993	ENSG00000229540.1,RP11-625P7.1.1,lncRNA,chr6:4171933-4172504	ENSG00000211575.1,MIR760,miRNA,chr1:94084975-94085055	0	0	0	0	0	0	0	0	0.933961
ENSG00000185751.4,XAGE2,coding,chrX:52397075-52403726	ENSG00000255271.1,RP4-594L9.2.1,lncRNA,chr11:34511136-34536047	ENSG00000211575.1,MIR760,miRNA,chr1:94084975-94085055	0	0	0	0	0	0	0	0	0.775892
ENSG00000185751.4,XAGE2,coding,chrX:52397075-52403726	ENSG00000259837.1,RP11-672L10.1.1,lncRNA,chr18:916083-917994	ENSG00000211575.1,MIR760,miRNA,chr1:94084975-94085055	0	0	0	0	0	0	0	0	0.932216
ENSG00000253548.1,PYDC2,coding,chr3:192661645-192661939	ENSG00000232279.1,GS1-204I12.1.1,lncRNA,chr1:183842938-183864282	ENSG00000211575.1,MIR760,miRNA,chr1:94084975-94085055	0	0	0	0	0	0	0	0	0.21763
ENSG00000253548.1,PYDC2,coding,chr3:192661645-192661939	ENSG00000234634.1,AC003664.1.1,lncRNA,chr17:13143225-13150802	ENSG00000211575.1,MIR760,miRNA,chr1:94084975-94085055	0	0	0	0	0	0	0	0	0.230412
ENSG00000253548.1,PYDC2,coding,chr3:192661645-192661939	ENSG00000260620.1,RP11-883G14.4.1,lncRNA,chr16:49646139-49647811	ENSG00000211575.1,MIR760,miRNA,chr1:94084975-94085055	0	0	0	0	0	0	0	0	0.234189
ENSG00000253548.1,PYDC2,coding,chr3:192661645-192661939	ENSG00000253267.1,RP11-666I19.2.1,lncRNA,chr8:1501081-1557990	ENSG00000211575.1,MIR760,miRNA,chr1:94084975-94085055	0	0	0	0	0	0	0	0	0.0362715
ENSG00000231757.2,FAM74A2,coding,chr9:41295111-41301993	ENSG00000228538.1,AC009411.1.1,lncRNA,chr2:21714807-21725940	ENSG00000211575.1,MIR760,miRNA,chr1:94084975-94085055	0	0	0	0	0	0	0	0	0.950897
ENSG00000125844.10,RRBP1,coding,chr20:17542322-17610940	ENSG00000232624.1,RP11-478H13.3.1,lncRNA,chr10:29135881-29137154	ENSG00000252466.1,MIR2115,miRNA,chr3:48332853-48332953	0	0	0	0	0	0	0	0	0.386094
ENSG00000182783.3,OR2T29,coding,chr1:246788406-246789420	ENSG00000223623.1,RP3-425P12.1.1,lncRNA,chr6:25161833-25165280	ENSG00000221410.1,MIR1238,miRNA,chr19:10523797-10523880	0	0	0	0	0	0	0	0	0.415262
ENSG00000182783.3,OR2T29,coding,chr1:246788406-246789420	ENSG00000234116.1,RP11-261C10.1.1,lncRNA,chr1:241235769-241237393	ENSG00000221410.1,MIR1238,miRNA,chr19:10523797-10523880	0	0	0	0	0	0	0	0	0.12186
ENSG00000182783.3,OR2T29,coding,chr1:246788406-246789420	ENSG00000233519.1,RP11-177F11.1.1,lncRNA,chr1:238630593-238631046	ENSG00000221410.1,MIR1238,miRNA,chr19:10523797-10523880	0	0	0	0	0	0	0	0	0.426337
ENSG00000182783.3,OR2T29,coding,chr1:246788406-246789420	ENSG00000237480.1,RP5-947P14.1.1,lncRNA,chr1:106417391-106428644	ENSG00000221410.1,MIR1238,miRNA,chr19:10523797-10523880	0	0	0	0	0	0	0	0	0.393355
ENSG00000182783.3,OR2T29,coding,chr1:246788406-246789420	ENSG00000231238.1,LINC00349,lncRNA,chr13:18012636-18022837	ENSG00000221410.1,MIR1238,miRNA,chr19:10523797-10523880	0	0	0	0	0	0	0	0	0.41226
ENSG00000182783.3,OR2T29,coding,chr1:246788406-246789420	ENSG00000237843.1,AC016903.2.1,lncRNA,chr2:205048323-205080640	ENSG00000221410.1,MIR1238,miRNA,chr19:10523797-10523880	0	0	0	0	0	0	0	0	0.3919
ENSG00000182783.3,OR2T29,coding,chr1:246788406-246789420	ENSG00000231597.1,AC007557.4.1,lncRNA,chr2:217427356-217428100	ENSG00000221410.1,MIR1238,miRNA,chr19:10523797-10523880	0	0	0	0	0	0	0	0	0.418587
ENSG00000182783.3,OR2T29,coding,chr1:246788406-246789420	ENSG00000253713.1,CTC-264O10.2.1,lncRNA,chr5:166475900-166479168	ENSG00000221410.1,MIR1238,miRNA,chr19:10523797-10523880	0	0	0	0	0	0	0	0	0.427732
ENSG00000182783.3,OR2T29,coding,chr1:246788406-246789420	ENSG00000234953.2,RP5-837I24.2.1,lncRNA,chr1:81752152-81795975	ENSG00000221410.1,MIR1238,miRNA,chr19:10523797-10523880	0	0	0	0	0	1	0	1	0.406311
ENSG00000079308.11,TNS1,coding,chr2:218372756-218575963	ENSG00000255393.1,RP11-736I10.1.1,lncRNA,chr11:59548956-59555126	ENSG00000207751.1,MIR130B,miRNA,chr22:20337592-20337674	0	0	0	0	0	0	0	0	0.157607
ENSG00000079308.11,TNS1,coding,chr2:218372756-218575963	ENSG00000259861.1,CTC-471C19.2.1,lncRNA,chr5:6083147-6083954	ENSG00000207751.1,MIR130B,miRNA,chr22:20337592-20337674	0	0	0	0	0	0	0	0	0.157607
ENSG00000115685.10,PPP1R7,coding,chr2:241737663-241771740	ENSG00000255393.1,RP11-736I10.1.1,lncRNA,chr11:59548956-59555126	ENSG00000207751.1,MIR130B,miRNA,chr22:20337592-20337674	0	0	0	0	0	0	0	0	0.355712
ENSG00000115685.10,PPP1R7,coding,chr2:241737663-241771740	ENSG00000259861.1,CTC-471C19.2.1,lncRNA,chr5:6083147-6083954	ENSG00000207751.1,MIR130B,miRNA,chr22:20337592-20337674	0	0	0	0	0	0	0	0	0.355712
ENSG00000132703.3,APCS,coding,chr1:157824238-157825279	ENSG00000261445.1,RP11-80F22.4.1,lncRNA,chr16:34585625-34588329	ENSG00000258217.1,MIR196A1.1,miRNA,chr17:44064835-44064937	0	0	0	0	0	0	0	0	0.718951
ENSG00000204704.2,OR2W1,coding,chr6:29119968-29120996	ENSG00000261445.1,RP11-80F22.4.1,lncRNA,chr16:34585625-34588329	ENSG00000258217.1,MIR196A1.1,miRNA,chr17:44064835-44064937	0	0	0	0	0	0	0	0	0.0887139
ENSG00000197426.4,AC103710.1,coding,chr11:4687410-4688274	ENSG00000261445.1,RP11-80F22.4.1,lncRNA,chr16:34585625-34588329	ENSG00000258217.1,MIR196A1.1,miRNA,chr17:44064835-44064937	0	0	0	0	0	0	0	0	0.728645
ENSG00000197426.4,AC103710.1,coding,chr11:4687410-4688274	ENSG00000237035.1,AC109589.1.1,lncRNA,chr2:198760770-198764490	ENSG00000258217.1,MIR196A1.1,miRNA,chr17:44064835-44064937	0	0	0	0	0	1	0	1	0.897027
ENSG00000197426.4,AC103710.1,coding,chr11:4687410-4688274	ENSG00000237035.1,AC109589.1.1,lncRNA,chr2:198760770-198764490	ENSG00000199072.1,MIRLET7F1,miRNA,chr9:95978449-95978536	0	0	0	0	0	1	1	2	0.672343
ENSG00000236637.1,IFNA4,coding,chr9:21176616-21177598	ENSG00000237035.1,AC109589.1.1,lncRNA,chr2:198760770-198764490	ENSG00000199072.1,MIRLET7F1,miRNA,chr9:95978449-95978536	0	0	0	0	0	1	1	2	0.521534
ENSG00000255863.1,AC073610.5.1,coding,chr12:47602033-47619713	ENSG00000236572.1,AC006369.3.1,lncRNA,chr2:37824979-37827693	ENSG00000207952.1,MIR624,miRNA,chr14:30553602-30553699	0	0	0	0	0	0	0	0	0.559615
ENSG00000176798.1,OR51L1,coding,chr11:4976788-4977736	ENSG00000249882.1,RP11-665I14.1.1,lncRNA,chr4:31117385-31169541	ENSG00000199122.1,MIR148B,miRNA,chr12:53017266-53017365	0	0	0	0	0	0	0	0	0.239792
ENSG00000221900.3,POM121L12,coding,chr7:53070828-53072111	ENSG00000223623.1,RP3-425P12.1.1,lncRNA,chr6:25161833-25165280	ENSG00000221410.1,MIR1238,miRNA,chr19:10523797-10523880	0	0	0	0	1	0	0	1	0.639535
ENSG00000181689.1,OR8K3,coding,chr11:55842358-55843297	ENSG00000223623.1,RP3-425P12.1.1,lncRNA,chr6:25161833-25165280	ENSG00000207928.1,MIR632,miRNA,chr17:27701240-27701334	0	0	0	0	0	0	0	0	0.312867
ENSG00000249016.1,RP11-45H22.3.1,coding,chr5:54287819-54289431	ENSG00000223623.1,RP3-425P12.1.1,lncRNA,chr6:25161833-25165280	ENSG00000221763.1,MIR1289-1,miRNA,chr20:33505189-33505333	0	0	0	0	0	0	0	0	0.806164
ENSG00000196578.4,OR5AC2,coding,chr3:99288706-99289636	ENSG00000223623.1,RP3-425P12.1.1,lncRNA,chr6:25161833-25165280	ENSG00000221763.1,MIR1289-1,miRNA,chr20:33505189-33505333	0	0	0	0	0	0	0	0	0.731597
ENSG00000205030.1,OR5L2,coding,chr11:55351270-55352206	ENSG00000223623.1,RP3-425P12.1.1,lncRNA,chr6:25161833-25165280	ENSG00000221763.1,MIR1289-1,miRNA,chr20:33505189-33505333	0	0	0	0	0	0	0	0	0.764274
ENSG00000198271.3,KRTAP4-5,coding,chr17:36558703-36559580	ENSG00000223623.1,RP3-425P12.1.1,lncRNA,chr6:25161833-25165280	ENSG00000221410.1,MIR1238,miRNA,chr19:10523797-10523880	0	0	0	0	0	0	0	0	0.36786
ENSG00000221954.2,OR4C12,coding,chr11:49959584-49960647	ENSG00000223623.1,RP3-425P12.1.1,lncRNA,chr6:25161833-25165280	ENSG00000221410.1,MIR1238,miRNA,chr19:10523797-10523880	0	0	0	0	0	0	0	0	0.740695
ENSG00000241241.1,AC100808.7.1,coding,chr17:36511279-36511987	ENSG00000223623.1,RP3-425P12.1.1,lncRNA,chr6:25161833-25165280	ENSG00000221410.1,MIR1238,miRNA,chr19:10523797-10523880	0	0	0	0	0	0	0	0	0.759873
ENSG00000259680.2,AC136428.1.1,coding,chr16:33554544-33555426	ENSG00000223623.1,RP3-425P12.1.1,lncRNA,chr6:25161833-25165280	ENSG00000221410.1,MIR1238,miRNA,chr19:10523797-10523880	0	0	0	0	0	0	0	0	0.604346
ENSG00000204873.3,KRTAP9-3,coding,chr17:36642240-36643231	ENSG00000223623.1,RP3-425P12.1.1,lncRNA,chr6:25161833-25165280	ENSG00000221410.1,MIR1238,miRNA,chr19:10523797-10523880	0	0	0	0	0	0	0	0	0.564813
ENSG00000204933.1,AC005392.1,coding,chr19:48571499-48575116	ENSG00000223623.1,RP3-425P12.1.1,lncRNA,chr6:25161833-25165280	ENSG00000221410.1,MIR1238,miRNA,chr19:10523797-10523880	0	0	0	0	0	0	0	0	0.599909
[truncated: 5,356 more rows]

## Sheet: Select
coding RNA	lncRNA	miRNA	coding RNA is log rank test significant	lncRNA is log rank test significant	miRNA is log rank test significant	At least one of the coding RNA, lncRNA, miRNA is log rank test significant	coding RNA is ANOVA significant	lncRNA is ANOVA significant	miRNA is ANOVA significant	At least one of the coding RNA, lncRNA, miRNA is ANOVA significant	triplet's log rank p value
[truncated: 9 more rows]

[truncated: 1 more sheets: TripletOS]
